# Supplementary material for: Effects of Management, Dietary Intake, and Genotype on Rumen Morphology, Fermentation, and Microbiota, and on Meat Quality in Yaks and Cattle
Source: Front Nutr. 2021 Nov 11;8:755255. doi: 10.3389/fnut.2021.755255 (PMC8632495; doi:10.3389/fnut.2021.755255)
Supplement: Supplementary file 1 [file Data_Sheet_1.FASTA]

>OTU1
GTGGGGAATATTGCACAATGGGGGAAACCCTGATGCAGCCATGCCGCGTGTGTGAAGAAG
GCCTTCGGGTTGTAAAGCACTTTTGCATTCGAGGAAGACAGCACGTAAATAAACGTGTTA
TTTGACGTTAGAGTGTGAATAAGCACCGGCAAACTCCGTGCCAGCAGCCGCGGTAATACG
GAGGGTGCGAGCGTTAATCGGAATGACTGGGCGTAAAGGGCACGCAGGTGGCGAGATAAG
TTGGATGTGAAATTCCCGTGCTTAACATGGGGACTGCATCCAAAACTGTTGAACTGGAGT
ACTGTAGAGGGAGGTAGAATTCCACGTGTAGCGGTGAAATGCGTAGAGATGTGGAAGAAT
ACCAGAGGCGAAGGCGGCCTCCTGGACAGATACTGACACTGAGGTGCGAAAGCGTGGGTA
GCAAACAGG
>OTU2
GTGAGGAATATTGGTCAATGGGCGCAGGCCTGAACCAGCCAAGTCGCGTGCGGGAGGACG
GCCCTACGGGTTGTAAACCGCTTTAGCCGGGGAGTAACGTGCGGCACGCGTGCCGTATTG
AGAGTACCCGGAGAATAAGCATCGGCTAACTCCGTGCCAGCAGCCGCGGTAATACGGAGG
ATGCGAGCGTTATCCGGATTCATTGGGTTTAAAGGGTGCGCAGGCGGCGCTCCAAGTCAG
CGGTCAAAGTTCCGGGCTCAACCCGGTGCCGCCGTTGAAACTGGGGTGCTTGAGCAGGTG
CGACGGAGGCGGAATGCGTGGTGTAGCGGTGAAATGCATAGATATCACGCAGAACCCCGA
TTGCGAAGGCAGCTTCCGAGCACCCGTCTGACGCTGAGGCACGAAAGCGTGGGTATCGAA
CAGG
>OTU3
GTGGGGAATCTTCCGCAATGGGCGCAAGCCTGACGGAGCAACGCCGCGTGAGTGAGGAAG
TTCTTCGGAACGTAAAGCTCTGTTGTTCCTGACGAACCTCCCCTCTATCAACAACGGAGG
GGACTGACGGTAGGGAACGAGGAAGCCACGGCTAACTACGTGCCAGCAGCCGCGGTAATA
CGTAGGTGGCAAGCGTTGTCCGGAATTATTGGGCGTAAAGCGCATGTAGGCGGTAATTTA
AGTCTGTCGTGAAACTGCGGGGCTCAGCCCCGTATGGCGATGGAAACTGGGTTACTTGAG
TGCAGGAGAGGAAAGGGGAACTCCCAGTGTAGCGGTGAAATGCGTAGATATTGGGAAGAA
CACCGGTGGCGAAGGCGCCTTTCTGGACTGTGTCTGACGCTGAGATGCGAAAGCCAGGGT
AGCGAACGGG
>OTU4
GTAGGGAATCTTCCACAATGGACGCAAGTCTGATGGAGCAACGCCGCGTGAGTGAAGAAG
GTTTTCGGATCGTAAAGCTCTGTTGTTGGTGAAGAAGGATAGAGGTAGTAACTGGCCTTT
ATTTGACGGTAATCAACCAGAAAGTCACGGCTAACTACGTGCCAGCAGCCGCGGTAATAC
GTAGGTGGCAAGCGTTGTCCGGATTTATTGGGCGTAAAGCGAGCGCAGGCGGAAGAATAA
GTCTGATGTGAAAGCCCTCGGCTTAACCGAGGAACTGCATCGGAAACTGTTTTTCTTGAG
TGCAGAAGAGGAGAGTGGAACTCCATGTGTAGCGGTGGAATGCGTAGATATATGGAAGAA
CACCAGTGGCGAAGGCGGCTCTCTGGTCTGCAACTGACGCTGAGGCTCGAAAGCATGGGT
AGCGAACAGG
>OTU5
GTGGGGAATATTGGACAATGGGCCACAAGCCTGATCCAGCAATTCTGTGTGCACGATGAA
GGTCTTCGGATCGTAAAGTGCTTTCAGTTGGGAAGAAGAAAGTGACGGTACCAACAGAAG
AAGCGACGGCTAAATACGTGCCAGCAGCCGCGGTAATACGTATGTCGCAAGCGTTATCCG
GATTTATTGGGCGTAAAGCGCGTCTAGGCGGAAAAATAAGTCTGATGTTAAAATGCGGGG
CTCAACTCCGTATTGCGTTGGAAACTGTTTTTCTAGAGTACTGGAGAGGTGGGCGGAACT
ACAAGTGTAGAGGTGAAATTCGTAGATATTTGTAGGAATGCCGATGGAGAAGTCAGCTCA
CTGGACAGATACTGACGCTAAAGCGCGAAAGCGTGGGGAGCAAACAGG
>OTU6
GTGGGGAATATTGGGCAATGGGCGAAAGCCTGACCCAGCAACGCCGCGTGAGTGAAGAAG
GCTTTCGGGTTGTAAAGCTCTGTTATAGGGGACGAAGGAAGTGACGGTACCCTATAAGGA
AGCCCCGGCTAACTACGTGCCAGCAGCCGCGGTAATACGTAGGGGGCGAGCGTTGTCCGG
AATGACTGGGCGTAAAGGGCGTGTAGGCGGCCGATTAAGTATGAAGTGAAAGTCCTGCTT
TCAAGGTGGGAATTGCTTTGTAGACTGGTTGGCTTGAGTGCGGAAGAGGTAAGTGGAATT
CCCAGTGTAGCGGTGAAATGCGTAGAGATTGGGAGGAACACCAGTGGCGAAGGCGACTTA
CTGGGCCGTAACTGACGCTGAGGCGCGAAAGCGTGGGGAGCGAACAGG
>OTU7
GTGGGGAATCTTCCGCAATGGGCGAAAGCCTGACGGAGCAACGCCGCGTGGGTGAGGAAG
TTCTTCGGAACGTAAAGCCCTGTTGTACATGACGAACGTGCTTTCTATCAACAACGGGAA
GCAATGACGGTAGTGTACGAGGAAGCCACGGCTAACTACGTGCCAGCAGCCGCGGTAATA
CGTAGGTGGCAAGCGTTGTCCGGAATTATTGGGCGTAAAGCGCATGTAGGCGGTGCCTTA
AGTCTGTCGTGAAACTGCGGGGCCTAACCCCGTATGGCGATGGAAACTGTGGCACTTGAG
TGCAGGAGAGGAAAGGGGAACTCCCAGTGTAGCGGTGAAATGCGTAGATATTGGGAAGAA
CACCGGTGGCGAAGGCGCCTTTCTGGACTGTGTCTGACGCTGAGATGCGAAAGCCAGGGT
AGCGAACGGG
>OTU8
GTGGGGAATATTGGGCAATGGGCGAAAGCCTGACCCAGCAACGCCGCGTGAAGGAAGAAG
GTCTTCGGATTGTAAACTTCTTTTATGAGGGACGAAGGACGTGACGGTACCTCATGAATA
AGCCACGGCTAACTACGTGCCAGCAGCCGCGGTAATACGTAGGTGGCGAGCGTTATCCGG
ATTTACTGGGTGTAAAGGGCGCGTAGGCGGGGATGCAAGTCAGATGTGAAATCTATGGGC
TTAACTCATAAACTGCATTTGAAACTGTATTTCTTGAGTGCTGGAGAGGTAGACGGAATT
CCTTGTGTAGCGGTGAAATGCGTAGATATAAGGAAGAACACCAGTGGCGAAGGCGGTCTA
CTGGACAGTAACTGACGCTGAGGCGCGAAAGCGTGGGGAGCAAACAGG
>OTU9
GTGGGGGATATTGCACAATGGGGGAAACCCTGATGCAGCGACGCCGCGTGAGCGAAGAAG
TATTTCGGTATGTAAAGCTCTATCAGCAGGGAAGAAAATGACGGTACCTGACTAAGAAGC
TCCGGCTAAATACGTGCCAGCAGCCGCGGTAATACGTATGGAGCAAGCGTTATCCGGATT
TACTGGGTGTAAAGGGAGCGTAGACGGTTTGCCAAGTCTGATGTGAAAGGTGAGGGCTCA
ACCCTTAAACTGCATTGGAAACTGGTAGACTAGAGTGTCGGAGAGGTAAGTGGAATTCCT
AGTGTAGCGGTGAAATGCGTAGATATTAGGAGGAACACCAGCGGCGAAGGCGGCTTACTG
GACGATAACTGACGTTGAGGCTCGAAAGCGTGGGGAGCAAACAGG
>OTU10
GTGGGGAATATTGCACAATGGGGGAAACCCTGATGCAGCCATGCCGCGTGTGTGAAGAAG
GCCTTCGGGTTGTAAAGCACTTTCAGCGAGGAGGAAAGGTTGGTAGCTAATAACTGCCAG
CTGTGACGTTACTCGCAGAAGAAGCACCGGCTAACTCCGTGCCAGCAGCCGCGGTAATAC
GGAGGGTGCAAGCGTTAATCGGAATTACTGGGCGTAAAGCGCACGCAGGCGGTTGGATAA
GTTAGATGTGAAAGCCCCGGGCTCAACCTGGGAATTGCATTTAAAACTGTCCAGCTAGAG
TCTTGTAGAGGGGGGTAGAATTCCAGGTGTAGCGGTGAAATGCGTAGAGATCTGGAGGAA
TACCGGTGGCGAAGGCGGCCCCCTGGACAAAGACTGACGCTCAGGTGCGAAAGCGTGGGG
AGCAAACAGG
>OTU11
GTGGGGGATATTGCACAATGGGCGCAAGCCTGATGCAGCGACGCCGCGTGAGTGAAGAAG
TATTTCGGTATGTAAAGCTCTATCAGCAGGGAAGAAAGGCCCTTTAAGGGAGATGACGGT
ACCTGACTAAGAAGCCCCGGCTAACTACGTGCCAGCAGCCGCGGTAATACGTAGGGGGCA
AGCGTTATCCGGATTTACTGGGTGTAAAGGGAGCGCAGACGGAACTGTAAGTCTGATGTG
AAAGCCCGGGGCTCAACCGCGGGACTGCATCGGATACTATAGATCTGGAGTGCCGGAGGG
GCAAGCGGAATTCCTGGTGTAGCGGTGAAATGCGTAGATATCAGGAGGAACACCGGCGGC
GAAGGCGGCTTGCTGGACGGCAACTGACGTTGAGGCTCGAAAGCGTGGGGAGCAAACAGG
>OTU12
GTGAGGAATATTGGTCAATGGACGGAAGTCTGAACCAGCCATGCCGCGTGGAGGAAGAAG
GTCCTATGGGTTGTAAACTCCTTTTGTTCGAGAGTAATAAGTGGGATGCGTCCCACGATG
AGAGTATCGGACGAATAAGCATCGGCTAACTCCGTGCCAGCAGCCGCGGTAATACGGAGG
ATGCAAGCGTTATCCGGATTTATTGGGTTTAAAGGGTGCGCAGGCGGCGCGTTAAGTCAG
CGGTGAAATCTCCCGGCTCAACCGGGGAACTGCCATTGATACTGGCGTGCTAGAGTACGG
ACGGCGCCGGCGGAATGTGTCATGTAGCGGTGAAATGCTTAGATATGCCACAGAACACCG
ATCGCGAAGGCAGCTGGCGAGGCCGGTACTGACGCTCAGGCACGAAAGCGTGGGGATCAA
ACAGG
>OTU13
GTGGGGGATATTGCACAATGGGGGAAACCCTGATGCAGCGACGCCGCGTGAGTGAAGAAG
TATTTCGGTATGTAAAGCTCTATCAGCAGGGAAGATAATGACGGTACCTGACTAAGAAGC
ACCGGCTAAATACGTGCCAGCAGCCGCGGTAATACGTATGGTGCAAGCGTTATCCGGATT
TACTGGGTGTAAAGGGAGCGTAGACGGCAAAGCAAGTCTGATGTGAAAGCTATGGGCTCA
ACCCATAAACTGCATTGGAAACTGTTTAGCTAGAGTGTCGGAGAGGTAAGTGGAATTCCT
AGTGTAGCGGTGAAATGCGTAGATATTAGGAGGAACACCGGTGGCGAAGGCGGCTTACTG
GACGATAACTGACGTTGAGGCTCGAAAGCGTGGGGAGCAAACAGG
>OTU14
GTAGGGAATTTTGCGCAATGGGGGAAACCCTGACGCAGCAACGCCGCGTGAATGAAGAAG
CCCTTCGGGGTGTAAAGTTCTGTCAGTAGGGAAGAACAAATGACTGTACCTACAGAGGAA
GCATCGGCTAACTCCGTGCCAGCAGCCGCGGTAATACGGGGGATGCAAGCGTTGTCCGGA
ATCATTGGGCGTAAAGAGTTCGTAGGTGGTTTGTTAAGTTAGGTGTTAAAGACTGAGGCT
CAACTTCAGTATGGCACTTGATACTGGCAGACTTGAATGCGGTAGAGGTAAAGGGAATTC
CTGGTGTAGCGGTGAAATGCGTAGATATCAGGAGGAACATCGGTGGCGTAAGCGCTTTAC
TGGGCCGTAATTGACACTGAGGAACGAAAGCCAGGGTAGCAAATGGG
>OTU15
GTGAGGAATATTGGTCAATGGGCGCAGGCCTGAACCAGCCAAGTCGCGTGAGGGAAGACG
GTCCTGTGGATTGTAAACCTCTTTAGCCGGGGAGTAACGTGCGCCACGCGTGGTGCAGTG
AGAGTACCCGGAGAATAAGCATCGGCTAACTCCGTGCCAGCAGCCGCGGTAATACGGAGG
ATGCGAGCGTTATCCGGATTCATTGGGTTTAAAGGGTGCGCAGGCGGCGCTCCAAGTCAG
CGGTCAAAGTTCCGGGCTCAACCCGGTGTCGCCGTTGATACTGGGGTGCTTGAGTAGGTG
CGACGGAGGCGGAATGCGTGGTGTAGCGGTGAAATGCATAGATATCACGCAGAACCCCGA
TTGCGAAGGCAGCTTCCGAGCACCCGACTGACGCTGAGGCACGAAAGCGTGGGTATCGAA
CAGG
>OTU16
GTGGGGGATATTGCACAATGGGGGAAACCCTGATGCAGCGACGCCGCGTGAGTGATGAAG
TATTTCGGTATGTAAAGCTCTATCAGCAGGGAAGATAATGACGGTACCTGACTAAGAAGC
CCCGGCTAACTACGTGCCAGCAGCCGCGGTAATACGTAGGGGGCAAGCGTTATCCGGATT
TACTGGGTGTAAAGGGAGCGCAGACGGTCGTGCAAGTCTGAAGTGAAATCCCTCGGCTCA
ACTGAGGAATTGCTTTGGAAACTATGCGACTTGAGTGCTGGAGAGGTAAGCGGAATTCCT
GGTGTAGCGGTGAAATGCGTAGATATCAGGAAGAACATCAGTGGCGAAGGCGGCTTACTG
GACAGTAACTGACGTTGAGGCTCGAAAGCGTGGGGAGCAAACAGG
>OTU17
GTGGGGAATATTGGGCAATGGGGGAAACCCTGACCCAGCAACGCCGCGTGAGGGAAGAAG
GTTTTCGGATCGTAAACCTCTGTCCTTGGTGAAGAGGAAGAGACGGTAGCCAAGGAGGAA
GCCCCGGCTAACTACGTGCCAGCAGCCGCGGTAATACGTAGGGGGCGAGCGTTGTCCGGA
ATGATTGGGCGTAAAGGGCGCGTAGGCGGCCCGGTAAGTCTGGAGTGAAAGTCCTGCTTT
TAAGGTGGGAATTGCTTTGGATACTGTCGGGCTTGAGTGCAGGAGAGGTAAGTGGAATTC
CCAGTGTAGCGGTGAAATGCGTAGAGATTGGGAGGAACACCAGTGGCGAAGGCGACTTAC
TGGACTGTAACTGACGCTGAGGCGCGAAAGTGTGGGGAGCAAACAGG
>OTU18
GTGAGGAATATTGGTCAATGGACGGTAGTCTGAACCAGCCAAGTCGCGTGCGGGAAGAAG
GCCCTCCGGGTCGTAAACCGCTTTAGCCGGGGAGTAACGTGTGGGACGTGTCCCGCAGTG
AGAGTACCCGGAGAATAAGCATCGGCTAACTCCGTGCCAGCAGCCGCGGTAATACGGAGG
ATGCGAGCGTTATCCGGATTTATTGGGTTTAAAGGGTGCGCAGGCGGCAGGTCAAGTCAG
CGGTAAAATCTCGGCGCTCAACGCCGTTCGGCCGTTGAAACTGTCCGGCTCGAGTGCGTG
GGAGGATGGCGGAATGCGCGGTGTAGCGGTGAAATGCATAGATATCGCGCAGAACCCCGA
TTGCGAAGGCAGCTGTCCACCACGCCACTGACGCTCATGCACGAAAGCGTGGGTATCGAA
CAGG
>OTU19
GTGAGGAATATTGGTCAATGGACGGAGGTCTGAACCAGCCAAGTCGCGTGAGGGACGACG
GCCCTACGGGTTGTAAACCTCTTTTGCGGGGGAGTAAAGTGAGCCACGCGTGGCTCATTG
CGAGTACCCCGAGAAAAAGCATCGGCTAATTCCGTGCCAGCAGCCGCGGTAATACGGAAG
ATGCGAGCGTTATCCGGATTTATTGGGTTTAAAGGGTGCGCAGGCGGCATGTCAAGTCAG
CGGTCAAAGTTCCGGGCTCAACCCGGTGATGCCGTTGAAACTGGCGCGCTTGAGTTCGTG
GGAGGAAGGCGGAATGCGCGGTGTAGCGGTGAAATGCATAGATATCACGCAGAACCCCGA
TTGCGAAGGCAGCCTTCCATCACGCCACTGACGCTGAGGCACGAAAGCGTGGGTATCGAA
CAGG
>OTU20
GTGGGGAATATTGCACAATGGGCGAAAGCCTGATGCAGCAACGCCGCGTGAGCGATGAAG
GCCTTCGGGTCGTAAAGCTCTGTCCTCAAGGAAGATAATGACGGTACTTGAGGAGGAAGC
CCCGGCTAACTACGTGCCAGCAGCCGCGGTAATACGTAGGGGGCTAGCGTTATCCGGAAT
TACTGGGCGTAAAGGGTGCGTAGGTGGTTTCTTAAGTCAGAGGTGAAAGGCTACGGCTCA
ACCGTAGTAAGCCTTTGAAACTGAGAAACTTGAGTGCAGGAGAGGAGAGTAGAATTCCTA
GTGTAGCGGTGAAATGCGTAGATATTAGGAGGAATACCAGTTGCGAAGGCGGCTCTCTGG
ACTGTAACTGACACTGAGGCACGAAAGCGTGGGGAGCAAACAGG
>OTU21
GTGGGGAATATTGCGCAATGGGGGAAACCCTGACGCAGCGACGCCGCGTGCGGGATGAAG
GCCTTCGGGTTGTAAACCGCTTTTGATTGGGAGCAAGCTTTCGGGTGAGTGTACCTTTCG
AATAAGCGCCGGCTAACTACGTGCCAGCAGCCGCGGTAATACGTAGGGCGCAAGCGTTAT
CCGGAATTATTGGGCGTAAAGAGCTTGTAGGCGGTTCGTCGCGTCTGGTGTGAAAGCCCA
TCGCTTAACGGTGGGTTTGCGCCGGGTACGGGCGGGCTAGAGTGCAGTAGGGGAGACTGG
AATTCTCGGTGTAACGGTGGAATGTGTAGATATCGGGAAGAACACCAATGGCGAAGGCAG
GTCTCTGGGCTGTTACTGACGCTGAGAAGCGAAAGCGTGGGGAGCGAACAGG
>OTU22
GTAGGGAATCTTCGGCAATGGGGGGAACCCTGACCGAGCAACGCCGCGTGAGTGAAGAAG
GTTTTCGGATCGTAAAGCTCTGTTGTTAAGGAAGAACGAGTGTGAGAATGGAAAGTTCAT
GCTGTGACGGTACTTAACCAGAAAGGGACGGCTAACTACGTGCCAGCAGCCGCGGTAATA
CGTAGGTCCCGAGCGTTGTCCGGATTTATTGGGCGTAAAGCGAGCGCAGGCGGTTAGAAA
AGTCTGAAGTGAAAGGCAGTGGCTCAACCATTGTAGGCTTTGGAAACTGTTTAACTTGAG
TGCAGAAGGGGAGAGTGGAATTCCATGTGTAGCGGTGAAATGCGTAGATATATGGAGGAA
CACCGGTGGCGAAAGCGGCTCTCTGGTCTGTAACTGACGCTGAGGCTCGAAAGCGTGGGG
AGCGAACAGG
>OTU23
GTGAGGAATATTGGTCAATGGGCGCGAGCCTGAACCAGCCAAGTAGCGTGCAGGACGACG
GCCCTATGGGTTGTAAACTGCTTTTATGCGGGGATAAAGTGCGGCACGTGTGCCGTTTTG
TAGGTACCGCATGAATAAGGACCGGCTAATTCCGTGCCAGCAGCCGCGGTAATACGGAAG
GTCCGGGCGTTATCCGGATTTATTGGGTTTAAAGGGAGCGCAGGCGGAGGCTTAAGCGTG
ACGTGAAATGTAGCCGCTCAACGGCTGAGTTGCGTCGCGAACTGGGTTTCTTGAGTGAGT
GCGACGTCAGCGGAATTCGTGGTGTAGCGGTGAAATGCTTAGATATCACGAAGAACCCCG
ATTGCGAAGGCAGCTGACGAGCCCTTTACTGACGCTAAAGCTCGAAGGTGCGGGTATCGA
ACAGG
>OTU24
GTGAGGAATATTGGTCAATGGGCGGTAGCCTGAACCAGCCAAGTCGCGTGCGGGACGAAG
GCCCTCCGGGTCGTAAACCGCTTTAGCCGGGGAGTAACGTGGGGGACGCGTCCCTCAGTG
AGAGTACCCGGAGAATAAGCATCGGCTAACTCCGTGCCAGCAGCCGCGGTAATACGGAGG
ATGCGAGCGTTATCCGGATTTATTGGGTTTAAAGGGTGCGCAGGCGGCGTGTCAAGTCAG
CGGTCAAACTGCGGGGCTCAACCCCGTACCGCCGTTGAAACTGGCATGCTCGAGTTCGTG
CGATGGTGGCGGAATGCGCGGTGTAGCGGTGAAATGCATAGATATCGCGCAGAACTCCGA
TTGCGAAGGCAGCTGCCAAGCACTGGACTGACGCTCATGCACGAAAGCGTGGGTATCGAA
CAGG
>OTU25
GTGAGGAATTTTGCGCAATGGGGGAAACCCTGACGCAGCAACGCCGCGTGAGTGAAGACG
GCCTTCGGGTTGTAAAGCTCTGTCGTGTATGACGAGTAGGGACGGTAATACACAAGGAAG
CCTCGGCTAACTACGTGCCAGCAGCCGCGGTAAGACGTAGGGGGCAAGCGTTATCCGGAA
TCACTGGGCGTAAAGAGCTCGTAGGTGGAAATGTAAGTTATTGAATAAAGCCCAATGCTT
AACATTGGTTAATTTGGTAATACTGCATATCTTGAGGACAGAAGGGGAAACTGGAATTCC
AAGTGTAGCGGTGAAATGCGTAGAGATTTGGAAGAACATCGGTGGCGAAGGCGTGTTTCT
GGTCTGTATCTGACACTGAGGAGCGAAAGTTAGGGTAGCGAACGGG
>OTU26
GTGAGGAATATTGGTCAATGGACGAGAGTCTGAACCAGCCAAGTAGCGTGCAGGATGACG
GCCCTATGGGTTGTAAACTGCTTTTATACAGGGATAAAGTGACGTACGTGTACGTTTTTG
TAGGTACTGTATGAATAAGGACCGGCTAATTCCGTGCCAGCAGCCGCGGTAATACGGAAG
GTCCGGGCGTTATCCGGATTTATTGGGTTTAAAGGGAGCGCAGGCTGATGATTAAGCGTG
ACGTGAAATGTAGCCGCTCAACGGCTGAACTGCGTCGCGAACTGGTTATCTTGAGTGAGT
TCGATGTTGGCGGAATTCGTGGTGTAGCGGTGAAATGCTTAGATATCACGAAGAACTCCG
ATTGCGAAGGCAGCCAACAAGGCCTTTACTGACGCTAAAGCTCGAAGGTGCGGGTATCGA
ACAGG
>OTU27
GTGGGGAATATTGCGCAATGGGCGAAAGCCTGACGCAGCGACGCCGCGTGAGGGATGAAG
GTCTTCGGATCGTAAACCTCTGTCAGAAGGGAAAAAGGTGCAGGGTGCCAATCAGCCCTG
CATTGATGGTACCTTCAGAGGAAGCACCGGCTAACTCCGTGCCAGCAGCCGCGGTAATAC
GGAGGGTGCAAGCGTTAATCGGAATTACTGGGCGTAAAGCGCACGTAGGTTGTCCTGTAA
GTCAGGGGTGAAAGCCCGCGGCTCAACTGCGGAACTGCCCTTGATACTGCAGGACTTGGA
TCCGGGAGAGGTCAGCGGAATTCCAGGTGTAGGAGTGAAATCCGTAGATATCTGGAGGAA
CATCAGTGGCGAAGGCGGCTGACTGGACCGGCATTGACGCTGAGGTGCGAAAGCGTGGGT
AGCAAACAGG
>OTU28
GTGGGGAATATTGGGCAATGGGGGGAACCCTGACCCAGCAACGCCGCGTGAGGGAAGAAG
GTTTTCGGATCGTAAACCTCTGTCCTATGTGAAGAGGAAGAGACGGTAGCATAGGAGGAA
GCCCCGGCTAACTACGTGCCAGCAGCCGCGGTAATACGTAGGGGGCGAGCGTTGTCCGGA
ATGATTGGGCGTAAAGGGCGCGTAGGCGGCCTTTTAAGTCTGAAGTGAAAGTCCTGGTTT
TAAGTTGGGAATTGCTTTGGATACTGGAAGGCTTGAGTGCAGGAGAGGTAAGTGGAATTC
CCAGTGTAGCGGTGAAATGCGTAGAGATTGGGAGGAACACCAGTGGCGAAGGCGACTTAC
TGGACTGTAACTGACGCTGAGGCGCGAAAGTGTGGGGAGCAAACAGG
>OTU29
GTGGGGAATATTGCACAATGGGCGCAAGCCTGATGCAGCGACGCCGCGTGCGGGATGGAG
GCCTTCGGGTTGTAAACCGCTTTTGATCGGGAGCAAGCCCTTCGGGGTGAGTGTACCCTT
CGAATAAGCACCGGCTAACTACGTGCCAGCAGCCGCGGTAATACGTAGGGTGCAAGCGTT
ATCCGGAATTATTGGGCGTAAAGGGCTCGTAGGCGGTTCGTCGCGTCCGGTGTGAAAGCC
CATCGCTTAACGGTGGGTCTGCGCCGGGTACGGGCGGGCTGGAGTGCGGTAGGGGAGACT
GGAATTCCCGGTGTAACGGTGGAATGTGTAGATATCGGGAAGAACACCAATGGCGAAGGC
AGGTCTCTGGGCCGTCACTGACGCTGAGGAGCGAAAGCGTGGGGAGCGAACAGG
>OTU30
GTAGGGAATCTTCCACAATGGACGCAAGTCTGATGGAGCAACGCCGCGTGAGTGAAGAAG
GGTTTCGGCTCGTAAAGCTCTGTTGTTGGTGAAGAAGGACAGGGGTAGTAACTGACCTTT
GTTTGACGGTAATCAATTAGAAAGTCACGGCTAACTACGTGCCAGCAGCCGCGGTAATAC
GTAGGTGGCAAGCGTTGTCCGGATTTATTGGGCGTAAAGCGAGTGCAGGCGGCTCGATAA
GTCTGATGTGAAAGCCTTCGGCTCAACCGGAGAATTGCATCAGAAACTGTCGAGCTTGAG
TACAGAAGAGGAGAGTGGAACTCCATGTGTAGCGGTGAAATGCGTAGATATATGGAAGAA
CACCGGTGGCGAAGGCGGCTCTCTGGTCTGTTACTGACGCTGAGGCTCGAAAGCATGGGT
AGCGAACAGG
>OTU31
GTGGGGAATATTGGGCAATGGGAGGAATCCTGACCCAGCGACGCCGCGTGAACGAAGACG
GCCTTAGGGTTGTAAAGTTCTTTTATGTGGGAAGAAGGAAGTGACGGTACCACATGAATA
AGCCCCGGCTAACTACGTGCCAGCAGCCGCGGTAATACGTAGGGGGCGAGCGTTGTCCGG
AATTACTGGGCGTAAAGGGCACGCAGGCTGTGTATCAAGCCATCTGTAAAAGGATGCGGC
TTAACCGTGTTAAGCAGATGGGACTGATGTACTGGAGTGCTGGAGAGGCAAGCGGAATTC
CCTGTGTAGCGGTGAAATGCGTAGATATAGGGAAGAACATCGGTGGCGAAGGCGGCTTGC
TGGCCAGTAACTGACGCTGAGGTGCGAAAGCCAGGGTAGCAAACGGG
>OTU32
GTGGGGAATCTTCCGCAATGGGCGCAAGCCTGACGGAGCAACGCCGCGTGAGTGAGGAAG
TTTTTCGGAACGTAAAGCTCTGTTGTTTATGACGAACGTGTATCCTGTGAAGAATGGGAT
ACAATGACGGTAGTAGACGAGGAAGCCACGGCTAACTACGTGCCAGCAGCCGCGGTAATA
CGTAGGTGGCAAGCGTTGTCCGGAATTATTGGGCGTAAAGCGCATGTAGGCGGCGTGTTA
AGTCTGTCGTGAAACTGCGGGGCTCAGCCCCGTATGGCGATGGAAACTGGCATGCTTGAG
TGCAGGAGAGGAAAGGGGAACTCCCAGTGTAGCGGTGAAATGCGTAGATATTGGGAAGAA
CACCGGTGGCGAAGGCGCCTTTCTGGACTGTGTCTGACGCTGAGATGCGAAAGCCAGGGT
AGCGAACGGG
>OTU33
GTGAGGAATATTGGTCAATGGGCGAGAGCCTGAACCAGCCAAGTAGCGTGCAGGATGACG
GCCCTATGGGTTGTAAACTGCTTTTGTATGGGGATAAAGTGCTCCACGTGTGGAGTTTTG
TAGGTACCATACGAATAAGGACCGGCTAATTCCGTGCCAGCAGCCGCGGTAATACGGAAG
GTCCGGGCGTTATCCGGATTTATTGGGTTTAAAGGGAGCGTAGGCCGTGGATTAAGTGTG
TTGTGAAATGTAGGCGCTCAACGTCTGACTTGCAGCGCATACTGGTCCACTTGAGTGCGC
ACAACGCGGGCGGAATTTGTCGTGTAGCGGTGAAATGCTTAGATATGACGAAGAACCCCG
ATTGCGAAGGCAGCTCGCGGGAGCGCAACTGACGCTGAAGCTCGAAAGTGCGGGTATCGA
ACAGG
>OTU34
GTGGGGAATCTTGCACAATGGGCGAAAGCCTGATGCAGCGACGCCGCGTGCGGGATGAAG
GCCTTCGGGTTGTAAACCGCTTTCAGCAGGGACGAGGCCGCAAGGTGACGGTACCTGCAG
AAGAAGCCCCGGCTAACTACGTGCCAGCAGCCGCGGTAATACGTAGGGGGCAAGCGTTAT
CCGGATTCATTGGGCGTAAAGCGCGCGTAGGCGGTCTGTTAGGTCAGGAGTTAAATCTGG
GGGCTCAACCCCTATCCGCTCCTGATACCGGCAGGCTTGAGTCTGGTAGGGGAAGATGGA
ATTCCAAGTGTAGCGGTGAAATGCGCAGATATTTGGAAGAACACCGGTGGCGAAGGCGGT
CTTCTGGGCCATGACTGACGCTGAGGCGCGAAAGCTAGGGGAGCGAACAGG
>OTU35
GTGGGGAATATTGCACAATGGGGGAAACCCTGATGCAGCGACGCCGCGTGAGTGAAGAAG
TATTTCGGTATGTAAAGCTCTATCAGCAGGGAAGAAGATGACGGTACCTGAGTAAGAAGC
CCCGGCTAACTACGTGCCAGCAGCCGCGGTAATACGTAGGGGGCAAGCGTTATCCGGATT
TACTGGGTGTAAAGGGAGCGCAGACGGCGCAGCAAGTCTGAAGTGAAACTCCGGGGCTTA
ACCCCGGAACTGCTTTGGAAACTGTTGTGCTTGAGTATCGGAGGGGCAGGCGGAATTCCC
AGTGTAGCGGTGAAATGCGTAGATATTGGGAAGAACACCGGTGGCGAAGGCGGCCTGCTG
GACGATAACTGACGTTGAGGCTCGAAGGCGTGGGGAGCAAACAGG
>OTU36
GTGAGGAATATTGGTCAATGGGCGCGAGCCTGAACCAGCCAAGTAGCGTGCAGGATGACG
GCCCTATGGGTTGTAAACTGCTTTTATGCGGGGATAAAGTCACCCACGTGTGGGTGTTTG
TAGGTACCGCATGAATAAGGACCGGCTAATTCCGTGCCAGCAGCCGCGGTAATACGGAAG
GTCCGGGCGTTATCCGGATTTATTGGGTTTAAAGGGAGCGCAGGCCGGAGGTCAAGCGTG
ACGTGAAATGTAGCCGCTCAACGGCTGAGTTGCGTCGCGAACTGGCTTCCTTGAGTGAGT
GCGACGTCAGCGGAATTCGTGGTGTAGCGGTGAAATGCTTAGATATCACGAAGAACACCG
ATTGCGAAGGCAGCTGACGAGCCCTTTACTGACGCTAAAGCTCGAAGGTGCGGGTATCGA
ACAGG
>OTU37
GTGGGGAATATTGGGCAATGGGCGAAAGCCTGACCCAGCAACGCCGCGTGAAGGATGACG
GTCTTCGGATTGTAAACTTCTTTAATTGGGGAAGAACAAAATGACCTACCCAAAGAATAA
GTCACGGCTAACTACGTGCCAGCAGCCGCGGTAATACGTAGGTGACAAGCGTTATCCGGA
TTTACTGGGCGTAAAGGGCGTGTAGGCGGTCTTGCAAGTCAGAAGTGAAATTCCTGAGCT
CAACTCGGGCGCTGCTTCTGAAACTGCAGGACTTGAGTGCTGGAGGGGATAGCGGAATTC
CTAGTGGAGCGGTAAAATGCGCAGATATTAGGAAGAACACCGGTGGCGAAGGCGGCTATC
TGGACAGTAACTGACGCTGAGGCGCGAAAGCGTGGGGAGCAAACAGG
>OTU38
GTCGAGGATCATTTGCAATGGGCGAAAGCCTGACAATGCGACGCTGCGTGCAGGATGAAG
GCCTTCGGGTTGTAAACTGCTGTTGGGAGGGAAAAGGACGCGGGGCCCAACAAGCCCTGC
CGTTTGATTGTACTTCCAGAGAAAGTCGCGGCTAACTCTGTGCCAGCAGCCGCGGTAATA
CAGAGGCGACGAGCGTTGTTCGGATTTACTGGGCGTAAAGCGTGCGCAGGCGGTGGACCA
TGTCCGACGTGAAATCCCGGGGCTCAGCTCCGGAAGTGCGTCGGAAACCGGTCCGCTGGA
GACCGGGAAGGGAGTCTGGAACACACGGTGTAGCGGTGAAATGCGTTGATATCGTGTGGA
ACACCGGAAGCGAAGGCGAGACTCTGGAACGGATCTGACGCTCATGCACGAAAGCGTGGG
GAGCAAACAGG
>OTU39
GTGAGGAATATTGGTCAATGGACGCAAGTCTGAACCAGCCAAGTAGCGTGCAGGATGACG
GCCCTATGGGTTGTAAACTGCTTTTATATGGGGATAAAGTGGGGAACGTGTTCCCTTTTG
CAGGTACCATATGAATAAGGACCGGCTAATTCCGTGCCAGCAGCCGCGGTAATACGGAAG
GTTCGGGCGTTATCCGGATTTATTGGGTTTAAAGGGAGCGTAGGCCGTTTGGTAAGCGTG
TTGTGAAATGTAGGAGCTCAACTTCTAGATTGCAGCGCGAACTGTCAGACTTGAGTGCGC
ACAACGTAGGCGGAATTCATGGTGTAGCGGTGAAATGCTTAGATATCATGAAGAACTCCG
ATTGCGAAGGCAGCTTACGGGAGCGCAACTGACGCTGAAGCTCGAAGGTGCGGGTATCGA
ACAGG
>OTU40
GTGGGGGATATTGCACAATGGGCGCAAGCCTGATGCAGCAACGCCGCGTGCGGGAAGACG
GCCTTCGGGTTGTAAACCGCTGTCCTTGGGGAAGAAACAAATGACGGTACCCAAGAAGGA
AGCCACGGCTAACTACGTGCCAGCAGCCGCGGTAATACGTAGGTGGCAAGCGTTGTCCGG
ATTTACTGGGTGTAAAGGGGGCGCAGGCGGGAAGCTAAGTTGGATGTGAAATACCGGGGC
TCAACTCCGGAGCTGCATCCAAAACTGGTTTTCTTGAGTGGAGTAGAGGCAAGCGGAATT
CCGAGTGTAGCGGTGAAATGCGTAGATATTCGGAGGAACACCAGTGGCGAAGGCGGCTTG
CTGGGCTCTAACTGACGCTGAGGCCCGAAAGCGTGGGGAGCAAACAGG
>OTU41
GTGGGGAATCTTCCGCAATGGGCGCAAGCCTGACGGAGCAACGCCGCGTGAGTGAGGAAG
TTTTTCGGAACGTAAAGCTCTGTTGTTCCTGACGAACGTGCCACCTATCAACAACGGGTG
GCAATGACGGTAGGGAACGAGGAAGCCACGGCTAACTACGTGCCAGCAGCCGCGGTAATA
CGTAGGTGGCAAGCGTTGTCCGGAATTATTGGGCGTAAAGCGCATGTAGGCGGTGGATTA
AGTCTGTCGTGAAACTGCGGGGCTCAGCCCCGTATGGCGATGGAAACTGGTCCACTTGAG
TGCAGGAGAGGAAAGGGGAACTCCCAGTGTAGCGGTGAAATGCGTAGATATTGGGAAGAA
CACCGGTGGCGAAGGCGCCTTTCTGGACTGTGTCTGACGCTGAGATGCGAAAGCCAGGGT
AGCGAACGGG
>OTU42
GTGGGGAATCTTCCGCAATGGGCGAAAGCCTGACGGAGCAACGCCGCGTGAGTGAAGAAG
GCCTTCGGGCCGTAAAGCTCTGTTGCCGGGGAAGAGTGGTCCAGGGGGACCTGGACAGGG
ACGGTACCCGGCGAGGAAGCCGCGGCTAACTACGTGCCAGCAGCCGCGGTAATACGTAGG
CGGCAAGCGTTGTCCGGAATCATTGGGCGTAAAGGGGGCGCAGGCGGGGACGCAGGTCCT
TCCTGAAAGTTCGGGGCTCAGCCCCGTGATGGGAAGGAAACCGTGTCTCTTGAGCGCGGG
AGAGGGAAGCGGAATTCCTGGTGTAGCGGTGAAATGCGTAGATATCAGGAAGAACACCAG
TGGCGAAGGCGGCTTCCTGGACCGCGGCTGACGCTGAGGCCCGAAAGCCAGGGGAGCGAA
CGGG
>OTU43
GTGGGGAATCTTGCACAATGGACGAAAGTCTGATGCAGCGATCCCGCGTGAAGGATGAAG
CATTACGGTGTGTAAACTTCTTTTTTGGTGGAAGACGAATGACGGTACACCAAGAATAAG
AGACGGCTAACTACGTGCCAGCAGCCGCGGTAATACGTAGGTCTCAAGCGTTATCCGGAT
TTACTGGGCGTAAAGTATCCGTAGCCTGATATGTAAGTCTGTTTTCAAATCCCACGACTC
AATCGTGGAAAGGGAATGGATACTGCATATCTAGAAGTTATTGGGGGTTAGTGGAATTTC
CGGTGGAGCGGTGAAATGCGTTGATATCGGAAAGAACGCCGAAAGCGAAAGCAGCTAACT
ATGATTAACTTGACGGTGAGGGATGAAAGTTTGGGTAGCAAACGGG
>OTU44
GTGAGGAATATTGGTCAATGGGCGAGAGCCTGAACCAGCCAAGTAGCGTGCAGGATGACG
GCCCTATGGGTTGTAAACTGCTTTTATGTGGGGATAAAGTGCGTGACGTGTCATGCATTG
CAGGTACCACATGAATAAGGACCGGCTAATTCCGTGCCAGCAGCCGCGGTAATACGGAAG
GTCCGGGCGTTATCCGGATTTATTGGGTTTAAAGGGAGCGTAGGCTGTCTATTAAGCGTG
TTGTGAAATTTACCGGCTCAACCGGTGGCTTGCAGCGCGAACTGGTCGACTTGAGTATGC
AGGAAGTAGGCGGAATTCATGGTGTAGCGGTGAAATGCTTAGATATCATGACGAACTCCG
ATTGCGCAGGCAGCTTACTGTAGCATAACTGACGCTGATGCTCGAAAGTGCGGGTATCAA
ACAGG
>OTU45
GTGGGGGATATTGCACAATGGGGGAAACCCTGATGCAGCGACGCCGCGTGGGTGAAGAAG
TATTTCGGTATGTAAAGCCCTATCAGCAGGGACGATAATGACGGTACCTGAGTAAGAAGC
CCCGGCTAACTACGTGCCAGCAGCCGCGGTAATACGTAGGGGGCAAGCGTTATCCGGATT
TACTGGGTGTAAAGGGAGCGCAGACGGGAAGCCAAGTCAGATGTGGAAGCCCCGGGCATA
ACCCGGGGAGTGCATTTGAAACTGGAGACCTGGAGTACTGGAGGGGTGGGCGGAATTCCT
GGTGTAGCGGTGAAATGCGTAGATATCAGGAAGAACACCGGCGGCGAAGGCGGCCCACTG
GACAGAAACTGACGTTGAGGCTCGAAAGCGTGGGGAGCAAACAGG
>OTU46
GTGGGGAATATTGGGCAATGGAGGCAACTCTGACCCAGCCATGCCGCGTGAAGGAAGACG
GCCCTATGGGTTGTAAACTTCTTTTGCCGCAGAGTAACCCGGGGGACGTGTCCCCCGCTG
AGAGTATGCGGCGAATAAGTATCGGCTAACTCCGTGCCAGCAGCCGCGGTAATACGGAGG
ATACGAGCGTTATCCGGATTTATTGGGTTTAAAGGGTGCGCAGGCGGACCGTTAAGTCAG
GGGTGAAAAGTTGGGGCTCAACTCCAATCGTGCCTTTGATACTGGCGGACTAGAGTGCAG
GGGACGTGACTGGAATGTGATGTGTAGCGGTGAAATGCTTAGATATGTCACAGAACGCCG
ATCGTGAAGACAGGTCACGAATCTGCAACTGACGCTCATGCACGAAAGCGTGGGGATCAA
ACAGG
>OTU47
GTAGGGAATCTTCCACAATGGACGAAAGTCTGATGGAGCAACGCCGCGTGAGTGAAGAAG
GGTTTCGGCTCGTAAAGCTCTGTTGGTAGTGAAGAAAGATAGAGGTAGTAACTGGCCTTT
ATTTGACGGTAATTACTTAGAAAGTCACGGCTAACTACGTGCCAGCAGCCGCGGTAATAC
GTAGGTGGCAAGCGTTGTCCGGATTTATTGGGCGTAAAGCGAGTGCAGGCGGTTCAATAA
GTCTGATGTGAAAGCCTTCGGCTCAACCGGAGAATTGCATCAGAAACTGTTGAACTTGAG
TGCAGAAGAGGAGAGTGGAACTCCATGTGTAGCGGTGGAATGCGTAGATATATGGAAGAA
CACCAGTGGCGAAGGCGGCTCTCTGGTCTGCAACTGACGCTGAGGCTCGAAAGCATGGGT
AGCGAACAGG
>OTU48
GTGAGGAATATTGGTCAATGGACGGAAGTCTGAACCAGCCATGCCGCGTGGAGGAAGAAG
GTCCTATGGGTTGTAAACTCCTTTTGTTCCAGAGTAATAATCGGTTTGCGAACCGAGATG
AGAGTATGGGACGAATAAGCATCGGCTAACTCCGTGCCAGCAGCCGCGGTAATACGGAGG
ATGCAAGCGTTATCCGGATTTATTGGGTTTAAAGGGTGCGCAGGCGGCGCGTTAAGTCAG
CGGTGAAATCTCATGGCTCAACCATGGAACTGCCGTTGATACTGGCGTGCTCGAGTACAG
ACGGCGCCGGCGGAATGTGTCATGTAGCGGTGAAATGCTTAGATATGCCACAGAACACCG
ATCGCGAAGGCAGCTGGCGAGGCTGGTACTGACGCTCAGGCACGAAAGCGTGGGGATCAA
ACAGG
>OTU49
GTGGGGAATATTGCACAATGGAGGGAACTCTGATGCAGCAACGCCGCGTGAAGGATGAAG
GTTTTCGGATCGTAAACTTCTGTCCATGGGGACGAAGAAAGTGACGGTACCCGTGGAGGA
AGCCCCGGCTAACTACGTGCCAGCAGCCGCGGTAATACGTAGGGGGCGAGCGTTATCCGG
AATTATTGGGCGTAAAGAGTGCGTAGGTGGCCCACTAAGCGCAGGGTTTAAGGCAATGGC
TTAACTGTTGTTCGCCTTGCGAACTGGAGGGCTTGAGTTCAGGAGAGGAAAGTGGAATTC
CTAGTGTAGCGGTGGAATGCGTAGATATTAGGAGGAACACCGGTGGCGAAGGCGACTTTC
TGGACTGATACTGACACTGAGGCACGAAAGCGTGGGGAGCAAACAGG
>OTU50
GTGAGGAATATTGGTCAATGGGCGGAAGCCTGAACCAGCCATGCCGCGTGCAGGAATAAG
GCCCTACGGGTCGTAAACTGCTTTTGTACGGGAGCAATAAGGGCCACGTGTGGTCCGATG
AGAGTACCGTACGAATAAGCATCGGCTAACTCCGTGCCAGCAGCCGCGGTAATACGGAGG
ATGCGAGCGTTATCCGGATTCATTGGGTTTAAAGGGTGCGTAGGCGGCGTGCCAAGTCAG
GGGTGAAAGGTTCCGGCTCAACTGGGACAGTGCCTTTGATACTGGTGTGCTGGAGTGCGC
TTGCCGTGGGAGGAATGAGTGGTGTAGCGGTGAAATGCTTAGATATCACTCAGAACACCG
ATTGCGAAGGCATCTCACGAAGGCGTAACTGACGCTGAGGCACGAAAGCGTGGGGATCAA
ACAGG
>OTU51
GTGAGGAATATTGGTCAATGGGCGAGAGCCTGAACCAGCCAAGTAGCGTGCAGGATGACG
GCCCTACGGGTTGTAAACTGCTTTTGTGCGGGAATAACGGTCGCCACGCGTGGTGATGTG
CATGTACCGTACGAATAAGGATCGGCTAACTCCGTGCCAGCAGCCGCGGTAATACGGAGG
ATCCGAGCGTTATCCGGATTTATTGGGTTTAAAGGGAGCGTAGGCGGAGGATCAAGTCAG
CTGTGAAATGTAGACGCTCAACGTCTGCACTGCAGTTGAAACTGGTCCCCTTGAGTGCGT
AAGGGGCAGGCGGAATTCGTCGTGTAGCGGTGAAATGCTTAGATATGACGAAGAACTCCG
ATCGCGAAGGCAGCTTGCCGGGCCGCAACTGACGCTGAAGCTCGAAGGTGCGGGTATCGA
ACAGG
>OTU52
GTGGGGAATATTGGGCAATGGGGGAAACCCTGACCCAGCGACGCCGCGTGAGTGAAGAAA
TCCCTCGGGATGTAAAGCTCTGTTGTGCGGGAAGAAGGAAGTGACGGTACCGCACGAGGA
AGCCACGGCAAACTACGTGCCAGCAGCCGCGGTAATACGTAGGTGGCAAGCGTTGTCCGG
AATTACTGGGCGTGAAGCGCACGCAGGCTGATTATCAAGTCTGCTGTCCAAGGTGAAGGC
TCAACCTTCGCATCACAGCGGAAACTGATAGTCTAGAGTATGTGAGAGGGAAGCGGAATT
CCCGGTGTAGCGGTGAAATGCGTAGATATCGGGAGGAACACCGGTGGCGAAGGCGGCTTC
CTGGCACAAGACTGACGCTCATGTGCGAAAGCCAGGGCAGCGAACGGG
>OTU53
GTGGGGGATATTGCACAATGGAGGGAACTCTGATGCAGCGACGCCGCGTGGGTGAAGAAG
TATTTCGGTATGTAAAGCCCTATCAGCAGGGAAGATAATGACGGTACCTGAGTAAGAAGC
CCCGGCTAACTACGTGCCAGCAGCCGCGGTAATACGTAGGGGGCGAGCGTTATCCGGATT
TACTGGGTGTAAAGGGAGCGCAGACGGCTGTGGAAGTCAGATGTGGAAGCCCCGGGCATA
ACCCGGGGAGTGCATTTGAAACTCTATAGCTAGAGTACTGGAGGGGTGAGCGGAATTCCT
GGTGTAGCGGTGAAATGCGTAGATATCAGGAAGAACACCGGTGGCGAAGGCGGCTCACTG
GACAGAGACTGACGTTGAGGCTCGAAAGCGTGGGGAGCAAACAGG
>OTU54
GTAGGGAATCTTCCGCAATGGACGCAAGTCTGACGGAGCAACGCCGCGTGAGTGAAGAAG
GTTTTCGGATCGTAAAACTCTGTTGTAAGAGAAGAACAAATTGTAGAGTAACTGCTACAG
TCTTGACGGTATCTTACCAGAAAGCCACGGCTAACTACGTGCCAGCAGCCGCGGTAATAC
GTAGGTGGCAAGCGTTGTCCGGATTTATTGGGCGTAAAGGGGGCGCAGGCTGCTTCTTAA
GTCTGATGTGAAAGCCCACGGCTTAACCGTGGAAGTGCATTGGAAACTGGGAAGCTTGAG
TACAGAAGAGGAAAGTGGAACTCCATGTGTAGCGGTGGAATGCGTAGATATATGGAAGAA
CACCAGTGGCGAAAGCGACTTTCTGGTCTGTCACTGACGCTGAGGCCCGAAAGCGTGGGT
AGCAAACAGG
>OTU55
GTGAGGAATATTGGTCAATGGGCGATAGCCTGAACCAGCCAAGTCGCGTGCGGGATGAAG
GCCCTCCGGGTCGTAAACCGCTTTAGCCGGGGAGTAACGTGCGGGACGCGTCCCGCAGTG
AGAGTACCCGGAGAATAAGCATCGGCTAACTCCGTGCCAGCAGCCGCGGTAATACGGAGG
ATGCGAGCGTTATCCGGATTTATTGGGTTTAAAGGGTGCGCAGGCGGCGTGTCAAGTCAG
CGGTCAAAATGCGGCGCTCAACGCCGTACCGCCGTTGAAACTGGCATGCTCGAGTTCGTG
CGAGGATGGCGGAATGCGCGGTGTAGCGGTGAAATGCATAGATATCGCGCAGAACTCCGA
TTGCGAAGGCAGCTGTCCAGCACACGACTGACGCTCATGCACGAAAGCGTGGGTATCGAA
CAGG
>OTU56
GTGGGGAATCTTGCACAATGGACGAAAGTCTGATGCAGCAATTTCGCGTGAAGGATGAAG
CATTACGGTGTGTAAACTTCTTTTTTGGCAGAAGACGAATGACGGTATGTCAAGAATAAG
AGACGGCTAACTACGTGCCAGCAGCCGCGGTAATACGTAGGTCTCAAGCGTTATCCGGAT
TTACTGGGCGTAAAGTGTCCGTAATCTGAATTATAAGTCTGTCTTCAAAGACCACGACTC
AATCGTGGGAAGGGGGTGGATACTGTAATTCTGGAAGTATCTGGGGGTTAGTGGAATTTC
CGGTGGAGCGGTGAAATGCGTTGATATCGGAAGGAACGCCGAAAGCGAAAGCAGCTAACT
ACAGAATACTTGACGATGAGGGACGACAGTTCGGGTAGCAAACAGG
>OTU57
GTGGGGAATCTTCCGCAATGGGCGAAAGCCTGACGGAGCAACGCCGCGTGAGTGAAGACG
GCCTTCGGGTTGTAAAACTCTGTGATTCGGGACGAAAGATAAGCAGACGAATAATCTGCA
TAAGTGACGGTACCGAAAAAGCAAGCCACGGCTAACTACGTGCCAGCAGCCGCGGTAATA
CGTAGGTGGCAAGCGTTGTCCGGAATTATTGGGCGTAAAGCGCGCGCAGGCGGCTACTTA
AGTCCATCTTAAAAGTGCGGGGCTTAACCCCGTGATGGGATGGAAACTGAGAAGCTGGAG
TGTCGGAGAGGAAAGTGGAATTCCTAGTGTAGCGGTGAAATGCGTAGAGATTAGGAAGAA
CACCGGTGGCGAAGGCGACTTTCTGGACGACAACTGACGCTTAGGCGCGAAAGCGTGGGG
AGCAAACAGG
>OTU58
GTGGGGAATATTGGGCAATGGGCGAAAGCCTGACCCAGCAACGCCGCGTGAGTGAAGAAG
GCCTTCGGGTTGTAAAGCTCTGTTATAGTTGACGAAGGAAGTGACGGTAGGCTATAAGGA
AGCCCCGGCTAACTACGTGCCAGCAGCCGCGGTAATACGTAGGGGGCGAGCGTTGTCCGG
AATGACTGGGCGTAAAGGGCGTGTAGGCGGTCATCTAAGTCTGGAGTGAAAGTCCCGGAT
TCAATTTGGGAATTGCTTTGGATACTGGACGACTTGAGTGCGGAAGAGGTAAGTGGAATT
CCCAGTGTAGCGGTGAAATGCGTAGAGATTGGGAGGAACACCAGTGGCGAAGGCGACTTA
CTGGGCCGTAACTGACGCTGAGGCGCGAAAGCGTGGGGAGCGAACAGG
>OTU59
GTGGGGGATATTGCACAATGGAGGAAACTCTGATGCAGCGACGCCGCGTGAGTGAAGAAG
TATTTCGGTATGTAAAGCTCTATCAGCAGGGAAGATAATGACAGTACCTGACCAAGAAGC
CCCGGCTAACTACGTGCCAGCAGCCGCGGTAATACGTAGGGGGCAAGCGTTATCCGGATT
TACTGGGTGTAAAGGGAGCGCAGACGGAAGAGCAAGTCTGAAGTGAAAACCTGCGGCTTA
ACTGCAGGATTGCTTTGGAAACTGTTTTTCTTGAGTACTGGAGAGGTAAGCGGAATTCCT
GGTGTAGTAGTGAAATGCGTAGATATCAGGAAGAACACCGGAGGCGAAGGCGGCTTACTG
GACAGCAACTGACGTTGAGGCTCGAAAGCGTGGGGAGCAAACAGG
>OTU60
GTGGGGAATATTGCACAATGGGCGCAAGCCTGATGCAGCCATGCCGCGTGTATGAAGAAG
GCCTTCGGGTTGTAAAGTACTTTCAGCGGGGAGGAAGGGAGTAAAGTTAATACCTTTGCT
CATTGACGTTACCCGCAGAAGAAGCACCGGCTAACTCCGTGCCAGCAGCCGCGGTAATAC
GGAGGGTGCAAGCGTTAATCGGAATTACTGGGCGTAAAGCGCACGCAGGCGGTTTGTTAA
GTCAGATGTGAAATCCCCGGGCTCAACCTGGGAACTGCATCTGATACTGGCAAGCTTGAG
TCTCGTAGAGGGGGGTAGAATTCCAGGTGTAGCGGTGAAATGCGTAGAGATCTGGAGGAA
TACCGGTGGCGAAGGCGGCCCCCTGGACGAAGACTGACGCTCAGGTGCGAAAGCGTGGGG
AGCAAACAGG
>OTU61
GTGGGGAATATTGGGCAATGGGCGAAAGCCTGACCCAGCAACGCCGCGTGAGGGAAGAAG
GGTTTCGGCTCGTAAACCTCTGTCCTATGGGACGAAGGAAGTGACGGTACCATAGGAGGA
AGCCCCGGCTAACTACGTGCCAGCAGCCGCGGTAATACGTAGGGGGCGAGCGTTGTCCGG
AATGATTGGGCGTAAAGGGCGCGTAGGCGGCCTGATAAGTCTGGAGTGAAAGTCCTGCTT
TCAAGGTGGGAATTGCTTTGGATACTGTCGGGCTGGAGTACAGGAGAGGAAAGCGGAATT
ACCAGTGTAGCGGTGAAATGCGTAGAGATTGGTAGGAACACCAGTGGCGAAGGCGGCTTT
CTGGACTGAAACTGACGCTGAGGCGCGAAAGCGTGGGGAGCAAACAGG
>OTU62
GTGAGGAATATTGGTCAATGGCCGAGAGGCTGAACCAGCCAAGTAGCGTGCAGGATGACG
GCCCTACGGGTTGTAAACTGCTTTTGCGGGAGGATAAAGTGCGCCACGCGTGGCGCTTTG
CAGGTATCCCGTGAATAAGGACCGGCTAATTCCGTGCCAGCAGCCGCGGTAATACGGAAG
GTCCGGGCGTTATCCGGATTTATTGGGTTTAAAGGGAGCGCAGGCGGAGGTGCAAGCGTG
CCGTGAAAGCGCGGGGCTCAACCCCGTACAGCGGCGCGAACTGCTCCCCTTGGTTGCGGG
AAGGGAAGGCGGAACTCGTGGTGTAGCGGTGAAATGCATAGATATCACGAAGAACTCCGA
TCGCGAAGGCAGCCTTCCGGCCCGCCAACGACGCTCATGCTCGAAGGCGCGGGTATCAAA
CAGG
>OTU63
GTGGGGAATCTTCCGCAATGGGCGCAAGCCTGACGGAGCAACGCCGCGTGAGTGAGGAAG
TTTTTCGGAACGTAAAGCTCTGTTGTTTGCGACGAACGGGCGCCCTGTGAAGAATGGGGC
GCAATGACGGTAGCAGACGAGGAAGCCACGGCTAACTACGTGCCAGCAGCCGCGGTAATA
CGTAGGTGGCAAGCGTTGTCCGGAATTATTGGGCGTAAAGCGCATGTAGGCGGCGATTTA
AGTCTGTCGTGAAACTGCGGGGCTCAGCCCCGTATGGCGATGGAAACTGGGTTGCTTGAG
TGCAGGAGAGGAAAGGGGAACTCCCAGTGTAGCGGTGAAATGCGTAGATATTGGGAAGAA
CACCGGTGGCGAAGGCGCCTTTCTGGACTGTGTCTGACGCTGAGATGCGAAAGCCAGGGT
AGCGAACGGG
>OTU64
GTGGGGAATATTGCACAATGGACGAAAGTCTGATGCAGCGATTCTGCGTGGAGGATGAAG
CATTACGGTGTGTAAACTCCTTTTCTGGTAGAAGACGAATGACGGTATACCAGGAATAAG
GGACGGCTAACTATGTGCCAGCAGCCGCGGTAATACATAGGTCCCAAGCGTTATCCGGAT
TTACTGGGCGTAAAGTGTCCGTAGCCTGACATATAAGTCTGTTTTCAAATACTGTGGCTT
AACCATAGGAAGGGAATAGATACTGTATGTCTGGAAGTTGTTGGGGGTTAGTGGAATTTC
CGGTGGAGCGGTGAAATGCGTTGATATCGGAAAGAACGCCGAAAGCGAAAGCAGCTAACT
ACAATAAACTTGACGGTAAGGGACGAAAGCGTGGGGAGCAAACGGG
>OTU65
GTGGGGAATATTGGGCAATGGGCGCAAGCCTGACCCAGCAACGCCGCGTGAAGGAAGAAG
GCTTTCGGGTTGTAAACTTCTTTTAAGAGGGAAGAGCAGAAGACTGTACCTCTAGAATAA
GCCACGGCTAACTACGTGCCAGCAGCCGCGGTAATACGTAGGTGGCAAGCGTTGTCCGGA
TTTACTGGGTGTAAAGGGCGTGCAGCCGGGAATGCAAGTCAGATGTGAAATCCATGGGCT
TAACCCATGAACTGCATTTGAAACTGTATTTCTTGAGTACTGGAGAGGCAATCGGAATTC
CTAGTGTAGCGGTGAAATGCGTAGATATTAGGAGGAACACCAGTGGCGAAGGCGGATTGC
TGGACAGCAACTGACGGTGAGGCGCGAAAGTGTGGGGAGCAAACAGG
>OTU66
GTGGGGAATCTTCCGCAATGGGCGCAAGCCTGACGGAGCAACGCCGCGTGAGTGAGGAAG
TTTTTCGGAACGTAAAGCTCTGTTGTACACGACGAACGTGCTTTCTATCAACAACGGGAA
GCAATGACGGTAGTGTACGAGGAAGCCACGGCTAACTACGTGCCAGCAGCCGCGGTAATA
CGTAGGTGGCAAGCGTTGTCCGGAATTATTGGGCGTAAAGCGCATGTAGGCGGTGGGATC
AGTCTGTCGTGAAACTGCGGGGCTCAGCCCCGTATGGCGATGGAAACTGTCTTACTTGAG
TGCAGGAGAGGAAAGGGGAACTCCCAGTGTAGCGGTGAAATGCGTAGATATTGGGAAGAA
CACCGGTGGCGAAGGCGCCTTTCTGGACTGTGTCTGACGCTGAGATGCGAAAGCCAGGGT
AGCGAACGGG
>OTU67
GTGAGGAATATTGGTCAATGGACGCGAGTCTGAACCAGCCAAGTCGCGTGCGGGATGAAG
GCCCTCCGGGTCGTAAACCGCTTTAGCCGGGGAGTAACGTGCGGAACGCGTTCCGCAGTG
AGAGTACCCGGAGAATAAGCATCGGCTAACTCCGTGCCAGCAGCCGCGGTAATACGGAGG
ATGCGAGCGTTATCCGGATTTATTGGGTTTAAAGGGTGCGCAGGCGGCAGGTCAAGTCAG
CGGTCAAACTGCGGGGCTCAACCCCGTATCGCCGTTGAAACTGGCCCGCTGGAGTTCGTG
CGAGGATGGCGGAATGCGCGGTGTAGCGGTGAAATGCATAGATATCGCGCAGAACCCCGA
TTGCGAAGGCAGCTGTCCAGCACGCGACTGACGCTCATGCACGAAAGCGTGGGTATCGAA
CAGG
>OTU68
GTGAGGAATATTGGTCAATGGGCGAGAGCCTGAACCAGCCAAGTAGCGTGCGGGACGAAG
GCCCTATGGGTTGTAAACCGCTTTTACGGGGGGATAAAGTGAGTGACGTGTCATTCATTG
CAGGTACCCCGCGAATAAGGACCGGCTAATTCCGTGCCAGCAGCCGCGGTAATACGGAAG
GTCCGGGCGTTATCCGGATTTATTGGGTTTAAAGGGAGCACAGGCCGGCTGTCAAGCGTG
TTGTGAAATGTAGGCGCTCAACGCCTGACTTGCAGCGCGAACTGACGGTCTTGAGTGCGC
GCAACGTTGGCGGAATTTGTCGTGTAGCGGTGAAATGCTTAGATATGACGAAGAACTCCG
ATTGCGAAGGCAGCTGACGGGAGCGTTACTGACGCTTAAGCTCGAAAGCGCGGGTATCGA
ACAGG
>OTU69
GTGGGGAATATTGGGCAATGGGGGCAACCCTGACCCAGCAACGCCGCGTGAAGGAAGAAG
GCTTTCGGGTTGTAAACTTCTTTGACGAGGGACGATAGTGACGGTACCTCGAAAACAAGC
CACGGCTAACTACGTGCCAGCAGCCGCGGTAATACGTAGGTGGCAAGCGTTGTCCGGATT
TACTGGGTGTAAAGGGCGCGTAGGCGGGAAAGCAAGTCAGATGTGAAATCTCCGGGCTCA
ACCCGGAAATTGCATTTGAAACTGTTTTTCTTGAGTATCGGAGAGGCAAGCGGAATTCCT
AGTGTAGCGGTGAAATGCGTAGATATTAGGAGGAACACCAGTGGCGAAGGCGGCTTGCTG
GACGACAACTGACGCTGAGGCGCGAAAGCGTGGGGAGCAAACAGG
>OTU70
GTGGGGGATATTGCACAATGGGGGGAACCCTGATGCAGCGACGCCGCGTGGGTGAAGAAG
TATTTCGGTACGTAAAGCCCTATCAGCAGGGAAGAAAAAAATGACGGTACCTGACTAAGA
AGCCCCGGCTAACTACGTGCCAGCAGCCGCGGTAATACGTAGGGGGCGAGCGTTATCCGG
ATTTACTGGGTGTAAAGGGGGCGCAGACGGACAGGCAAGTCAGGTGTGGAAGCCCCGGGC
ACAACTCGGGGAGCGCACTTGAAACTGCAGGTCTGGAGTGCTGGAGGGGTGAGCGGAATT
CCTGGTGTAGCGGTGAAATGCGTAGATATCAGGAAGAACACCGGCGGCGAAGGCGGCTCA
CTGGACAGTAACTGACGTTGAGGCCCGAAAGCGTGGGGAGCAAACAGG
>OTU71
GTGAGGAATATTGGTCAATGGGCGATAGCCTGAACCAGCCAAGTCGCGTGCGGGATGAAG
GCCCTCCGGGTCGTAAACCGCTTTAGCCGGGGAGTAACGTGGGGGTCGTGACCCCCAGTG
AGAGTACCCGGAGAATAAGCATCGGCTAACTCCGTGCCAGCAGCCGCGGTAATACGGAGG
ATGCGAGCGTTATCCGGATTTATTGGGTTTAAAGGGTGCGCAGGCGGCACGTCAAGTCAG
CGGTCAAAATGCGGCGCTCAACGCCGTACCGCCGTTGAAACTGGCGGGCTGGAGTTCGTG
GGAGGATTGCGGAATGCGCGGTGTAGCGGTGAAATGCATAGATATCGCGCAGAACTCCGA
TTGCGAAGGCAGCAGTCCATCACGCGACTGACGCTCATGCACGAAAGCGTGGGTATCGAA
CAGG
>OTU72
GTGAGGAATATTGGTCAATGGGCGAGAGCCTGAACCAGCCAAGTAGCGTGCAGGACGACG
GCCCTATGGGTTGTAAACTGCTTTTATACGGGGATAAAGTGGGCCATGCATGGCCTTTTG
CATGTACCGTATGAATAAGGACCGGCTAATTCCGTGCCAGCAGCCGCGGTAATACGGAAG
GTCCGGGCGTTATCCGGATTTATTGGGTTTAAAGGGAGCGCAGGCGGACAGTTAAGCGTG
ACGTGAAATGCAGCGGCTCAACCGTATGAAGTGCGTCGCGAACTGGCAGTCTTGAGTGAG
TACGATGTAGGCGGAATTTGTGGTGTAGCGGTGAAATGCTTAGATATCACGAAGAACTCC
GATTGCGAAGGCAGCCTACAAGTCCTTTACTGACGCTAAAGCTCGAAGGTGCGGGTATCG
AACAGG
>OTU73
GTCGAGGATCATTCGCAATGGGCGCAAGCCTGACGATGCGACGCTGCGTGGAGGATGAAG
GGCTTCGGCTCGTAAACTCCTGTCATGAGGGAAAAAGCTCCCCGTTGTCAACAACGGCGG
GGGTCGATGGTACTTCAAGAGGAAGCCACGGCTAACTCTGTGCCAGCAGCCGCGGTAATA
CAGAGGTGGCGAGCGTTGTTCGGATTTACTGGGCGTAAAGGGCGCGTAGGAGGCCCCGTG
TGTCGACCGTGAAATCTCCGGGCTCAACCCGGAAAGTGCGGCCGAAACTGCGGGGCTCGA
GCAGAGGATGGGAAAGCGGAACTCAGGGTGTAGCGGTGAAATGCGTTGATATCCTGAAGA
ACACCGGTGGCGAAGGCGGCTTTCTGGAATCTTGCTGACTCTGAGGCGCGAAAGTAGGGG
GAGCAAACAGG
>OTU74
GTGGGGAATATTGCACAATGGGGGAAACCCTGATGCAGCGACGCCGCGTGAGTGATGAAG
TATTTCGGTATGTAAAGCTCTATCAGCAGGGAAGAAAATGACGGTACCTGAGTAAGAAGC
CCCGGCTAACTACGTGCCAGCAGCCGCGGTAATACGTAGGGGGCAAGCGTTATCCGGATT
TACTGGGTGTAAAGGGAGCGCAGACGGCCACACAAGTCTGAAGTGAAACTCCACGGCTTA
ACCGTGGAACTGCTTTGGAAACTGTGCGGCTAGAGTGCTGGAGAGGTAAGCGGAATTCCC
AGTGTAGCGGTGAAATGCGTAGATATTGGGAAGAACACCGGTGGCGAAGGCGGCTTACTG
GACAGTAACTGACGTTCATGCTCGAAGGCGTGGGGAGCAAACAGG
>OTU75
GTGGGGAATATTGCACAATGGGCGAAAGCCTGATGCAGCGACGCCGCGTGAGCGAAGAAG
TATTTCGGTATGTAAAGCTCTATCAGCAGGGAAGATAATGACGGTACCTGACTAAGAAGC
ACCGGCTAAATACGTGCCAGCAGCCGCGGTAATACGTATGGTGCAAGCGTTATCCGGATT
TACTGGGTGTAAAGGGAGCGTAGGCGGTTTTACAAGTCTGATGTGAAAGCCCGGGGCTCA
ACTCCGGTATTGCATTGGAAACTGTAGAACTAGAGTGTCGGAGGGGTAAGTGGAATTCCT
AGTGTAGCGGTGAAATGCGTAGATATTAGGAGGAACACCAGTGGCGAAGGCGGCTTACTG
GACGATTACTGACGCTGAGGCTCGAAAGCGTGGGGAGCAAACAGG
>OTU76
GTGAGGAATATTGGTCAATGGGCGAGAGCCTGAACCAGCCAAGTAGCGTGCAGGATGACG
GCCCTATGGGTTGTAAACTGCTTTTATACGGGGATAAAGTGAGGGACGTGTCCCTTTTTG
TAGGTACCGTATGAATAAGGACCGGCTAATTCCGTGCCAGCAGCCGCGGTAATACGGAAG
GTCCGGGCGTTATCCGGATTTATTGGGTTTAAAGGGAGCGCAGGCCGAAGGTTAAGCGTG
ACGTGAAATGTAGCCGCTCAACGGCTGAACTGCGTCGCGAACTGGCTTTCTTGAGTGAGT
TCGATGTAGGCGGAATTCGTGGTGTAGCGGTGAAATGCTTAGATATCACGAAGAACTCCG
ATTGCGAAGGCAGCCTACAAGGCCTTTACTGACGCTAAAGCTCGAAGGTGCGGGTATCGA
ACAGG
>OTU77
GTGGGGAATATTGGGCAATGGGAGAAATCCTGACCCAGCGACGCCGCGTGAACGATGAAG
GCCTTAGGGTCGTAAAGTTCTTTTATGCGAGAAGAAAACAATGACGGTATCGCATGAATA
AGCCCCGGCTAACTACGTGCCAGCAGCCGCGGTAATACGTAGGGGGCGAGCGTTGTTCGG
AATTACTGGGCGTAAAGGGCGCGCAGGCTGTTCTGCAAGTCAGCTGTTAAATGGTACGGC
TTAACTGTATTATGCAGTTGAAACTACAGGACTGGAGTAATGGAGAGGCAAGCGGAATTC
CCAGTGTAGCGGTGAAATGCGTAGATATTGGGAAGAACATCGGTGGCGAAGGCGGCTTGC
TGGCCATAAACTGACGCTGAGGCGCGAAAGCCAGGGTAGCAAACGGG
>OTU78
GTAAGGAATATTGGGCAATGGGCGGAAGCCTGACCCAGCCATGCCGCGTGAGGGAAGTAG
GCCCTACGGGTCGTGAACCTCTTTTGTCGGGGGACAACCCGCGCCACGAGATGGCGCGCT
GCGGGTACCCGGCGAATAAGCATCGGCTAACTCCGTGCCAGCAGCCGCGGTAATACGGAG
GATGCGAGCGTTATCCGGATTCATTGGGTTTAAAGGGTGCGCAGGCGGCCCGTCAAGTCA
GCGGTGAAATCCAGGGGCCCAACCCCGGGAGTGCCGTTGATACTGTCGGGCTGGAATGCG
GTCGAGGCGGGCGGAATGTGGTGTGTAGCGGTGAAATGCATAGATATGCCACAGAACGCC
GATAGCGAAGGCAGCTCGCCAGGCCTGCATTGACGCTCGGGCACGAAAGCGTGGGGATCA
AACAGG
>OTU79
GTGAGGAATATTGGTCAATGGTCGGAGGACTGAACCAGCCAAGTAGCGTGAGGGAGGACG
GCCCTACGGGTTGTAAACCTCTTTTGTATGGGAATAAAGCGTCCCACGCGTTGGGACTTT
GTATGTACCTTACGAATAAGCATCGGCTAATTCCGTGCCAGCAGCCGCGGTAATACGGAA
GATGCGAGCGTTATCCGGATTTATTGGGTTTAAAGGGAGCGTAGGCGGGCTTTTAAGTCA
GCGGTTAAATGTCAGTGCCCAACATTGGCATGCCGTTGAAACTGGAGGCCTTGAATACAC
ACAAGGAAGGCGGAATTCGTCGTGTAGCGGTGAAATGCTTAGATATGACGAAGAACTCCG
ATTGCGAAGGCAGCCTTCTGGGGTGCGATTGACGCTGAGGCTCGAAAGTGCGGGGATCAA
ACAGG
>OTU80
GTGAGGAATATTGGTCAATGGGCGTGAGCCTGAACCAGCCAAGTAGCGTGCAGGATGACG
GCCCTATGGGTTGTAAACTGCTTTTGTCGGGGAACAAAGTGCGGTTCGTGAGCCGTTTTG
CGTGTACCCGATGAATAAGGACCGGCTAATTCCGTGCCAGCAGCCGCGGTAATACGGAAG
GTCCGGGCGTTATCCGGATTTATTGGGTTTAAAGGGAGCGTAGGCGGGTTTATAAGCGTG
TCGTGAAATTATGTGGCTCAACCATGTCGTGCGGCGCGAACTGTAGACCTTGAGTGCGCT
GAAAGCGGGCGGAATTCGTGGTGTAGCGGTGAAATGCTTAGATATCACGAAGAACTCCGA
TTGCGAAGGCAGCTCGCTGTAGCGTTACTGACGCTGAAGCTCGAAGGCGCGGGTATCGAA
CAGG
>OTU81
GTGAGGAATATTGGTCAATGGAGGGAACTCTGAACCAGCCATGCCGCGTGAGGGAAGAAG
GCCCTATGGGTTGTAAACCTCTTTTGCCTGGGGGCAATAAGGCGCATGCGTGCGTTGATG
AGAGTACCAGGCGAATAAGCATCGGCTAACTCCGTGCCAGCAGCCGCGGTAATACGGAGG
ATGCGAGCGTTATCCGGATTTATTGGGTTTAAAGGGTGCGCAGGCGGTCGATTAAGTCAG
CGGTGAAATGTCCCGGCTCAACCGGGGAGCTGCCGTTGATACTGGTTGGCTTGAGTGCGA
ACGGCGCCGGCGGAATGAGTGGTGTAGCGGTGAAATGCATAGATATCACTCAGAACACCG
ATCGCGAAGGCAGCTGGCGAGGACGTTACTGACGCTGAGGCACGAAAGCGTGGGGATCAA
ACAGG
>OTU82
GTGAGGAATATTGGTCAATGGACGATGGTCTGAACCAGCCAAGTCGCGTGCGGGACGAAG
GCCCTCCGGGTCGTAAACCGCTTTAGCCGGGGAGTAACGTGCAGGACGTGTCCTGCAGTG
AGAGTACCCGGAGAATAAGCATCGGCTAACTCCGTGCCAGCAGCCGCGGTAATACGGAGG
ATGCGAGCGTTATCCGGATTTATTGGGTTTAAAGGGTGCGCAGGCGGCAGGTCAAGTCAG
CGGTCAAACTGCGGCGCTCAACGCCGTACCGCCGTTGAAACTGGCCGGCTCGAGTGCGTG
GGAGGATGGCGGAATGCGCGGTGTAGCGGTGAAATGCATAGATATCGCGCAGAACCCCGA
TTGCGAAGGCAGCTGTCCATCACGCCACTGACGCTCATGCACGAAAGCGTGGGTATCGAA
CAGG
>OTU83
GTGGGGAATATTGGGCAATGGGCGAAAGCCTGACCCAGCAACGCCGCGTGAGTGAAGAAG
GCCTTCGGGTTGTAAAGCTCTGTTATGTGGGACGAAGGAAGTGACGGTACCACATAAGGA
AGCCCCGGCTAACTACGTGCCAGCAGCCGCGGTAATACGTAGGGGGCGAGCGTTGTCCGG
AATGACTGGGCGTAAAGGGCGTGTAGGCGGCCTGATAAGTATGGAGTGAAAGTCCTGCTT
TCAAGGTGGGAACTGCTTTGTAGACTGTCGGGCTTGAGTGCGGAAGAGGTAAGTGGAATT
CCCAGTGTAGCGGTGAAATGCGTAGAGATTGGGAGGAACACCAGTGGCGAAGGCGACTTA
CTGGGCCGTAACTGACGCTGAGGCGCGAAAGCGTGGGGAGCGAACAGG
>OTU84
GTGAGGAATATTGGTCAATGGACGGAAGTCTGAACCAGCCATGCCGCGTGGAGGAAGAAG
GTCCTATGGGTTGTAAACTCCTTTTGTTCGAGAGTAATAAGAGGCTTGCGAGCCTCGATG
AGAGTATCGGACGAATAAGCATCGGCTAACTCCGTGCCAGCAGCCGCGGTAATACGGAGG
ATGCAAGCGTTATCCGGATTTATTGGGTTTAAAGGGTGCGCAGGCGGGCTGTTAAGTCAG
CGGTGAAATGTCCCGGCTCAACCGGGGCACTGCCGTTGATACTGGCAGCCTAGAGTACAG
ACGGCGCCGGCGGAATGTGTCATGTAGCGGTGAAATGCTTAGATATGCCACAGAACACCG
ATCGCGAAGGCAGCTGGCGAGGCTGGGACTGACGCTCAGGCACGAAAGCGTGGGGATCAA
ACAGG
>OTU85
GTGAGGAATATTGGTCAATGGGCGCAAGCCTGAACCAGCCATGCCGCGTGAAGGAATAAG
GCCCTATGGGTCGTAAACTTCTTTTGTGGTGGAGCAATAAGGTGTACGTGTACACCGATG
AGAGTACATCACGAATAAGCATCGGCTAACTCCGTGCCAGCAGCCGCGGTAATACGGAGG
ATGCAAGCGTTATCCGGATTTATTGGGTTTAAAGGGTGCGTAGGCTGTGGGGAAAGTCAG
GGGTGAAAGCCCGGCGCTTAACGCCGGAACTGCCTTTGATACTTCTCCGCTGGAATACGG
ATGCCGTGGGAGGAATGAGTAGTGTAGCGGTGAAATGCATAGATATTACTCAGAACACCG
ATTGCGAAGGCATCTCACGAATCCGTCATTGACGCTGAGGCACGAAAGCGTGGGGATCAA
ACAGG
>OTU86
GTGGGGAATATTGCACAATGGGCGAAAGCCTGATGCAGCGACGCCGCGTGAACGAAGAAG
TATTTCGGTATGTAAAGTTCTATCAGCAGGGAAGAAAAATGACGGTACCTGACTAAGAAG
CTCCGGCTAAATACGTGCCAGCAGCCGCGGTAATACGTATGGAGCAAGCGTTATCCGGAT
TTACTGGGTGTAAAGGGAGCGTAGGCGGTGGTTTAAGTCTGATGTGAAAGCCCGGGGCTC
AACCCCGGTATTGCATTGGAAACTGAATCACTAGAGTGTCGGAGGGGTAAGTGGAATTCC
TAGTGTAGCGGTGAAATGCGTAGATATTAGGAGGAACACCAGTGGCGAAGGCGGCTTACT
GGACGATTACTGACGCTGAGGCTCGAAAGCGTGGGGAGCAAACAGG
>OTU87
GTAGGGAATATTGCTTAATGGGCGAAAGCCTGAAGCAGCAACGCCGCGTGGACGAAGGAG
GCCTTCGGGTCGTAAAGTCCTTTTATAGGGGAAAAGGAAGGATGGTACCCTATGAATAAG
TCTCGGCTAACTACGTGCCAGCAGCCGCGGTAAAACGTAGGAGACGAGCGTTATCCGGAT
TTACTGGGCGTAAAGCGCGTGTAGGAGGCAATACAAGTTGGATGTAAAATCTCCCGGCTT
AACTGGGAGGCGTCGTTCAAGACTGTATAGCTGGAGTAGCGGAGAGGTAATCGGAACTCC
GGGAGTAGCGGTGAAATGCGTAGATATCCGGAAGAACACCAGAGGCGAAAGCGGATTACT
GGCCGCCAACTGACACTAAGACGCGAAAGCCAGGGTAGCAAACGGG
>OTU88
GTGAGGAATATTGGTCAATGGTCGGAAGACTGAACCAGCCAAGTAGCGTGCAGGATGACG
GCCCTATGGGTTGTAAACTGCTTTTGTGCGGGAATAACGTACGCCACGTGTGGTGTAGTG
CATGTACCGTACGAATAAGGATCGGCTAACTCCGTGCCAGCAGCCGCGGTAATACGGAGG
ATCCGAGCGTTATCCGGATTTATTGGGTTTAAAGGGAGCGTAGGCGGGAGATCAAGTCAG
CTGTGAAATGTAGGCGCTCAACGTGTGCACTGCAGTTGAAACTGGTTTTCTTGAGTGCGT
AAGGGGCAGGCGGAATTCGTCGTGTAGCGGTGAAATGCTTAGATATGACGAAGAACTCCG
ATCGCGAAGGCAGCTTGCCGGGCCGCAACTGACGCTGAAGCTCGAAGGTGCGGGTATCGA
ACAGG
>OTU89
GTAGGGGATATTGGGCAATGGGGGGAACCCTGACCCAGCCATGCCGCGTGAGGGAAGTAG
GCCCTACGGGTCGTGAACCTCTTTTATTCGGGGACAACGGCGGCCACGGGATGGCCGCGT
GAGGGTACCGAAGGAATAAGCATCGGCTAACTCCGTGCCAGCAGCCGCGGTAATACGGAG
GATGCGAGCGTTATCCGGATTCATTGGGTTTAAAGGGTGCGCAGGCGGCCTGTCAAGTCA
GCGGTGAAAGCCCGGGGCCCAACCCCGGAAGTGCCGTTGATACTGTCGGGCTGGAATGCG
GTCGAGGCGGGCGGAACGTGGCGTGTAGCGGTGAAATGCGTAGATATGCCACAGAACGCC
GATAGCGAAGGCAGCTCGCCAGGCCTGCATTGACGCTCGGGCACGAAAGCGTGGGGATCG
AACAGG
>OTU90
GTGAGGAATATTGGTCAATGGGCGCGAGCCTGAACCAGCCAAGTAGCGTGCAGGACGACG
GCCCTATGGGTTGTAAACTGCTTTTATGCGGGGATAAAGTGCGGCACGTGTGCCGTTTTG
TAGGTACCGCATGAATAAGGACCGGCTAATTCCGTGCCAGCAGCCGCGGTAATACGGAAG
GTCCGGGCGTTATCCGGATTTATTGGGTTTAAAGGGAGCGCAGGCGGCCTTTTAAGCGTG
ACGTGAAATGTAGGCGCTCAACGTCTGAATTGCGTCGCGAACTGTTAGGCTTGAGTAGAC
GGAATGTCGGCGGAATTCGTGGTGTAGCGGTGAAATGCTTAGATATCACGAAGAACTCCG
ATTGCGAAGGCAGCTGACAGCAGTTTTACTGACGCTCATGCTCGAAAGTGCGGGTATCGA
ACAGG
>OTU91
GTGGGGAATATTGCACAATGGGCGCAAGCCTGATGCAGCGACGCCGCGTGAGCGATGAAG
TATTTCGGTATGTAAAGCTCTATCAGCAGGGAAGATAATGACGGTACCTGACTAAGAAGC
TCCGGCTAAATACGTGCCAGCAGCCGCGGTAATACGTATGGAGCAAGCGTTATCCGGATT
TACTGGGTGTAAAGGGAGCGTAGGCGGTCTATTAAGTCTGATGTGAAAACCTTGGGCTCA
ACTCAAGGCCTGCATTGGAAACTGGTGGACTGGAGTGTCGGAGGGGCAAGTGGAATTCCT
AGTGTAGCGGTGAAATGCGTAGATATTAGGAGGAACACCAGTGGCGAAGGCGGCTTGCTG
GACGATAACTGACGCTGAGGCTCGAAAGCGTGGGGAGCAAACAGG
>OTU92
GTAGGGAATATTGCTTAATGGGCGAAAGCCTGAAGCAGCAACGCCGCGTGGACGAAGGAG
GCCTTCGGGTCGTAAAGTCCTTTTATGTGGGAAAAGGAAGGATGGTACCACATGAATAAG
TCTCGGCTAACTACGTGCCAGCAGCCGCGGTAAAACGTAGGAGACGAGCGTTATCCGGAT
TTACTGGGCGTAAAGAGCGTGTAGGAGGCATATCAAGTTGGATGTAAAATCTCCCGGCTT
AACTGGGAGGCGTCGTTCAAAACTGATGAGCTAGAGTACTGTAGAGGTAATCGGAACTCC
GGGAGTAGCGGTGAAATGCGTAGATATCCGGAAGAACACCAGAGGCGAAAGCGGATTACT
GGACAGAAACTGACACTGAGACGCGAAAGCCAGGGTAGCAAACGGG
>OTU93
GTAGGGAATATTGCTTAATGGGCGAAAGCCTGAAGCAGCAACGCCGCGTGGACGAAGGAG
GCCTTCGGGTCGTAAAGTCCTTTTATGTGTGAAGAGGAAGGACGGTAGCACATGAATAAG
TCTCGGCTAACTACGTGCCAGCAGCCGCGGTAAAACGTAGGAGACGAGCGTTATCCGGAT
TTACTGGGCGTAAAGCGCGTGTAGGAGGTAGCTTAAGTTGGATGTAAAATCTCCCGGCTT
AACTGGGAGGCGTCGTTCAAAACTGAGCAACTAGAGTAGTGGAGAGGTAATCGGAACTCC
GGGAGTAGCGGTGAAATGCGTAGATATCCGGAAGAACACCAGAGGCGAAAGCGGATTACT
GGCCACCAACTGACACTGAGACGCGAAAGCCAGGGTAGCAAACGGG
>OTU94
GTGGGGGATATTGCACAATGGAGGAAACTCTGATGCAGCGACGCCGCGTGAGTGAAGAAG
TATTTCGGTATGTAAAGCTCTATCAGCAGGGAAGAAAGACTCGTAAGAGAGATGACGGTA
CCTGACTAAGAAGCCCCGGCTAACTACGTGCCAGCAGCCGCGGTAATACGTAGGGGGCAA
GCGTTATCCGGATTTACTGGGTGTAAAGGGAGCGCAGACGGTCAAGCAAGTCTGAAGTGA
AACCCCACGGCTCAACCGTGGGCTTGCTTTGGAAACTGTTTGACTAGAGTACTGGAGAGG
TAAGCGGAATTCCTAGTGTAGCGGTGAAATGCGTAGATATTAGGAGGAACATCGGTGGCG
AAGGCGGCTTACTGGACAGCAACTGACGTTGAGGCTCGAAGGCGTGGGGAGCAAACAGG
>OTU95
GTGGGGAATCTTCCGCAATGGGCGCAAGCCTGACGGAGCAACGCCGCGTGAGTGAAGAAG
GGTTTCGGCTCGTAAAGCTCTGTTGAAGGGGACGAACGGTAGGCATAGGAAATGATGCTT
ATTTGACGGTACCTTTCGAGGAAGCCACGGCTAACTACGTGCCAGCAGCCGCGGTAATAC
GTAGGTGGCGAGCGTTGTCCGGAATTATTGGGCGTAAAGGGAGCGCAGGCGGGAAGGTAA
GTCTATCTTAAAAGTGCGGGGCTCAACCCCGTGAGGGGATGGAAACTATCTTTCTTGAGT
GCAGGAGAGGAAAGCGGAATTCCTAGTGTAGCGGTGAAATGCGTAGATATTAGGAGGAAC
ACCAGTGGCGAAGGCGGCTTTCTGGACTGTAACTGACGCTGAGGCTCGAAAGCCAGGGGA
GCGAACGGG
>OTU96
GTGGGGAATCTTGCACAATGGGCGAAAGCCTGATGCAGCGACGCCGCGTGCGGGACGAAG
GCCTTCGGGTTGTAAACCGCTTTCAGCAGGGACGAGGCCGCAAGGTGACGGTACCTGCAG
AAGAAGCCCCGGCTAACTACGTGCCAGCAGCCGCGGTAATACGTAGGGGGCGAGCGTTAT
CCGGATTCATTGGGCGTAAAGCGCGCGTAGGCGGCCTGCTAGGTCGGGACTCAAATCCGG
GGGCTCAACCCCCGCCCGGTCCCGATACCGACAGGCTTGAGTCTGGTAGGGGAAGGCGGA
ATTCCAAGTGTAGCGGTGGAATGCGCAGATATTTGGAAGAACACCGGTGGCGAAGGCGGC
CTTCTGGGCCACGACTGACGCTGAGGCGCGAAAGCTAGGGGAGCGAACAGG
>OTU97
GTGAGGAATATTGGACAATGGTCGGAAGACTGATCCAGCCATGCCGCGTGAAGGTTAAGG
TCCTATGGATTGTAAACTTCTTTTGTACGAGAGGAATTAGGCGGACGGGTCCGTCGACGA
CAGTATCGTACGAATAAGCATCGGCTAACTCCGTGCCAGCAGCCGCGGTAATACGGAGGA
TGCGAGCGTTATCCGGATTCATTGGGTTTAAAGGGTGCGCAGGCGGACGATTAAGTCAGC
GGTGAAAAGTATGCGCTCAACGCATATCGTGCCGTTGAAACTGGTTGACTAGGATACGTA
TGCTGTGGGAGGAATGTGTAGTGTAGCGGTGAAATGCATAGATATTACACAGAACACCGA
TTGCGAAGGCATCTCACAAATACGTCATTGACGCTGAGGCACGAAAGTGCGGGGATCAAA
CAGG
>OTU98
GTGAGGAATATTGGACAATGGATGGAAATCTGATCCAGCCATGCCGCGTGCGGGATGACG
GCCCTATGGGTTGTAAACCGCTTTTGCAGGGGAGCAATAAGGTCCACGAGTGGACCGACG
AGAGTACTCTGTGAATAAGCATCGGCTAACTCCGTGCCAGCAGCCGCGGTAATACGGAGG
ATGCAAGCGTTATCCGGATTTATTGGGTTTAAAGGGTGCGTAGGCGGGAAGTCAAGTCTG
TGGTGAAAAGTCCGGGCCTAACCTGGATCGTGCCATGGAAACTGTCTTTCTTGAATAGTG
GTGCCGTTGGCGGAATGTGAAGTGTAGCGGTGAAATGCTTAGATATTACACAGAACACCG
ATTGCGAAAGCAGCTGACGAACCACCGATTGACGCTGATGCACGAAAGTGCGGGTATCGA
ACAGG
>OTU99
GTAGGGAATTTTCCACAATGGACGAAAGTCTGATGGAGCAACGCCGCGTGTGCGAAGAAG
GCCTTCGGGTTGTAAAGCACTGTTGTAAGGGAAGAATAGGTATGATAGGAAATGGTCATA
CTGTGACGGTACCTTACCAGAAAGCCACGGCTAACTACGTGCCAGCAGCCGCGGTAATAC
GTAGGTGGCAAGCGTTATCCGGAATTATTGGGCGTAAAGGGCGTGTAGGCGGTGTTTTAA
GTCTGATGTGAAAGCCAACGGCTCAACCGTTGAAATGCATTGGAAACTGGAACACTTGAG
TGTCGGAGAGGAAAGCGGAATTCCTAGTGTAGCGGTGAAATGCGTAGATATTAGGAGGAA
CACCAGTGGCGAAGGCGGCTTTCTGGACGACAACTGACGCTGAGGCGCGAAAGCGTGGGG
AGCAAACAGG
>OTU100
GTAGGGAATATTGCACAATGGGGGAAACCCTGATGCAGCCATGCCGCGTGTGTGAAGAAG
GCCTTCGGGTTGTAAAGCACTTTCAGCGGGGAGGAAGGCGCGAGCTCCAACAGGGCCTGG
CGTCAGACGTTACCCGCAGAAGAAGCGCCGGCTAACTCCGTGCCAGCAGCCGCGGTAATA
CGGAGGGCGCAAGCGTTAATCGGAATAACTGGGCGTAAAGCGCGCGCAGGCGGTCATGCA
AGTCAGATGTGAAATCCCGGTGCTTAACGTCGGGCGGTCATTTGAAACTGCATGACTAGA
GTACTATATGGGAGGCTGGAATTTCAGGTGTAGCGGTGAAATGCGCAGATATCTGAAAGA
ACACCGGCGGCGAAGGCGGGCCTCTGGATAGTAACTGACGCTCAGGCGCGAAAGCGTGGG
GAGCAAACAGG
>OTU101
GTCGAGGATCATTCGCAATGGGCGCAAGCCTGACGATGCGACGCTGCGTGGAGGAAGAAG
GGCTTCGGCTCGTAAACTCCTGTCATGGGGGAAAAAGGTCCCCATTGTCAACAACGATGG
GGCTTGATGGTACTCCAAGAGGAAGCCACGGCTAACTCTGTGCCAGCAGCCGCGGTAATA
CAGAGGTGGCGAGCGTTGTTCGGATTTACTGGGCGTAAAGGGCGCGCGGGCGGCTCCGTG
TGTCGGTTGTGAAATCTCCGGGCTCAACCCGGAAAGTGCGGCCGAAACTGCGGAGCTGGA
GCAAGGGAGAGGAAAGCGGAACTCATGGTGTAGCGGTGAAATGCGTTGATATCATGAAGA
ACACCGGCGGCGAAGGCGGCTTTCTGGAACTTGGCTGACGCTTAGGCGCGAAAGTGGGGG
GAGCAAACAGG
>OTU102
GTGAGGAATATTGGTCAATGGACGGAAGTCTGAACCAGCCAAGTCGCGTGAGGGAAGAAG
GTCCTTCGGATTGTAAACCTCTTTTGCCGGGGAGTAACCGGGCGGACTTGTCCGTCCCTG
AGAGTACCCGGAGAAAAAGCATCGGCTAACTCCGTGCCAGCAGCCGCGGTAATACGGAGG
ATGCGAGCGTTATCCGGATTTATTGGGTTTAAAGGGTGCGCAGGCGGCGTCACAAGTCAG
CGGTCAAACTGCGGGGCTCAACCCCGTACCGCCGTTGAAACTGCGGCGCTGGAGTGTGGG
CGACGGAGCCGGAATGCGTGGTGTAGCGGTGAAATGCATAGATATCACGCAGAACTCCGA
TTGCGAAGGCAGGTTCCGAGTCCGCCACTGACGCTCATGCACGAAAGCGTGGGTATCGAA
CAGG
>OTU103
GTGAGGAATATTGGTCAATGGGCGTGAGCCTGAACCAGCCAAGTAGCGTGCAGGACGACG
GCCCTACGGGTTGTAAACTGCTTTTATCAGGGGATAAAGTGCGGGACGTGTCCCTCATTG
CAGGTACCTGATGAATAAGGACCGGCTAATTCCGTGCCAGCAGCCGCGGTAATACGGAAG
GTCCGGGCGTTATCCGGATTTATTGGGTTTAAAGGGAGCGCAGGCGGGTGCTTAAGCGTG
CTGTGAAATGTACCGGCTCAACCGGTGACGTGCAGCGCGAACTGGGTGCCTTGAGTGAGT
GCGAGGTATGCGGAATTCGTGGTGTAGCGGTGAAATGCTTAGATATCACGAAGAACCCCG
ATTGCGAAGGCAGCGTACCAGTCCTTTACTGACGCTAAAGCTCGAAGGTGCGGGTATCGA
ACAGG
>OTU104
GTGGGGAATATTGGACAATGGGCGCAAGCCTGATCCAGCCATACCGCGTGGGTGAAGAAG
GCCTTCGGGTTGTAAAGCCCTTTTGTTGGGAAAGAAATCCAGCTGGCTAATACCCGGTTG
GGATGACGGTACCCAAAGAATAAGCACCGGCTAACTTCGTGCCAGCAGCCGCGGTAATAC
GAAGGGTGCAAGCGTTACTCGGAATTACTGGGCGTAAAGCGTGCGTAGGTGGTCGTTTAA
GTCCGTTGTGAAAGCCCTGGGCTCAACCTGGGAACTGCAGTGGATACTGGGCGACTAGAG
TGTGGTAGAGGGTAGCGGAATTCCTGGTGTAGCAGTGAAATGCGTAGAGATCAGGAGGAA
CATCCATGGCGAAGGCAGCTACCTGGACCAACACTGACACTGAGGCACGAAAGCGTGGGG
AGCAAACAGG
>OTU105
GTAGGGGATATTGGGCAATGGGGGCAACCCTGACCCAGCCATGCCGCGTGAGGGAATGAG
GCCCTACGGGTCGTGAACCTCTTTTGCACGGGGACAAGGTCCTGCACGAGATGCGGGATT
GAGGGTACCGTGAGAATAAGCATCGGCTAACTCCGTGCCAGCAGCCGCGGTAATACGGAG
GATGCGAGCGTTATCCGGATTCATTGGGTTTAAAGGGTGCGCAGGCGGCCCGTCAAGTCA
GCGGTGAAATCCCGTGGCTCAACCACGGAAGTGCCGTTGATACTGTCGGGCTGGAATGCG
GTCGAGGCGGGCGGAACGTGGCGTGTAGCGGTGAAATGCGTAGATATGCCACAGAACGCC
GATAGCGAAGGCAGCTCGCCGGACCTGCATTGACGCTCAGGCACGAAAGCGTGGGGATCG
AACAGG
>OTU106
GTCGAGGATCATTTGCAATGGGCGAAAGCCTGACAATGCGACGCTGCGTGGAGGATGAAG
GCCCTCGGGTTGTAAACTCCTGTCATGGGGGAAAAGGAAAAGGGACCCAACACGTCCCCG
ATTTGATGGTACCCCAAGAGGAAGCGACGGCTAACTCTGTGCCAGCAGCCGCGGTAATAC
AGAGGTCGCAAGCGTTGTTCGGATTTACTGGGCGTAAAGGGCGCGTAGGCGGCCGTGCGT
GTCGGATGTGAAATCTCCGGGCTCAACCCGGAAAGTGCGTCCGAAACTGCATGGCTCGAG
TTCGGGAGAGGGAATCGGAATGCAGGGTGTAGCGGTGAAATGCGTTGATATCCTGCAGAA
CACCGGAGGCGAAGGCGGATTCCTGGAACGAAACTGACGCTCAGGCGCGAAAGTCGGGGG
AGCAAACAGG
>OTU107
GTAAGGGATATTGGTCAATGGGGGGAACCCTGAACCAGCCATGCCGCGTGAGGGAATAAG
GCCCTACGGGTCGTAAACCTCTTTTGCCGGGGGATAAGGACAGTTACGTGTAGCTGTTTG
AAGGTACCCGGAGAATAAGCATCGGCTAACTCCGTGCCAGCAGCCGCGGTAATACGGAGG
ATGCGAGCGTTATCCGGATTTATTGGGTTTAAAGGGTGCGCAGGCGGGCGATTAAGTCAG
CGGTGAAAGGCTCGGGCTCAACCGGAGCAGTGCCGTTGATACTGGTTGCCTTGAATGCGG
TCAAGGCCGGCGGAATGTGGCGTGTAGCGGTGAAATGCATAGATATGCCACAGAACACCG
ATAGCGAAGGCAGCTGGCCGGGCCTGCATTGACGCTGAGGCACGAAAGCGTGGGGATCGA
ACAGG
>OTU108
GTGAGGAATATTGGTCAATGGGCGCAAGCCTGAACCAGCCAAGTAGCGTGCAGGACGACT
GCCCTATGGGTTGTAAACTGCTTTTATACGGGAATAAAGTGTGCCACGTGTGGTGTTTTG
TATGTACCGTATGAATAAGGACCGGCTAATTCCGTGCCAGCAGCCGCGGTAATACGGAAG
GTCCGGGCGTTATCCGGATTTATTGGGTTTAAAGGGAGCGCAGGCCGGTGCTTAAGCGTG
ACGTGAAATGTAGCCGCTCAACGGCTGACGTGCGTCGCGAACTGGGTGCCTTGAGTGAGT
ACGACGTGTACGGAATTCGTGGTGTAGCGGTGAAATGCTTAGATATCACGAAGAACCCCG
ATTGCGAAGGCAGTGCACGAGTCCTTAACTGACGCTAATGCTCGAAAGTGCGGGTATCGA
ACAGG
>OTU109
GTGGGGAATATTGCACAATGGACGAAAGTCTGATGCAGCAATTCTGCGTGAAGGATGAAG
CATTACGGTGTGTAAACTTCTTTTTTGGTAGAAGACGAATGACGGTATACCAAGAATAAG
GGACGGCTAACTATGTGCCAGCAGCCGCGGTAATACATAGGTCCCGAGCGTTATCCGGAT
TTACTGGGCGTAAAGTGTCCGTAGCCTGATATGTAAGTCTGTTTTCAAATATTGTGGCTT
AACCATAAAGAGGGAATAGATACTGCATATCTTGAAGTTGTTGGGGGTTAGTGGAATTTC
CGGTGGAGCGGTGAAATGCGTTGATATCGGAAAGAACGCCGAAAGCGAAAGCAGCTAACT
ACAATAAACTTGACGGTGAGGGACGAAAGCTTGGGGAGCAAACGGG
>OTU110
GTGGGGAATATTGCACAATGGGCGCAAGCCTGATGCAGCAACGCCGCGTGAACGATGAAG
GTCTTCGGATCGTAAAGTTCTGTTGCAGGGGAAGATAATGACGGTACCCTGTGAGGAAGC
CCCGGCTAACTACGTGCCAGCAGCCGCGGTAATACGTAGGGGGCTAGCGTTATCCGGATT
TACTGGGCGTAAAGGGTGCGTAGGTGGTCTTTCAAGTCGGTGGTTAAAGGCTACGGCTCA
ACCGTAGTTAGCCTCCGAAACTGGAAGACTTGAGTGCAGGAGAGGAAAGTGGAATTCCCA
GTGTAGCGGTGAAATGCGTAGATATTGGGAGGAACACCAGTAGCGAAGGCGGCTTTCTGG
ACTGCAACTGACACTGAGGCACGAAAGCGTGGGTAGCAAACAGG
>OTU111
GTGAGGAATATTGGTCAATGGACGAGAGTCTGAACCAGCCAAGTAGCGTGCAGGATGACT
GCCCTATGGGTTGTAAACTGCTTTTATGCGGGAATAAAGTGAGGCACGTGTGCCTTTTTG
TATGTACCGCATGAATAAGGACCGGCTAATTCCGTGCCAGCAGCCGCGGTAATACGGAAG
GTCCGGGCGTTATCCGGATTTATTGGGTTTAAAGGGAGCGCAGGCGGAAGGTTAAGCGTG
ACGTGAAATGTACCGGCTCAACCGGTGAATTGCGTCGCGAACTGGTCTTCTTGAGTGAGT
ACGACGGAGTCGGAATTCGTGGTGTAGCGGTGAAATGCTTAGATATCACGAAGAACGCCG
ATTGCGAAGGCAGTCTCCGAGTCCTTAACTGACGCTAATGCTCGAAAGTGCGGGTATCGA
ACAGG
>OTU112
GTAAGGGATATTGGGCAATGGGGGTAACCCTGACCCAGCCATGCCGCGTGAGGGAATGAG
GCCCTACGGGTCGTGAACCTCTTTTGTCCGGGGACAAGGACAGTGTCGCGAACACTGTTT
GAGGGTACCGGAAGAATAAGCGTCGGCTAACTCCGTGCCAGCAGCCGCGGTAATACGGAG
GACGCGAGCGTTATCCGGATTCATTGGGTTTAAAGGGTGCGCAGGCGGCCATGCAAGTCA
GCGGTGAAAGCCCGGGGCCCAACCCCGGAAGTGCCGTTGATACTGTATGGCTGGAATGCG
GTCGAGGCGGGCGGAACGTGGCGTGTAGCGGTGAAATGCGTAGATATGCCACAGAACGCC
GATAGCGAAGGCAGCTCGCCAGGCCTGCATTGACGCTCGGGCACGAAAGCGTGGGGATCG
AACAGG
>OTU113
GTGGGGAATATTGCACAATGGGCGCAAGCCTGATGCAGCAACGCCGCGTGAGTGAAGAAG
TATTTCGGTATGTAAAGCTCTATCGGCAGGGAAGAAAGGCCCTTAACAGGGAGATGACGG
TACCTGACTAAGAAGCCCCGGCTAACTACGTGCCAGCAGCCGCGGTAATACGTAGGGGGC
AAGCGTTATCCGGATTTACTGGGTGTAAAGGGAGCGCAGACGGCAGTGCAAGTCTGATGT
GAAAGCCCGGGGCTCAACCCCGGAACTGCATTGGAAACTGTACAGCTTGAGTGTCGGAGA
GGTAAGCGGAATTCCTAGTGTAGCGGTGAAATGCGTAGATATTAGGAGGAACACCGGTGG
CGAAGGCGGCTTACTGGACGATTACTGACGTTGAGGCTCGAAAGCGTGGGGAGCAAACAG
G
>OTU114
GTGGGGAATCTTCCGCAATGGGCGAAAGCCTGACGGAGCAACGCCGCGTGAGTGAAGAAG
GCCTTCGGGTCGTAAAGCTCTGTTGTCGGGGACGAATGTAGTAACCATCAACAACGGTAA
CTAATGACGGTACCTGACGAGGAAGCCACGGCTAACTACGTGCCAGCAGCCGCGGTAATA
CGTAGGTGGCGAGCGTTGTCCGGAATTATTGGGCGTAAAGGGAGCGCAGGCGGGAGGCCA
AGTCCATCCTAAAAGTTCGGGGCTCAACCCCGTGAGGGGATGGAAACTGGTCTTCTTGAG
TGCAGGAGAGGAAAGCGGAATTCCTAGTGTAGCGGTGAAATGCGTAGATATTAGGAGGAA
CACCAGTGGCGAAGGCGGCTTTCTGGACTGTAACTGACGCTGAGGCTCGAAAGCCAGGGG
AGCGAACGGG
>OTU115
GTAGGGAATTTTCGGCAATGGGCGGAAGCCTGACCGAGCAACGCCGCGTGAACGAAGACG
GTCTTTGGATTGTAAAGTTCTGTTACGAGGGAAGAACGGCAGTGATAGGGAATGATCACT
GAGTGACGGTACCTCGCCAGAAAGCCACGGCTAACTACGTGCCAGCAGCCGCGGTAATAC
GTAGGTGGCAAGCGTTATCCGGAATCATTGGGCGTAAAGGGTGCGTAGGCGGCTTATTAA
GTCTGTAGTGAAATCGTAGAGCTCAACTCTATCAAGCTACGGAAACTGGTAAGCTAGAGT
GCGGTAGAGGCTAGTGGAATTCCATGTGTAGCGGTAAAATGCGTAGATATATGGAGGAAC
ACCGGTGGCGAAGGCGGCTAGCTGGGCCGTAACTGACGCTGAGGCACGAAAGCGTGGGGA
GCAAATAGG
>OTU116
GTGAGGAATATTGGTCAATGGACGGAAGTCTGAACCAGCCATGCCGCGTGGAGGAAGAAG
GTCCTATGGGTTGTAAACTCCTTTTGTTCCGGAGTAATAAGGTCTTTGCGAAGACCGATG
AGAGTACGGGACGAATAAGCATCGGCTAACTCCGTGCCAGCAGCCGCGGTAATACGGAGG
ATGCAAGCGTTATCCGGATTTATTGGGTTTAAAGGGTGCGCAGGCGGCGCGTTAAGTCAG
CGGTGAAATCTCATGGCTCAACCATGGAACTGCCGTTGATACTGGCGTGCTAGAGTGCGA
ACGGCGCCGGCGGAATGTGCAATGTAGCGGTGAAATGCATAGATATTGCACAGAACACCG
ATCGCGAAGGCAGCTGGCGAGGACGTTACTGACGCTGAGGCACGAAAGCGTGGGGATCAA
ACAGG
>OTU117
GTGGGGGATATTGCACAATGGGCGAAAGCCTGATGCAGCAACGCCGCGTGAGGGAAGACG
GTTTTCGGATTGTAAACCTCTGTCTTTGGTGAAGAAGGAAGTGACGGTAGCCAAGGAGGA
AGCCACGGCTAACTACGTGCCAGCAGCCGCGGTAATACGTAGGTGGCAAGCGTTGTCCGG
AATTACTGGGTGTAAAGGGAGCGCAGGCGGGACAGCAAGTTGGATGTGAAATACCGCAGC
TCAACTGCGGAGCTGCATCCAAAACTGTTGTTCTTGAGTGGAGTAGAGGTAGGCGGAATT
CCGAGTGTAGCGGTGAAATGCGTAGATATTCGGAGGAACACCAGTGGCGAAGGCGGCCTA
CTGGGCTCTTACTGACGCTGAGGCTCGAAAGTGTGGGGAGCAAACAGG
>OTU118
GTGGGGAATATTGCACAATGGGGGAAACCCTGATGCAGCGATGCCGCGTGGAGGAAGAAG
GTTTTCGGATTGTAAACTCCTGTCTTAAAGGACGATAATGACGGTACTTTAGGAGGAAGC
TCCGGCTAACTACGTGCCAGCAGCCGCGGTAATACGTAGGGAGCGAGCGTTGTCCGGAAT
TACTGGGTGTAAAGGGAGCGTAGGCGGGATGGCAAGTCAGATGTGAAAACTATGGGCTCA
ACCCATAGACTGCATTTGAAACTGTTGTTCTTGAGTGAAGTAGAGGTAAGCGGAATTCCT
GGTGTAGCGGTGAAATGCGTAGATATCAGGAGGAACATCGGTGGCGAAGGCGGCTTACTG
GGCTTTTACTGACGCTGAGGCTCGAAAGCGTGGGGAGCAAACAGG
>OTU119
GTGGGGAATATTGCACAATGGGGGGAACCCTGATGCAGCAACGCCGCGTGGGTGAAGAAG
TATTTCGGTATGTAAAGCCCTATCAGCAGGGAAGATAATGACGGTACCTGACTAAGAAGC
TCCGGCTAAATACGTGCCAGCAGCCGCGGTAATACGTATGGAGCAAGCGTTATCCGGATT
TACTGGGTGTAAAGGGTGCGTAGGCGGCGCGCCAAGTCAGATGTGAAATGCCGGGGCTTA
ACCCCGGAGCTGCATTTGAAACTGGCGTGCTTGAGTTCAGGAGGGGCAGGCGGAATTCCT
GGTGTAGCGGTGAAATGCGTAGATATCAGGAGGAACACCGGTGGCGAAGGCGGCCTGCTG
GACTGACACTGACGCTGAGGCACGAAAGCGTGGGGAGCAAACAGG
>OTU120
GTGGGGAATATTGGGCAATGGGGGAGACCCTGACCCAGCGACGCCGCGTGAACGAAGACG
GCTTTAGGGTTGTAAAGTTCTTTTATGCGGGAAGAAGGAAGTGACGGTACCGCATGAATA
AGCCCCGGCTAACTACGTGCCAGCAGCCGCGGTAATACGTAGGGGGCGAGCGTTGTCCGG
AATTACTGGGCGTAAAGGGCACGCAGGCTGTGCGTCAAGTCATCTGTAAAAGGATGCGGC
TTAACCGTGTTAAGCAGATGAGACTGAGGTGCTGGAGTGCTGGAGAGGCAAGCGGAATTC
CCAGTGTAGCGGTGAAATGCGTAGATATTGGGAAGAACATCGGTGGCGAAGGCGGCTTGC
TGGCCAGTAACTGACGCTGAGGTGCGAAAGCCAGGGTAGCAAACGGG
>OTU121
GTGAGGAATATTGGACAATGGCCGGAAGGCTGATCCAGCCATGCCGCGTGAAGGATAAGG
TCCTATGGATTGTAAACTTCTTTTGAGTGGGAGCAATAAGGATGTCGAGACATCCGATGA
GAGTACCATTCGAATAAGCATCGGCTAACTCCGTGCCAGCAGCCGCGGTAATACGGAGGA
TGCGAGCGTTATCCGGATTTATTGGGTTTAAAGGGTGCGTAGGCGGTTTGTCAAGTCAGC
GGTGAAACGCAAGGGCTTAACCCTTGACCTGCCGTTGAAACTGATTGACTAGAATGCGGA
TGCTGTGGGAGGAATGTGTGGTGTAGCGGTGAAATGCATAGATATCACACAGAACACCGA
TTGCGAAGGCATCTCACAAATCCGTGATTGACGCTGAGGCACGAAAGTGTGGGGATCAAA
CAGG
>OTU122
GTGAGGAATATTGGTCAATGGGCGGAAGCCTGAACCAGCCAAGTAGCGTGAAGGAAGACG
GCCCTACGGGTTGTAAACTTCTTTTGTCGGGGAATAACCGTCGGCACGTGTGCCGACCTG
CATGTACCCGGTGAATAAGGACCGGCTAATTCCGTGCCAGCAGCCGCGGTAATACGGAAG
GTCCGAGCGTTATCCGGATTTATTGGGTTTAAAGGGAGCGTAGGCGGAATGGTAAGTCAG
CCGTTAAATAGCGGGGCTCAACCCCGTAGTGCGGTTGAAACTGCCGTTCTTGAGTGCACG
AGAGGTAGGTGGAATTCGTGGTGTAGCGGTGAAATGCTTAGATATCACGAAGAACTCCGA
TTGCGAAGGCAGCTTACTGGTGTGTTACTGACGCTGATGCTCGAAGGTGCGGGTATCAAA
CAGG
>OTU123
GTGAGGAATATTGGACAATGGCCGGAAGGCTGATCCAGCCATGCCGCGTGCGGGAAGACG
GCCCTATGGGTTGTAAACCGCTTTTGTTGGGGAGCAATAAGCATTACGTGTAATGCGATG
AGAGTACCCAGCGAATAAGCATCGGCTAACTCCGTGCCAGCAGCCGCGGTAATACGGAGG
ATGCAAGCGTTATCCGGATTTATTGGGTTTAAAGGGTGCGTAGGCGGACTTTTAAGCGTG
AGGTGAAATGCCCGGGCTCAACCTGGGAACTGCCTCGCGAACTGGGAGTCTTGAATGTCC
GTGCCGTGGGAGGAATGTGTGGTGTAGCGGTGAAATGCATAGAGATCACACAGAACACCG
ATTGCGAAGGCATCTCACGAACGGATGATTGACGCTGAGGCACGAAAGCGTGGGGATCAA
ACAGG
>OTU124
GTGAGGAATATTGGTCAATGGCCGAGAGGCTGAACCAGCCATGCCGCGTGCGGGAGGACG
GCCCTATGGGTTGTAAACCGCTTTTGTTGGGGAGCAATAAGGGTCACGTGTGGCCTGATG
AGAGTACCCAGCGAATAAGCATCGGCTAACTCCGTGCCAGCAGCCGCGGTAATACGGAGG
ATGCGAGCGTTATCCGGATTTATTGGGTTTAAAGGGTGCGTAGGCGGAGCTTTAAGCGTG
AGGTGAAATGCCCGGGCTCAACCTGGGGACTGCCTCGCGAACTGGAGTTCTGGAATGCCC
CTGCCGTGGGAGGAATGTGTGGTGTAGCGGTGAAATGCATAGAGATCACACAGAACACCG
ATTGCGAAGGCATCTCACGAAGGGGTGATTGACGCTGAGGCACGAAAGCGTGGGGATCAA
ACAGG
>OTU125
GTCGAGGATCATTTGCAATGGGCGAAAGCCTGACAATGCGACGCTGCGTGCAGGATGAAG
GTCTTCGGATTGTAAACTGCTGTCAGGGGGGAAAAGGACGCGGCCCCGAACAAGGGCTGC
CGTTTGATTGTACCTCCAGAGGAAGTGACGGCTAACTCTGTGCCAGCAGCCGCGGTAATA
CAGAGGTCACTAGCGTTGTTCGGATTTACTGGGCGTAAAGCGTGCGCAGGCGGCCGACCT
TGTCGGATGTGAAAGCCCGGGGCTCAGCCCCGGAAGTGCATCCGAAACCGGTCGGCTCGA
GTCCGGGAAGGGAGTCTGGAACACACGGTGTAGCGGTGAAATGCGTTGATATCGTGTGGA
ACACCGGTAGCGAAGGCGAGACTCTGGAACGGCACTGACGCTCAAGCACGAAAGCGTGGG
GAGCAAACAGG
>OTU126
GTGGGGAATCTTCCGCAATGGGCGAAAGCCTGACGGAGCAACGCCGCGTGAGTGAAGAAG
GTCTTCGGATCGTAAAGCTCTGTCGAAGGGGACGAACGTGGGTTCTATCAACAACGGAAC
CTAATGACGGTACCTTTCAAGAAAGCCACGGCTAACTACGTGCCAGCAGCCGCGGTAATA
CGTAGGTGGCGAGCGTTGTCCGGAATCATTGGGCGTAAAGGGAGCGCAGGCGGGAAATCA
AGTCCATCTTAAAAGTTCGGGGCTCAACCCCGTGATGGGATGGAAACTGGTTTTCTTGAG
TGCAGGAGAGGAAAGCGGAATTCCTAGTGTAGCGGTGAAATGCGTAGATATTAGGAGGAA
CACCAGTGGCGAAGGCGGCTTTCTGGACTGTAACTGACGCTGAGGCTCGAAAGCGTGGGG
AGCGAACAGG
>OTU127
GTGGGGGATATTGCACAATGGGGGGAACCCTGATGCAGCGACGCCGCGTGAGTGAAGAAG
TTATTCGTAATGTAAAGCTCTATCAGCAGGGAAGAAGCAGACGGTACCTGACTAAGAAGC
ACCGGCTAAATACGTGCCAGCAGCCGCGGTAATACGTATGGTGCAAGCGTTATCCGGATT
TACTGGGTGTAAAGGGAGCGTAGACGGCATAGCAAGCCAGATGTGAAATGTATGGGCTTA
ACCCATAGACTGCATTTGGAACTGTTAAGCTAGAGTGTCGGAGAGGTAAGTGGAATTCCT
AGTGTAGCGGTGAAATGCGTAGATATTAGGAGGAACACCGGTGGCGAAGGCGGCTTACTG
GACGGCAACTGACGTTGAGGCTCGAAAGCGTGGGGAGCAAACAGG
>OTU128
GTGGGGAATATTGCACAATGGGGGAAACCCTGATGCAGCGACGCCGCGTGGAGGAAGAAG
GTCTTCGGATTGTAAACTCCTGTTGTTGAGGAAGATAATGACGGTACTCAACAAGGAAGT
GACGGCTAACTACGTGCCAGCAGCCGCGGTAAAACGTAGGTCACAAGCGTTGTCCGGAAT
TACTGGGTGTAAAGGGAGCGCAGGCGGGAAGACAAGTTGGAAGTGAAATCTATGGGCTCA
ACCCATAAACTGCTTTCAAAACTGTTTTTCTTGAGTAGTGCAGAGGTAGGCGGAATTCCC
GGTGTAGCGGTGGAATGCGTAGATATCGGGAGGAACACCAGTGGCGAAGGCGGCCTACTG
GGCACCAACTGACGCTGAGGCTCGAAAGTGTGGGTAGCAAACAGG
>OTU129
GTCGAGGATCATTTGCAATGGGCGAAAGCCTGACAATGCGACGCTGCGTGCAGGATGAAG
GCCTTCGGGTTGTAAACTGCTGTTAGGAGGGAAAAGGACGCGGCCCCCAACAAGGGCCGC
CGTTTGATTGTACCTCCAGAGAAAGTCGCGGCTAACTCTGTGCCAGCAGCCGCGGTAATA
CAGAGGCGACGAGCGTTGATCGGATTTACTGGGCGTAAAGCGTGCGCAGGCGGCGGGACA
TGTCCGACGTGAAAGCCCGGGGCTCAGCCCCGGAAGTGCGTCGGAAACCGTCCCGCTGGA
GGCCGGGAAGGGAGTCTGGAACACACGGTGTAGCGGTGAAATGCGTTGATATCGTGTGGA
ACACCGGAAGCGAAGGCGAGACTCTGGAACGGCACTGACGCTCATGCACGAAAGCGTGGG
GAGCAAACAGG
>OTU130
GTGGGGAATATTGGGCAATGGGGGAAACCCTGACCCAGCAACGCCGCGTGAAGGAAGAAG
GCTTTCGGGTTGTAAACTTCTTTTACCAGGGACGAAGGACGTGACGGTACCTGGAGAAAA
AGCCACGGCTAACTACGTGCCAGCAGCCGCGGTAATACGTAGGTGGCAAGCGTTGTCCGG
AATTACTGGGTGTAAAGGGCGTGTAGGCGGAGCAGCAAGTCAGAAGTGAAATCTCCGGGC
TTAACCCGGAAACTGCTTTTGAAACTGTTGCCCTTGAGTATCGGAGAGGCAGGCGGAATT
CCTAGTGTAGCGGTGAAATGCGTAGATATTAGGAGGAACACCAGTGGCGAAGGCGGCCTG
CTGGACGACAACTGACGCTGAGGCGCGAAAGCGTGGGGAGCAAACAGG
>OTU131
GTGAGGAATATTGGTCAATGGGCGTAAGCCTGAACCAGCCAAGTAGCGTGCGGGATGAAG
GCCCTATGGGTTGTAAACCGCTTTTTCAGGGGGATAAAGTGAGTGACGTGTCATTCATTG
CAGGTACCCTGCGAATAAGGACCGGCTAATTCCGTGCCAGCAGCCGCGGTAATACGGAAG
GTCCGGGCGTTATCCGGATTTATTGGGTTTAAAGGGAGCACAGGCCGGCTGTCAAGCGTG
TTGTGAAATGTAGGGGCTCAACCTCTGACTTGCAGCGCGAACTGACGGTCTTGAGTACGC
ACAACGTTGGCGGAATTTGTCGTGTAGCGGTGAAATGCTTAGATATGACGAAGAACTCCG
ATTGCGAAGGCAGCTGACGGGAGCGCCACTGACGCTTAAGCTCGAAAGTGCGGGTATCGA
ACAGG
>OTU132
GTGAGGAATATTGGTCAATGGCCGGAAGGCTGAACCAGCCAAGTAGCGTGCAGGATGACT
GCCCTATGGGTTGTAAACTGCTTTTTTGCGGGAATAACGGTCACCTCGTGAGGTGATGTG
CATGTACCGTAAGAATAAGGATCGGCTAACTCCGTGCCAGCAGCCGCGGTAATACGGAGG
ATCCGAGCGTTATCCGGATTTATTGGGTTTAAAGGGAGCGTAGGCGGGAAGTCAAGTCAG
CTGTGAAATGTAGGCGCTCAACGCCTGCACTGCAGTTGAAACTGGTTTTCTTGAGTGCGT
AAGAGGCAGGCGGAATTCGTCGTGTAGCGGTGAAATGCTTAGATATGACGAAGAACTCCG
ATTGCGAAGGCAGCTTGCTGGTCCGCCACTGACGCTGAAGCTCGAAGGTGCGGGTATCGA
ACAGG
>OTU133
GTGGGGAATATTGCACAATGGGGGAAACCCTGATGCAGCGATGCCGCGTGGAGGAAGAAG
GTTTTCGGATTGTAAACTCCTGTCTTAAAGGACGATAATGACGGTACTTTAGGAGGAAGC
TCCGGCTAACTACGTGCCAGCAGCCGCGGTAATACGTAGGGAGCGAGCGTTGTCCGGAAT
TACTGGGTGTAAAGGGAGCGTAGGCGGGACTGCAAGTCAGATGTGAAATGCCGGGGCTTA
ACCCCGGAGCTGCATTTGAAACTGTGGTTCTTGAGTGAAGTAGAGGCAAGCGGAATTCCT
GGTGTAGCGGTGAAATGCGTAGATATCAGGAGGAACACCGGTGGCGAAGGCGGCTTGCTG
GGCTTTTACTGACGCTGAGGCTCGAAAGCGTGGGTAGCAAACAGG
>OTU134
GTGAGGAATATTGGTCAATGGGTGAGAACCTGAACCAGCCAAGTAGCGTGCAGGAAGACG
GCCCTATGGGTTGTAAACTGCTTTTGTACGGGGATAAAGGAGCTTACGTGTAAGTTTTTG
CAGGTACCGTACGAATAAGGACCGGCTAATTCCGTGCCAGCAGCCGCGGTAATACGGAAG
GTCCGGGCGTTATCCGGATTTATTGGGTTTAAAGGGAGCGCAGGCCGTCGGTTAAGCGTG
TTGTGAAATGTAGGCGCCCAACGCCTGCACTGCAGCGCGAACTGGCTGACTTGAGTACGC
ACGACGTTGGCGGAATTTGCCGTGTAGCGGTGAAATGCTTAGATATGGCGAAGAACTCCG
ATTGCGAAGGCAGCTGACGGGAGCGCAACTGACGCTCATGCTCGAAAGTGCGGGTATCGA
ACAGG
>OTU135
GTGGGGAATATTGGGCAATGGGCGAAAGCCTGACCCAGCAACGCCGCGTGAAGGATGAAG
GTCTTCGGATTGTAAACTTCTTTGATCAGGGACGAAACAAATGACGGTACCTGAAGAACA
AGCCACGGCTAACTACGTGCCAGCAGCCGCGGTAATACGTAGGTGGCGAGCGTTATCCGG
ATTTACTGGGTGTAAAGGGCGTGTAGGCGGCTCTGCAAGTCAGAAGTGAAATTCCCGGGC
TTAACTTGGGCGCTGCTTCTGAAACTGCAGAACTTGAGTACTGGAGAGGATAGTGGAATT
CCTAGTGTAGCGGTAAAATGCGTAGATATTAGGAGGAACACCAGTGGCGAAGGCGGCTAT
CTGGACAGTAACTGACGCTGAGGCGCGAAAGCGTGGGGAGCAAACAGG
>OTU136
GTAAGGGATATTGGTCAATGGTGGGAACACTGAACCAGCCATGCCGCGTGAGGGAATGAG
GCCCTACGGGTCGTGAACCTCTTTTGACCGGGGACAAGGACGCCCACGCGATGGGCGTTT
GAGGGTACCGGTGGAATAAGCGTCGGCTAACTCCGTGCCAGCAGCCGCGGTAATACGGAG
GACGCGAGCGTTATCCGGATTCATTGGGTTTAAAGGGTGCGCAGGCGGCCGGTCAAGTCA
GCGGTGAAATCCCGGGGCCCAACCCCGGAAGTGCCGTTGATACTGATTGGCTGGAATGCG
GTCGAGGCGGGCGGAACGTGGCGTGTAGCGGTGAAATGCGTAGATATGCCACAGAACGCC
GATAGCGGAGGCAGCTCGCCAGGCCTGCATTGACGCTCGGGCACGAAAGCGTGGGGATCG
AACAGG
>OTU137
GTGGGGAATCTTCCGCAATGGGCGAAAGCCTGACGGAGCAACGCCGCGTGAGTGATGAAG
TTCTTCGGAACGTAAAACTCTGTTGTTCACGACGAACGAGGGGACCAGGAAATGGGTTCC
CAGTGACGGTAGTGAACGAGGAAGCCACGGCTAACTACGTGCCAGCAGCCGCGGTAATAC
GTAGGTGGCAAGCGTTGTCCGGAATTATTGGGCGTAAAGCGCATGTAGGCGGTTCCCTAA
GTCGGTCGTGAAAATGCGGTGCTTAACGCCGTATGGCGATCGAAACTGGGGGACTTGAGT
GCAGGAGAGGAAAGGGGAACTCCCAGTGTAGCGGTGAAATGCGTAGATATTGGGAAGAAC
ACCGGTGGCGAAGGCGCCTTTCTGGACTGTGTCTGACGCTGAGATGCGAAAGCCAGGGTA
GCGAACGGG
>OTU138
GTGGGGAATATTGGGCAATGGGCGCAAGCCTGACCCAGCAACGCCGCGTGAAGGAAGAAG
GCTTTCGGGTTGTAAACTTCTTTTGTCGGGGACGAGGAGAAGACGGTACCTGACGAATAA
GCCACGGCTAACTACGTGCCAGCAGCCGCGGTAATACGTAGGTGGCAAGCGTTGTCCGGA
TTTACTGGGTGTAAAGGGCGTGTAGCCGGGTTGGCAAGTCAGATGTGAAATCTATGGGCT
TAACTCATAAACTGCATTTGAAACTGTTGATCTTGAGTATCGGAGAGGCAATCGGAATTC
CTAGTGTAGCGGTGAAATGCGTAGATATTAGGAGGAACACCAGTGGCGAAGGCGGATTGC
TGGACGACAACTGACGGTGAGGCGCGAAAGCGTGGGGAGCAAACAGG
>OTU139
GTAAGGAATATTGGGCAATGGGGGGAACCCTGACCCAGCCATGCCGCGTGAGGGAATGAG
GCCCTACGGGTCGTGAACCTCTTTTGTTCGGGGACAAGGACGTGGTCGTGAACCACGTTT
GCGGGTACCGGACGAATAAGCATCGGCTAACTCCGTGCCAGCAGCCGCGGTAATACGGAG
GATGCGAGCGTTATCCGGATTCATTGGGTTTAAAGGGTGCGCAGGCGGCCCGTTAAGTCA
GCGGTGAAAGTCAGGGGCCCAACCCCGGAAGTGCCGTTGATACTGTCGGGCTGGAATGCG
GTCGAGGCGGGCGGAATGTGGTGTGTAGCGGTGAAATGCATAGATATGCCACAGAACGCC
GATAGCGAAGGCAGCTCGCCAGGCCTGCATTGACGCTCGGGCACGAAAGCGTGGGGATCG
AACAGG
>OTU140
GTCGAGGATCATTCGCAATGGGGGAAACCCTGACGATGCGACGCTGCGTGGAGGATGACG
GCCTTCGGGTTGTAAACTCCTGTCATGGGGGAAGAGGCGGAGGGACCCAACACGTCCCCG
AGTTGACGGTACCCCAAGAGGAAGCGACGGCTAACTCTGTGCCAGCAGCCGCGGTAATAC
AGAGGTCGCGAGCGTTGTTCGGATTTACTGGGCGTAAAGGGCGCGTAGGCGGCGGATCGT
GTCGGATGTGAAATCTCCGGGCCCAACCCGGAAAGTGCGTCCGAAACTGGTCCGCTGGAG
TGCGGGAGAGGGAAGGGGAATATAGGGTGTAGCGGTGAAATGCGTTGATATCCTATAGAA
CACCGGAGGCGAAGGCGCCTTCCTGGAACGCAACTGACGCTGAGGCGCGAAAGCCGGGGG
AGCAAACAGG
>OTU141
GTGAGGAATATTGGTCAATGGACGCAAGTCTGAACCAGCCAAGTAGCGTGCAGGATGACG
GCCCTCCGGGTTGTAAACTGCTTTTAGTTGGGAATAAAAGGGGGCTCGTGAGCCCCGTAT
TGTATGTACCATCAGAAAAAGGACCGGCTAATTCCGTGCCAGCAGCCGCGGTAATACGGA
AGGTCCGGGCGTTATCCGGATTTATTGGGTTTAAAGGGAGCGTAGGCCGGCTTTTAAGTC
AGCTGTGAAAGTCCGCGGCTCAACCGTGGAATTGCAGTTGAAACTGGAGGCCTTGAGTGC
ACACAGGGATGCCGGAATTCATGGTGTAGCGGTGAAATGCTTAGATATCATGAAGAACTC
CGATCGCGAAGGCAAGTGTCCGGGGTGCAACTGACGCTGAGGCTCGAAAGTGCGGGTATC
AAACAGG
>OTU142
GTGGGGAATATTGGGCAATGGGGGAAACCCTGACCCAGCGACGCCGCGTGAGGGAAGAAG
GTCTTCGGATTGTAAACCTCTGTCTTTGGGGACGATAGTGACTGTACCCAAGGAGGAAGC
CACGGCTAACTACGTGCCAGCAGCCGCGGTAAAACGTAGGTGGCAAGCGTTGTCCGGATT
TACTGGGTGTAAAGGGAGCGCAGGCGGATCTGCAAGTCGAGTGTGAAATCCATGGGCTCA
ACCCATGAACTGCGCTCGATACTGTGGGTCTTGAGTGGAGTAGGGGCAGGCGGAATTCCC
GGTGTAGCGGTGGAATGCGTAGATATCGGGAGGAATACCAGTAGCGAAGGCGGCCTGCTG
GGCTCTAACTGACGCTGAGGCTCGAAAGCGTGGGGAGCAAACAGG
>OTU143
GTGGGGAATATTGGGCAATGGGCGAAAGCCTGACCCAGCAACGCCGCGTGAAGGATGAAG
GTCTTCGGATTGTAAACTTCTTTGATTGGGGAAGAATAAATGACCTACCCAAAGAACAAG
TCACGGCTAACTACGTGCCAGCAGCCGCGGTAATACGTAGGTGACAAGCGTTATCCGGAT
TTACTGGGTGTAAAGGGCGTGTAGGCGGCTTTGCAAGTCAGAAGTGAAATTCCCGGGCTT
AACCTGGGCGCTGCTTCTGAAACTGTAAAGCTTGAGTACTGGAGGGGAAAGCGGAATTCC
TAGTGTAGCGGTAAAATGCACAGATATTAGGAGGAACACCGGTGGCGAAGGCGGCTTTCT
GGACAGTAACTGACGCTGAGGCGCGAAAGCGTGGGGAGCAAACAGG
>OTU144
GTGAGGAATATTGGTCAATGGGCGCAGGCCTGAACCAGCCAAGTAGCGTGGAGGATGACG
GCCCTACGGGTTGTAAACTCCTTTTATGCGGGGATAAAGTGCAGCACGTGTGCTGTTTTG
CAGGTACCGCATGAATAAGGACCGGCTAATTCCGTGCCAGCAGCCGCGGTAATACGGAAG
GTCCTGGCGTTATCCGGATTTATTGGGTTTAAAGGGAGCGCAGACGGGCTGTTAAGCGTG
ACGTGAAATGCCGGGGCTCAACCTTGGCCTGCGTCGCGAACTGGCGGTCTTGAGTTTTCT
GGAGGCGCGCGGAATTCGTGGTGTAGCGGTGAAATGCTTAGATATCACGAAGAACCCCGA
TTGCGAAGGCAGCGCGCCGTGGGATGACTGACGTTGAGGCTCGAAGGTGCGGGTATCGAA
CAGG
>OTU145
GTGGGGAATATTGCACAATGGGGGAAACCCTGATGCAGCGACGCCGCGTGAGTGAAGAAG
TATTTCGGTATGTAAAGCTCTATCAGCAGGGAAGAAGACGACGGTACCTGACTAAGAAGC
CCCGGCTAACTACGTGCCAGCAGCCGCGGTAATACGTAGGGGGCAAGCGTTATCCGGATT
TACTGGGTGTAAAGGGAGCGCAGACGGCACAGCAAGTCTGAAGTGAAAACCCGGGGCTCA
ACCCCGTGATTGCTTTGGAAACTGTTGAGCTAGAGTACCGGAGGGGTAAGCGGAATTCCT
AGTGTAGCGGTGAAATGCGTAGATATTAGGAGGAACACCGGTGGCGAAGGCGGCTTACTG
GACGGTAACTGACGTTGAGGCTCGAAAGCGTGGGGAGCAAACAGG
>OTU146
GTGGGGAATCTTCCGCAATGGGCGCAAGCCTGACGGAGCAACGCCGCGTGGGTGAGGAAG
TTTTTCGGAACGTAAAGCCCTGTTGTTTATGACGAACGGACTTTCTGTGAAGAATGGGAA
GTAGTGACGGTAATAGACGAGGAAGCCACGGCTAACTACGTGCCAGCAGCCGCGGTAATA
CGTAGGTGGCAAGCGTTGTCCGGAATTATTGGGCGTAAAGCGCATGTAGGCGGTGCCTTA
AGTCTGTCGTGAAACTGCGGGGCTTACCCCCGTATGGCGATGGAAACTGTGGCACTTGAG
TGCAGGAGAGGAAAGGGGAACTCCCAGTGTAGCGGTGAAATGCGTAGATATTGGGAAGAA
CACCGGTGGCGAAGGCGCCTTTCTGGACTGTGTCTGACGCTGAGATGCGAAAGCCAGGGT
AGCGAACGGG
>OTU147
GTGGGGAATTTTCCGCAATGGGCGAAAGCCTGACGGAGCAATGCCGCGTGGAGGTAGAAG
GCCCACGGGTCGTGAACTTCTTTTCCCGGAGAAGAAGCAATGACGGTATCTGGGGAATAA
GCATCGGCTAACTCTGTGCCAGCAGCCGCGGTAATACAGAGGATGCAAGCGTTATCCGGA
ATGATTGGGCGTAAAGCGTCTGTAGGTGGCTTTTTAAGTCCGCCGTCAAATCCCAGGGCT
CAACCCTGGACAGGCGGTGGAAACTACCAAGCTGGAGTACGGTAGGGGCAGAGGGAATTT
CCGGTGGAGCGGTGAAATGCGTAGAGATCGGAAAGAACACCAACGGCGAAAGCACTCTGC
TGGGCCGACACTGACACTGAGAGACGAAAGCTAGGGGAGCGAATGGG
>OTU148
GTAGGGAATTTTCGGCAATGGGGGAAACCCTGACCGAGCAATGCCGCGTGAGTGATGAAG
GCCTTCGGGTTGTAAAGCTCTGTTGTAAGGGAAGAATGCTGGTGATAGGGAATGATCACC
AGGTGACGGTACCTTACCAGAAAGCCACGGCTAACTACGTGCCAGCAGCCGCGGTAATAC
GTAGGTGGCAAGCGTTATCCGGAATTATTGGGCGTAAAGGGTGCGCAGGCGGCCCGGTAA
GTCTAAGGTTAAAGCCCGTAGCTCAACTACGGCCCGCCTTAGAAACTGTCGGGCTAGAGT
GCAGGAGAGGACATTGGAATTCCATGTGTAGCGGTAAAATGCGTAGATATATGGAGGAAC
ACCAGTGGCGAAGGCGGATGTCTGGCCTGTAACTGACGCTCAAGCACGAAAGCGTGGGGA
GCAAATAGG
>OTU149
GTGGGGAATATTGCGCAATGGGCGAAAGCCTGACGCAGCGACGCCGCGTGAGGGATGAAG
GTCCTCGGATCGTAAACCTCTGTCAGAAGGGAAGAAGTTGCATCGTGCCAATCAGCGGTG
CATTGACGGTACCTTCAAAGGAAGCACCGGCCAACTCCGTGCCAGCAGCCGCGGTAATAC
GGAGGGTGCGAGCGTTAATCGGAATCACTGGGCGTAAAGCGCGCGTAGGCTGTTGTGTAA
GTCAGGGGTGAAATCCCACGGCTCAACCGTGGAACTGCCCTTGAAACTGCGTGACTTGAA
TCCGGGAGAGGGTGGCGGAATTCCAGGTGTAGGAGTGAAATCCGTAGATATCTGGAGGAA
CATCAGTGGCGAAGGCGGCCACCTGGACCGGTATTGACGCTGAGGTGCGAAAGCGTGGGG
AGCAAACAGG
>OTU150
GTCGAGAATTTTGGGCAATGGACGAAAGTCTGACCCAGCAATGCCGCGTGCGGGATGAAG
GTCTTCGGATTGTAAACCGCTGTCAAGAGGGACGAAATTTGACGGTACCTCTGGAGGAAG
CCACGGCTAACTACGTGCCAGCAGCCGCGGTAATACGTAGGTGGCGAGCGTTGTTCGGAT
TTATTGGGCGTAAAGGGTCCGCAGGTGGTTGGATAAGTTTGACGTGAAATCCCAGAGCTC
AACTCTGGAACTGCGTTGAAAACTGTCTGACTGGAGTATCGGAGAGGAGATTGGAATTCC
AGGTGTAGCGGTGGAATGCGTAGATATCTGGAAGAACACCGAAAGCGAAGGCAGATCTCT
GGACGATAACTGACACTCAGGGACGAAAGTATGGGGATCAAACAGG
>OTU151
GTAGGGAATATTGGGCAATGGGCGCAAGCCTGACCCAGCAACGCCGCGTGAGGGAAGAAG
GTTTTCGGATTGTAAACCTCTGTCCTATGTGACGAAGGAAGTGACGGTAGCATAGGAGGA
AGCCCCGGCTAACTACGTGCCAGCAGCCGCGGTAATACGTAGGGGGCGAGCGTTGTCCGG
AATTACTGGGCGTAAAGGGTGCGTAGGCGGTCTGGTAAGTTGGATGTGAAATACCCGGGC
TTAACTTGGGTGCTGCATCCAATACTGTCGGACTTGAGTGCAGGAGAGGAAAGCGGAATT
CCTAGTGTAGCGGTGAAATGCGTAGATATTAGGAGGAACACCAGTGGCGAAGGCGGCTTT
CTGGACTGTAACTGACGCTGAGGCACGAAAGCGTGGGGAGCAAACAGG
>OTU152
GTCGGGAATATTGCGCAATGGAGGAAACTCTGACGCAGTGACGCCGCGTGCAGGAAGAAG
GTTTTCGGATTGTAAACTGCTTTAGACAGGGACGAAACAAATGACGGTACCTGTAGAATA
AGCTCCGGCTAACTACGTGCCAGCAGCCGCGGTAATACGTAGGGAGCAAGCGTTATCCGG
ATTTATTGGGTGTAAAGGGTGCGTAGACGGATAAACAAGTTAGTTGTGAAATACCTCGGC
TTAACTGAGGAACTGCAACTAAAACTATATATCTTGAGTACTGGAGGGGAAAGCGGAATT
CCTAGTGTAGCGGTGAAATGCGTAGATATTAGGAAGAACACCGGTGGCGAAGGCGGCTTT
CTGGACAGCAACTGACGTTGAGGCACGAAAGTGTGGGGAGCAAACAGG
>OTU153
GTAGGGAATCTTCGGCAATGGGGGCAACCCTGACCGAGCAACGCCGCGTGAGTGAAGAAG
GTTTTCGGATCGTAAAGCTCTGTTGTAAGAGAAGAACGTGTGTGAGAGTGGAAAGTTCAC
ACAGTGACGGTAACTTACCAGAAAGGGACGGCTAACTACGTGCCAGCAGCCGCGGTAATA
CGTAGGTCCCGAGCGTTGTCCGGATTTATTGGGCGTAAAGCGAGCGCAGGCGGTTTAATA
AGTCTGAAGTTAAAGGCAGTGGCTTAACCATTGTTCGCTTTGGAAACTGTTAGACTTGAG
TGCAGAAGGGGAGAGTGGAATTCCATGTGTAGCGGTGAAATGCGTAGATATATGGAGGAA
CACCGGTGGCGAAAGCGGCTCTCTGGTCTGTAACTGACGCTGAGGCTCGAAAGCGTGGGG
AGCAAACAGG
>OTU154
GTGGGGAATATTGCGCAATGGGGGCAACCCTGACGCAGCAACGCCGCGTGCGGGAAGAAG
GCGTCCGCGTCGTAAACCGCTTTCAGCAGGGAAGACATCGACGGTACCTGCAGAAGAAGC
CCCGGCTAACTACGTGCCAGCAGCCGCGGTAACACGTAGGGGGCGAGCGTTATCCGGATT
CATTGGGCGTAAAGCGCGCGCAGGCGGCCGCTCAAGCGGGACCTCTAATCCCGGGGCTCA
ACCCCGGGCCGGGTCCCGAACTGGGCGGCTCGCGTCAGGTAGGGGGAGGCGGAATTCCCG
GTGTAGCGGTGGAATGCGCAGATATCGGGAGGAACACCGACGGCGAAGGCAGCCTCCTGG
GCCTCGACGGACGCTGAGGCGCGAAAGCCGGGGGAGCGAACAGG
>OTU155
GTAGGGAATCTTCCACAATGGGCGAAAGCCTGATGGAGCAACGCCGCGTGGGTGAAGAAG
GTCTTCGGATCGTAAAACCCTGTTGTTAGAGAAGAAAGTGCGTGAGAGTAACTGTTCACG
TTTCGACGGTATCTAACCAGAAAGCCACGGCTAACTACGTGCCAGCAGCCGCGGTAATAC
GTAGGTGGCAAGCGTTATCCGGATTTATTGGGCGTAAAGGGAACGCAGGCGGTCTTTTAA
GTCTGATGTGAAAGCCTTCGGCTTAACCGGAGTAGTGCATTGGAAACTGGGAGACTTGAG
TGCAGAAGAGGAGAGTGGAACTCCATGTGTAGCGGTGAAATGCGTAGATATATGGAAGAA
CACCAGTGGCGAAAGCGGCTCTCTGGTCTGTAACTGACGCTGAGGTTCGAAAGCGTGGGT
AGCAAACAGG
>OTU156
GTGGGGAATATTCCACAATGGGGGAAACCCTGATGGAGCGACGCCGCGTGAGTGAAGAAG
GGCTTCGGCTCGTAAAGCTCTTTTCTCGTTGACGAATTAGCCTTCGGGGCAGTTGACGGT
AGACGGGGAATAAGCCACGGCTAACTACGTGCCAGCAGCCGCGGTAATACGTAGGTGGCA
AGCGTTGTCCGGAATTATTGGGCGTAAAGGGAGCGCAGGCGGGTTTGCAAGTCTTACTTA
AAAGTTCAGTAGTAATGACTGTGATGGGTAGGAAACTGCAAATCTTGAGAGCAGGAGAGG
CAAGCGGAATTCCCGGTGTAGCGGTGAAATGCGTAGATATCGGGAGGAACACCAGTGGCG
AAGGCGGCTTGCTGGACTGTATCTGACGCTGAGGCTCGAAAGCCAGGGTAGCGAACGGG
>OTU157
GTGGGGGATATTGCACAATGGAGGAAACTCTGATGCAGCAACGCCGCGTGAGGGAAGAAG
GTTTTCGGATTGTAAACCTCTGTTTTCGGTGACGAAACAAATGACGGTAGCCGAAGAGGA
AGCCACGGCTAACTACGTGCCAGCAGCCGCGGTAATACGTAGGTGGCAAGCGTTGTCCGG
ATTTACTGGGTGTAAAGGGTGCGCAGGCGGGATTGCAAGTTGGATGTGAAATACCGGGGC
TTAACCCCGGAACTGCATCCAAAACTGTAGTTCTTGAGTGGAGCAGAGGTAAGCGGAATT
CCGAGTGTAGCGGTGAAATGCGTAGATATTCGGAGGAACACCAGTGGCGAAGGCGGCTTA
CTGGGCTCTAACTGACGCTGAGGCACGAAAGTGTGGGTAGCAAACAGG
>OTU158
GTGAGGAATATTGGTCAATGGGCGGAAGCCTGAACCAGCCATGCCGCGTGCAGGAATAAG
GCCCTATGGGTCGTAAACTGCTTTTCCTTGAGGGCAATAAGGGTCACGTGTGGCCCGATG
AGAGTATCAGGGGAATAAGCATCGGCTAACTCCGTGCCAGCAGCCGCGGTAATACGGAGG
ATGCGAGCGTTATCCGGATTTATTGGGTTTAAAGGGTGCGTAGGCGGATTATTAAGTCAG
TGGTGAAATACCCGTGCTCAACATGGGCCGTGCCATTGATACTGGTAGTCTAGAGTTCCG
TTGCCGTGGGAGGAATGAGTAGTGTAGCGGTGAAATGCATAGATATTACTCAGAACACCG
ATTGTGAAGACATCTCACGAAGCGGCGACTGACGCTGAGGCACGAAAGCGTGGGGATCGA
ACAGG
>OTU159
GTGGGGAATATTGCACAATGGGCGCAAGCCTGATGCAGCAACGCCGCGTGAGCGAAGAAG
GTCTTCGGATCGTAAAGCTCTGTCCTCAGGAACGAAGAAGTGACGGTACCTGAGGAGGAA
GCCCCGGCTAACTACGTGCCAGCAGCCGCGGTAATACGTAGGGGGCGAGCGTTATCCGGA
ATTATTGGGCGTAAAGAGTACGTAGGCGGTTCTGTAAGCGTGAGGTGAAAGCCCGGGGCT
TAACTCCGGTAAGCCTTTCGAACTGCAGGACTTGAGTGCTGGAGGGGAAAGTGGAATTCC
TAGTGTAGCGGTGAAATGCGTAGATATTAGGAGGAACACCAGTGGCGAAGGCGACTTTCT
GGACAGTAACTGACGCTGAGGTACGAAAGCGTGGGGAGCAAACAGG
>OTU160
GTGAGGAATATTGGTCAATGGACGCGAGTCTGAACCAGCCAAGTAGCGTGCAGGATGACT
GCCCTATGGGTTGTAAACTGCTTTTATGCGGGAATAAAGTCAGGTACGTGTACCTGTTTG
TATGTACCGCATGAATAAGGACCGGCTAATTCCGTGCCAGCAGCCGCGGTAATACGGAAG
GTCCGGGCGTTATCCGGATTTATTGGGTTTAAAGGGAGCGCAGGCGGGTTATTAAGCGTG
TTGTGAAATGCGGCGGCTCAACCGTCGAATTGCAGCGCGAACTGGTTACCTTGAGTGAGT
ACGACGTCAGCGGAATTCGTGGTGTAGCGGTGAAATGCTTAGATATCACGAAGAACCCCG
ATTGCGAAGGCAGCTGACGAGTCCTTAACTGACGCTAATGCTCGAAAGTGCGGGTATCGA
ACAGG
>OTU161
GTGAGGAATATTGGACAATGGCCGGAAGGCTGATCCAGCCATGCCGCGTGCGGGACGACG
GCCCTATGGGTTGTAAACCGCTTTTGCGGGGGAGCAATAATCACTACGTGTAGTGAGATG
AGAGTACCCTGCGAATAAGCATCGGCTAACTCCGTGCCAGCAGCCGCGGTAATACGGAGG
ATGCAAGCGTTATCCGGATTTATTGGGTTTAAAGGGTGCGCAGGCGGCTTGTTAAGCGGG
AGGTGAAATGCCGGCGCTCAACGTCGGAAGTGCCTCCCGAACTGGTGAGCTTGAATGACT
CTGCCGTGGGAGGAATGTGTAGTGTAGCGGTGAAATGCTTAGAGATTACACAGAACACCG
ATTGCGAAGGCATCTCACGAAGGGTTGATTGACGCTGAGGCACGAAAGCGTGGGGATCAA
ACAGG
>OTU162
GTAAGGAATTTTCGGCAATGGACGAAAGTCTGACCGAGCAACGCCGCGTGAGTGATGAAG
GCCTTCGGGTCGTAAAGCTCTGTGGTAGAGGAAGAACACCATGGATAGGAAATGATTCAT
GGCTGACGGTACTCTTCTAGAAAGTCACGGCTTACTACGTGCCAGCAGCCGCGGTAATAC
GTAGGTGGCAAGCGTTATCCGGATTTATTGGGCGTAAAGGGTGCGCAGGCGGTCTGTTTA
GTCTGAGGTGAAAGCGTTGAGCTCAACTCAATTAAGCCTCAGATACTGGCAGACTAGAGT
GCAGAAGAGGGTTATGGAATTCCATGTGTAGCGGTAAAATGCGTAGATATATGGAGGAAC
ACCGGTGGCGAAGGCGGTAACCTGGTCTGTTACTGACGCTCAGGCACGAAAGCGTGGGGA
GCAAATAGG
>OTU163
GTGAGGAATATTGGTCAATGGGCGGAAGCCTGAACCAGCCATGCCGCGTGCAGGAATAAG
GCCCTATGGGTCGTAAACTGCTTTTCCTTGGGGGCAATAAGGGTCACGTGTGTCCCGATG
AGAGTACCAGGGGAATAAGCATCGGCTAACTCCGTGCCAGCAGCCGCGGTAATACGGAGG
ATGCGAGCGTTATCCGGATTTATTGGGTTTAAAGGGTGCGTAGGCGGGTTGTTAAGTCAG
TGGTGAAAAGCCATCGCTCAACGATGGTCGTGCCATTGATACTGGCAGTCTGGAGTTCCG
TTGCCGTGGGAGGAATGAGTAGTGTAGCGGTGAAATGCATAGATATTACTCAGAACACCG
ATTGTGAAGACATCTCACGAAGCGGCGACTGACGCTGAGGCACGAAAGCGTGGGGATCGA
ACAGG
>OTU164
GTGGGGAATATTGCACAATGGGGGAAACCCTGATGCAGCGACGCCGCGTGAGTGATGAAG
TATTTCGGTATGTAAAGCTCTATCAGCAGGGAAGAAAATGACGGTACCTGACTAAGAAGC
ACCGGCTAAATACGTGCCAGCAGCCGCGGTAATACGTATGGTGCAAGCGTTATCCGGATT
TACTGGGTGTAAAGGGAGCGTAGGCGGCATGGCAAGTCAGATGTGAAAGCCCGGGGCCCA
ACCCCGGAACTGCATTTGAAACTGTCAGGCTAGAGTACCGGAGAGGTAAGTGGAATTCCT
AGTGTAGCGGTGAAATGCGTAGATATTAGGAGGAACACCAGTGGCGAAGGCGGCTTACTG
GACGGTAACTGACGCTGAGGCTCGAAAGCGTGGGGAGCAAACAGG
>OTU165
GTGGGGAATATTGCGCAATGGGGGCAACCCTGACGCAGCAACGCCGCGTGCGGGAAGAAG
GCGTCCGCGTCGTAAACCGCTTTCAGCAGGGAAGACATCGACGGTACCTGCAGAAGAAGC
CCCGGCTAACTACGTGCCAGCAGCCGCGGTAACACGTAGGGGGCGAGCGTTATCCGGATT
CATTGGGCGTAAAGCGCGCGCAGGCGGGCCGCTAAGCGGGACCTCTAATCTCGGGGCTCA
ACCCCGAGCCGGGTCCCGAACTGGCGGCCTCGGGTCGGGTAGGGGGAGGCGGAATTCCCG
GTGTAGCGGTGGAATGCGCAGATATCGGGAAGAACACCGACGGCGAAGGCAGCCTCCTGG
GCCCTTGACCGACGCTGAGGCGCGAAAGCCGGGGGAGCGAACAGG
>OTU166
GTGGGGAATCTTGCACAATGGGCGAAAGCCTGATGCAGCGACGCCGCGTGCGGGATGAAG
GCCCTCGGGTTGTAAACCGCTTTCAGCAGGGACGAGGCGCAAGTGACGGTACCTGCAGAA
GAAGCCCCGGCTAACTACGTGCCAGCAGCCGCGGTAATACGTAGGGGGCGAGCGTTATCC
GGATTCATTGGGCGTAAAGCGCGCGTAGGCGGCCCGTTAGGTCGGGAGTTAAATCCGGGG
GCTCAACCCCCGCCCGCTCCCGATACCGGCGGGCTTGAGTCTGGTAGGGGAAGGTGGAAC
TCCAAGTGTAGCGGTGGAATGCGCAGATATTTGGAAGAACACCGGTGGCGAAGGCGGCCT
TCTGGGCCACGACTGACGCTGAGGCGCGAAAGCTAGGGGAGCGAACAGG
>OTU167
GTGAGGAATATTGGTCAATGGTCGGAAGACTGAACCAGCCAAGTAGCGTGAAGGATGACT
GCCCTACGGGTTGTAAACTTCTTTTATGCGGGAATAAAGTGCCCCACGCGTGGGGTATTG
CATGTACCGCGTGAATAAGCATCGGCTAATTCCGTGCCAGCAGCCGCGGTAATACGGAAG
ATGCGAGCGTTATCCGGATTTATTGGGTTTAAAGGGAGCGTAGGCGGAGGCTTAAGTCAG
TGGTCAAATCGTGTGGCTCAACCATGCGTCGCCGTTGATACTGGGTCTCTTGAGTGCACA
TAAGGATGGTGGAATTCGTCGTGTAGCGGTGAAATGCTTAGATATGACGAAGAACTCCGA
TTGCGAAGGCAGCTGTCCGGGGTGTAACTGACGCTAATGCTCGAAAGTGCGGGTATCAAA
CAGG
>OTU168
GTGGGGAATTTTGGACAATGGGCGAAAGCCTGATCCAGCAACGATGCGTGGAGGATGAAG
GTTCTCGGATTGTAAACTCCTTTTGTGAGGGACGAAAAAAATGACGGTACCTCACGAATA
AGCCACGGCTAACTACGTGCCAGCAGCCGCGGTAAGACGTAGGTGGCAAGCGTTACTCGG
AATTACTAGGCGTAAAGCGCGCGTAGGCGGAATGTTAAGTCTGTTGTGTAATCTCTGGGC
TCAACCCAGAAACTGCAACAGAAACTGGCGTTCTTGAGTGAGGCAGAGGAAATCGGAATT
CCTAGTGTAGCAGTGAAATGCGTAGATATTAGGAGGAACACCGGTGGCGAAAGCGGATTT
CTGGGCCTTTACTGACGCTCAAGTGCGAAAGCTAGGGGAGCAAACGGG
>OTU169
GTGAGGAATATTGGTCAATGGACGGGAGTCTGAACCAGCCAAGTAGCGTGCAGGATGACG
GCCCTATGGGTTGTAAACTGCTTTTATCAGGGGATAAAGTGCGGGACGTGTCCCGTTTTG
TAGGTACCTGATGAATAAGGACCGGCTAATTCCGTGCCAGCAGCCGCGGTAATACGGAAG
GTCCGGGCGTTATCCGGATTTATTGGGTTTAAAGGGAGCGCAGGCGGGAGCTTAAGCGTG
ACGTGAAATGTAGCCGCTCAACGGCTGAACTGCGTCGCGAACTGGGTTTCTTGAGTGGGT
ACGACGTCAGCGGAATTCGTGGTGTAGCGGTGAAATGCTTAGATATCACGAAGAACCCCG
ATTGCGAAGGCAGCTGACGAGTCCTCTACTGACGCTAAAGCTCGAAGGTGCGGGTATCGA
ACAGG
>OTU170
GTAGGGAATATTGGGCAATGGAGGCAACTCTGACCCAGCCATGCCGCGTGAAGGAATAAG
GCCCTATGGGTCGTAAACTTCTTTTACCGCAGAGTAAACCCGGGGACGCGTCCCCGGTTG
AGAGTATGCGGGGAATAAGTATCGGCTAACTCCGTGCCAGCAGCCGCGGTAATACGGGGG
ATACGAGCGTTATCCGGATTTATTGGGTTTAAAGGGTGCGCAGGCGGACCGTTAAGTCAG
GGGTGAAAAGTCCGTGCTCAACATGGACCGTGCCTTTGATACTGGCGGACTGGAGTGTGA
TAGACGTGGCCGGAATGTGGTGTGTAGCGGTGAAATGCTTAGATATGCCACAGAACACCG
ATCGAGAAGTCAGGTCGCGAGTTCACAACTGACGCTCATGCACGAAAGCGTGGGGATCAA
ACAGG
>OTU171
GTGGGGAATATTGGACAATGGGGGCAACCCTGATCCAGCGACGCCGCGTGAGTGATGAAG
TATCTCGGTATGTAAAGCTCTATCAGCAGGGAAGATAATGACGGTACCTGACTAAGAAGC
ACCGGCTAAATACGTGCCAGCAGCCGCGGTAATACGTATGGTGCAAGCGTTATCCGGATT
TACTGGGTGTAAAGGGTGCGTAGGTGGCAAGGTAAGTCAGATGTGAAAACTATGGGCTCA
ACCCATAGACTGCATTTGAAACTGCCAGGCTAGAGTGCAGGAGAGGAAAGTGGAATTCCT
AGTGTAGCGGTGAAATGCGTAGATATTAGGAGGAACACCAGTGGCGAAGGCGGCTTTCTG
GACTGTAACTGACACTGAGGCACGAAAGCGTGGGGAGCAAACAGG
>OTU172
GTGGGGAATCTTCCGCAATGGGCGAAAGCCTGACGGAGCAACGCCGCGTGAACGATGAAG
GTCTTAGGATCGTAAAGTTCTGTTGTTAGGGACGAAGGGCAAGGGTTATAATACAGCCTT
TGTTTGACGGTACCTAACGAGGAAGCCACGGCTAACTACGTGCCAGCAGCCGCGGTAATA
CGTAGGCGGCAAGCGTTGTCCGGAATTATTGGGCGTAAAGGGAGCGCAGGCGGGAAACTA
AGCGGATCTTAAAAGTGCGGGGCTCAACCCCGTGATGGGGTCCGAACTGGTTTTCTTGAG
TGCAGGAGAGGAAAGCGGAATTCCCAGTGTAGCGGTGAAATGCGTAGATATTGGGAAGAA
CACCAGTGGCGAAGGCGGCTTTCTGGACTGTAACTGACGCTGAGGCTCGAAAGCTAGGGT
AGCGAACGGG
>OTU173
GTGGGGAATATTGGGCAATGGGCGCAAGCCTGACCCAGCAACGCCGCGTGAAGGAAGAAG
GCTTTCGGGTTGTAAACTTCTTTTATCAGGGACGAAGAAAGTGACGGTACCTGATGAATA
AGCCACGGCTAACTACGTGCCAGCAGCCGCGGTAATACGTAGGTGGCGAGCGTTGTCCGG
ATTTACTGGGTGTAAAGGGCGCGTAGGCGGGAAGGCAAGTCAGGTGTGAAATCTCTGGGC
TCAACCCAGAAACTGCACTTGAAACTGTTTTTCTTGAGTGTCGGAGAGGTAGATGGAATT
CCTAGTGTAGCGGTGAAATGCGTAGATATTAGGAGGAACACCAGTGGCGAAGGCGATCTA
CTGGACGATAACTGACGCTGAGGCGCGAAAGCGTGGGGAGCAAACAGG
>OTU174
GTGAGGAATATTGGTCAATGGGCGCAAGCCTGAACCAGCCATGCCGCGTGCAGGAATGAG
GCCCTATGGGTCGTAAACTGCTTTTGCTGCGGAGCAATAAGTGCCACGTGTGACACGATG
AGAGTACGCAGCGAATAAGCATCGGCTAACTCCGTGCCAGCAGCCGCGGTAATACGGAGG
ATGCGAGCGTTATCCGGATTTATTGGGTTTAAAGGGTGCGTAGGCTGTTCGTCAAGTCAG
TGGTGAAATGCCGGGGCTCAACCCCGGAGCTGCCATTGATACTGTCGGGCTTGAATCCTG
CTGCCGTGGGAGGAATGAGTAGTGTAGCGGTGAAATGCATAGATATTACTCAGAACACCG
ATTGCGAAGGCATCTCACGAAACAGGCATTGACGCTGAGGCACGAAAGCGTGGGGATCAA
ACAGG
>OTU175
GTGGGGAATATTGGGCAATGGGCGCAAGCCTGACCCAGCAACGCCGCGTGAAGGAAGAAG
GCTTTCGGGTTGTAAACTTCTTTTATGTGGGACGAAGAAAGTGACGGTACCACATGAATA
AGCTCCGGCTAACTACGTGCCAGCAGCCGCGGTAATACGTAGGGAGCAAGCGTTATCCGG
ATTTACTGGGTGTAAAGGGCGTGTAGGCGGGAGTGCAAGTCAGATGTGAAAACTATGGGC
TCAACCCATAGCCTGCATTTGAAACTGTACTTCTTGAGTACTGGAGAGGCAGGCGGAATT
CCGTGTGTAGCGGTGAAATGCGTAGATATACGGAGGAACACCAGTGGCGAAGGCGGCCTG
CTGGACAGCAACTGACGCTAAGGCGCGAAAGCGTGGGGAGCAAACAGG
>OTU176
GTGAGGAATATTGGTCAATGGGCGAGAGCCTGAACCAGCCAAGTAGCGTGGAGGATGACG
GCCCTACGGGTTGTAAACTCCTTTTATCAGGGGATAAAGTCCACTACGTGTAGTGGTTTG
CAGGTACCTGATGAATAAGGACCGGCTAATTCCGTGCCAGCAGCCGCGGTAATACGGAAG
GTCCGGGCGTTATCCGGATTTATTGGGTTTAAAGGGAGCGCAGACGGGCTGTTAAGCGTG
ACGTGAAATCCGGGGGCTCAACCTTCGGCTGCGTCGCGAACTGGCGGCCTTGAGTGGACG
GTAGGCAGGCGGAATTCGTGGTGTAGCGGTGAAATGCTTAGATATCACGAAGAACCCCGA
TTGCGAAGGCAGCTTGCCGCAGTCTTACTGACGTTCATGCTCGAAGGTGCGGGTATCGAA
CAGG
>OTU177
GTGAGGAATATTGGTCAATGGGCGCGAGCCTGAACCAGCCAAGTAGCGTGCAGGATGACG
GCCCTATGGGTTGTAAACTGCTTTTATGCGGGGATAAAGTGCACCACGTGTGGTGTTTTG
TAGGTACCGCATGAATAAGGACCGGCTAATTCCGTGCCAGCAGCCGCGGTAATACGGAAG
GTCCGGGCGTTATCCGGATTTATTGGGTTTAAAGGGAGCGCAGGCTGATTGTTAAGCGTG
ACGTGAAATGTAGCCGCTCAACGGCTGAACTGCGTCGCGAACTGGCAGTCTTGAGTGAGT
ACGACGTCAGCGGAATTCGTGGTGTAGCGGTGAAATGCTTAGATATCACGAAGAACCCCG
ATTGCGAAGGCAGCTGACGAGTCCTTTACTGACGCTAAAGCTCGAAGGTGCGGGTATCGA
ACAGG
>OTU178
GTAGGGAATATTGGGCAATGGGAGCAATCCTGACCCAGCCATGCCGCGTGAAGGAAGACG
GCCCTATGGGTTGTAAACTTCTTTTGCCGCAGAGTAAACCCGGCCACGTGTGGCCGGTTG
AGAGTATGCGGCGAATAAGTATCGGCTAACTCCGTGCCAGCAGCCGCGGTAATACGGAGG
ATACAAGCGTTATCCGGATTTATTGGGTTTAAAGGGTGCGCAGGCGGACCGTTAAGTCAG
GGGTGAAAAGTTGGGGCTCAACTCCAATCGTGCCTTTGATACTGGCGGACTAGAGTGCGA
TAGGCGTGGCCGGAATGTGGCGTGTAGCGGTGAAATGCTTAGATATGCCACAGAACACCG
ATCGAGAAGTCAGGTCACGAGTTCGCAACTGACGCTCATGCACGAAAGCGTGGGGATCAA
ACAGG
>OTU179
GTGAGGAATATTGGTCAATGGAGGCAACTCTGAACCAGCCAAGTAGCGTGCAGGACGACG
GCCCTACGGGTTGTAAACTGCTTTTATGCGGGGATAAACGGCATTACGTGTAGTGCTTTG
CAGGTACCGCATGAATAAGGACCGGCTAATTCCGTGCCAGCAGCCGCGGTAATACGGAAG
GTCCGGGCGTTATCCGGATTTATTGGGTTTAAAGGGAGCGCAGGCGGCACTTCAAGCGTG
ACGTTAAATTTCGGGGCTCACCCCCGTTGTGCGTCGCGAACTGTTGTGCTTGAGTAGGCG
GCAGGGAGGCGGAATTCGCGGTGTAGCGGTGAAATGCTTAGATATCGCGAGGAACTCCGA
TAGCGCAGGCAGCCTCCCGTTGCTTTACTGACGCTCATGCTCGAAGGTGCGGGTATCGAA
CAGG
>OTU180
GTGAGGAATATTGGTCAATGGGCGCAAGCCTGAACCAGCCAAGTAGCGTGCAGGATGACT
GCCCTATGGGTTGTAAACTGCTTTTATGCGGGGATAAAGTGCCGTACGCGTACGGTATTG
CAGGTACCGCATGAATAAGGACCGGCTAATTCCGTGCCAGCAGCCGCGGTAATACGGAAG
GTCCGGGCGTTATCCGGATTTATTGGGTTTAAAGGGAGCGCAGGCTGGGTTTTAAGCGTG
CCGTGAAATGTACCGGCTCAACCGGTGAGTTGCGGCGCGAACTGGAGCCCTTGAGTGCGT
ACGAGGATGGCGGAATTCGTGGTGTAGCGGTGAAATGCTTAGATATCACGAAGAACTCCG
ATTGCGAAGGCAGCTGTCCAGTCCGTAACTGACGCTAATGCTCGAAGGTGCGGGTATCGA
ACAGG
>OTU181
GTAAGGAATCTTGCACAATGGGGGAAACCCTGATGCAGCAACGCCGCGTGAACGATGAAG
GCCTTAGGGTTGTAAAGTTCTGATCTGTGGGAAGAAGAAGTGACGGTACCACAGGAGAAA
GCCCCGGCTAAATACGTGCCAGCAGCCGCGGTAATACGTATGGGGCAAGCGTTATCCGGA
ATTATTGGGCGTAAAGAGTGCGTAGGTGGTTACCTAAGCGCAAGGTTTAATCTTGAGGCT
CAACCTCATTCTGCCTTGCGAACTGGGCTACTTGAGTGCAGGAGGGGAAAGCGGAATTCC
CAGTGTAGCGGTGAAATGCGTAGATATTGGGAAGAACACCGGTGGCGAAGGCGGCTTTCT
GGACTGTAACTGACACTGAGGCACGAAAGCGTGGGGAGCAAACAGG
>OTU182
GTGAGGAATATTGGTCAATGGGCGCGAGCCTGAACCAGCCAAGTAGCGTGCAGGATGACG
GCCCTATGGGTTGTAAACTGCTTTTATCAGGGGATAAAGTGGGGGACGTGTCCCCCTTTG
CAGGTACCTGATGAATAAGGACCGGCTAATTCCGTGCCAGCAGCCGCGGTAATACGGAAG
GTCCGGGCGTTATCCGGATTTATTGGGTTTAAAGGGAGCGCAGGCCGGAGGTCAAGCGTG
ACGTGAAATGTAGCCGCTCAACGGCTGCACTGCGTCGCGAACTGGTTTCCTTGAGTGAGT
ACGACGTCAGCGGAATTCGTGGTGTAGCGGTGAAATGCTTAGATATCACGAAGAACCCCG
ATTGCGAAGGCAGCTGACGAGTCCTTTACTGACGCTAAAGCTCGAAGGTGCGGGTATCGA
ACAGG
>OTU183
GTAGGGAATTTTCGGCAATGGGGGAAACCCTGACCGAGCAACGCCGCGTGAACGAAGAAG
GCCTTCGGGTCGTAAAGTTCTGTTGTACGGGAAGAACGTCGGATGGAGGAAATGCCATGC
GAGTGACGGTACCGAACATAGAAAGCCACGGCTAACTACGTGCCAGCAGCCGCGGTAATA
CGTAGGTGGCGAGCGTTATCCGGAATCATTGGGCGTAAAGAGGGAGCAGGCGGTGATACA
GGTCTGGAGGTGAAAGCCCGAAGCTAAACTTCGGGAAGCCCCGGAAACCGGATCACTGGA
GTGCGGAAGAGGATCGTGGAATTCCATGTGTAGCGGTGAAATGCGTAGATATATGGAGGA
ACACCAGTGGCGAAGGCGACGGTCTGGTCCGCAACTGACGCTCAGTCCCGAAAGCGTGGG
GAGCAAATAGG
>OTU184
GTGGGGAATATTGCACAATGGAGGAAACTCTGATGCAGCGACGCCGCGTGAACGATGAAG
TATTTCGGTATGTAAAGTTCTATCAGCAGGGAAGATAATGACGGTACCTGACTAAGAAGC
TCCGGCTAAATACGTGCCAGCAGCCGCGGTAATACGTATGGAGCAAGCGTTATCCGGATT
TACTGGGTGTAAAGGGAGCGTAGGCGGTCTTGCAAGTCTGAAGTGAAAACCCCGGGCTCA
ACCCTGGGATTGCTTTGGAAACTGTAGGACTGGAGTGTCGGAGGGGCATGTGGAATTCCT
GGTGTAGCGGTGAAATGCGTAGATATCAGGAGGAACACCGGTGGCGAAGGCGGCATGCTG
GACGACTACTGACGCTGATGCTCGAAAGCGTGGGGAGCAAACAGG
>OTU185
GTAGGGAATATTGGACAATGGGGGAAACCCTGATCCAGCGACGCCGCGTGAGTGAAGAAG
TATTTCGGTACGTAAAGCTCTATCAGCAGGGAAGAAAATGACGGTACCTGACTAAGAAGC
ACCGGCTAAATACGTGCCAGCAGCCGCGGTAATACGTATGGTGCAAGCGTTATTCGGATT
TACTGGGTGTAAAGGGAGCGTAGACGGCATAGCAAGTCTGAAGTGAAATGCGGGGGCTCA
ACCCCTGAACTGCTTTGGAAACTGTTAAGCTAGAGTGTCGGAGAGGTTAGTGGAATTCCT
AGTGTAGCGGTGAAATGCGTAGATATTAGGAGGAACACCGGTGGCGAAGGCGGCTAACTG
GACGATAACTGACGTTGAGGCTCGAAAGCGTGGGGAGCAAACAGG
>OTU186
GTCGAGAATCATTCACAATGGGGGAAACCCTGATGGTGCGACGCCGCGTGGGGGAATGAA
GGTCTTCGGATTGTAAACCCCTGTCATGTGGGAGCAAATTAAAAAGATAGTACCACAAGA
GGAAGAGACGGCTAACTCTGTGCCAGCAGCCGCGGTAATACAGAGGTCTCAAGCGTTGTT
CGGAATCACTGGGCGTAAAGCGTGCGTAGGCTGTTTCGTAAGTCGTGTGTGAAAGGCGCG
GGCTCAACCCGCGGACGGCACATGATACTGCGAGACTAGAGTAATGGAGGGGGAACCGGA
ATTCTCGGTGTAGCAGTGAAATGCGTAGATATCGAGAGGAACACTCGTGGCGAAGGCGGG
TTCCTGGACATTAACTGACGCTGAGGCACGAAGGCCAGGGGAGCGAAAGGG
>OTU187
GTGAGGAATATTGGTCAATGGGCGGAAGCCTGAACCAGCCATGCCGCGTGCAGGAATAAG
GCCCTATGGGTCGTAAACTGCTTTTGACGGGGAGCAATAAGGGTCTCGTGAGGCCCGATG
AGAGTACTCGTCGAATAAGCATCGGCTAACTCCGTGCCAGCAGCCGCGGTAATACGGAGG
ATGCAAGCGTTATCCGGATTTATTGGGTTTAAAGGGTGCGTAGGCGGAGGAGTAAGTCAG
GGGTGAAATGCCGCAGCTCAACTGCGGAACTGCCTTTGATACTGCTTTTCTGGAGTCCGG
ATGCCGTGGGAGGAATGGGCAGTGTAGCGGTGAAATGCATAGATATTGCCCAGAACACCG
ATTGCGAAGGCATCTCACGAATCCGGGACTGACGCTGAGGCACGAAAGCGTGGGGATCAA
ACAGG
>OTU188
GTGGGGAATCTTCCGCAATGGGCGAAAGCCTGACGGAGCAACGCCGCGTGAGTGAAGAAG
GCCTTCGGGCCGTAAAGCTCTGTTGCCGGGGAAGAGTGGTCTAAGGGGACTTAGACAGGG
ACGGTACCCGGCGAGGAAGCCGCGGCTAACTACGTGCCAGCAGCCGCGGTAATACGTAGG
CGGCAAGCGTTGTCCGGAATCATTGGGCGTAAAGGGGGCGCAGGCGGGAATATAAGTCTT
TCCTGAAAGTTCGGGGCTCAGCCCCGTGATGGGAAGGAAACTGTATTTCTTGAGCGCGGG
AGAGGGAAGCGGAATTCCTGGTGTAGCGGTGAAATGCGTAGATATCAGGAAGAACACCAG
TGGCGAAGGCGGCTTCCTGGACCGCGGCTGACGCTGAGGCCCGAAAGCCAGGGGAGCGAA
CGGG
>OTU189
GTCGAGGATCATTTGCAATGGGCGAAAGCCTGACAATGCGACGCTGCGTGGAGGATGAAG
GCCTTCGGGTTGTAAACTCCTGTCATGGGGGAACAGGCGAGGGGACCCAATACGTCCCTT
AGTTGAGTGTACCCCAAGAGGAAGGGACGGCTAACTCTGTGCCAGCAGCCGCGGTAATAC
AGAGGTCCCTAGCGTTGTTCGGATTTACTGGGCGTAAAGGGCGCGTAGGCGGCAGGGCGT
GTCAAGTGTGAAATCTCCGGGCTCAACCCGGAAAGTGCGCTTGAAACTACCTTGCTCGAG
TATGGGAGAGGGAATCGGAATACAGGGTGTAGCGGTGAAATGCGTTGATATCCTGTAGAA
CACCGGAGGCGAAGGCGGATTCCTTGAACATCACTGACGCTGAGGCGCGAAAGTCGGGGG
AGCAAACAGG
>OTU190
GTGAGGAATATTGGTCAATGGACGAGAGTCTGAACCAGCCAAGTAGCGTGCAGGAAGACT
GCCCTATGGGTTGTAAACTGCTTTTATGCGGGGATAAAGTGCAGCACGTGTGCTGTTTTG
TAGGTACCGCATGAATAAGGACCGGCTAATTCCGTGCCAGCAGCCGCGGTAATACGGAAG
GTCCGGGCGTTATCCGGATTTATTGGGTTTAAAGGGAGCGCAGGCTGATTATTAAGCGTG
ACGTGAAATGTAGCCGCTCAACGGCTGAACTGCGTCGCGAACTGGTAGTCTTGAGTGAGT
TCGATGTAGGCGGAATTCGTGGTGTAGCGGTGAAATGCTTAGATATCACGAAGAACTCCG
ATTGCGAAGGCAGCCTACAAGGCCTTTACTGACGCTAAAGCTCGAAGGTGCGGGTATCGA
ACAGG
>OTU191
GTGGGGGATATTGCACAATGGGCGAAAGCCTGATGCAGCGACGCCGCGTGAGGGAAGAAG
GTCTTCGGATTGTAAACCTTTGTCCTATGGGAAGATAATGACGGTACCATGGGAGGAAGC
CACGGCTAACTACGTGCCAGCAGCCGCGGTAATACGTAGGTGGCAAGCGTTGTCCGGATT
TACTGGGTGTAAAGGGTGCGTAGGCGGGGCAGCAAGTTGGATGTGAAATCCTCGGGCTCA
ACTCGAGAACTGCATTCAAAACTGTTGCTCTTGAGTGCAGTAGAGGCAAGCGGAATTCCC
GGTGTAGCGGTGAAATGCGCAGAGATCGGGAGGAACACCAGTGGCGAAGGCGGCTTGCTG
GGCTGTTACTGACGCTGAGGCACGAAAGCATGGGTAGCAAACAGG
>OTU192
GTGGGGAATCTTCCGCAATGGGCGAAAGCCTGACGGAGCAACGCCGCGTGAGTGAAGAAG
GTCTTCGGATCGTAAAGCTCTGTTGTCGGGGACGAAGGGGCAGATCAGGAAATGGGTCTG
CTTAGACGGTACCTGACGAGGAAGCCACGGCTAACTACGTGCCAGCAGCCGCGGTAATAC
GTAGGCGGCAAGCGTTGTCCGGAATCATTGGGCGTAAAGGGAGCGCAGGTGGGACGGTAA
GTCTTTCTTAAAAGTGCGGGGCTCACCCCCGTGAGGGGAAAGAAACTATCGTTCTTGAGT
GCAGGAGAGGAAAGCGGAATTCCTAGTGTAGCGGTGAAATGCGTAGATATTAGGAAGAAC
ACCAGTGGCGAAGGCGGCTTTCTGGACTGTAACTGACACTGAGGCTCGAAAGCCAGGGGA
GCGAACGGG
>OTU193
GTAGGGAATATTGCTTAATGGGCGAAAGCCTGAAGCAGCAACGCCGCGTGGACGAAGGAG
GCCTTCGGGTCGTAAAGTCCTTTTATGGGGGAAAAGGAAGGATGGTACCCCATGAATAAG
TCTCGGCTAACTACGTGCCAGCAGCCGCGGTAAAACGTAGGAGACGAGCGTTATCCGGAT
TTACTGGGCGTAAAGCGCGTGTAGGAGGCAGCACAAGTTGGATGTTAAATATCCCGGCTT
AACCGGGAGGGGTCGTTCAAAACTGTGCAGCTAGAGTACGGGAGAGGTAATCGGAACTCC
GGGAGTAGCGGTGAAATGCGTAGATATCCGGAAGAACACCAGAGGCGAAAGCGGATTACT
GGCCCGAAACTGACACTAAGACGCGAAAGCCAGGGTAGCAAACGGG
>OTU194
GTGAGGAATATTGGTCAATGGGCGAGAGCCTGAACCAGCCAAGTAGCGTGCAGGATGACG
GCCCTATGGGTTGTAAACTGCTTTTATACAGGGATAAAGTCGGGGACGCGTTCCCCGTTT
GCAGGTACTGTATGAATAAGGACCGGCTAATTCCGTGCCAGCAGCCGCGGTAATACGGAA
GGTCCGGGCGTTATCCGGATTTATTGGGTTTAAAGGGAGCGCAGGCCGATTATTAAGCGT
GACGTGAAATGTAGATGCTCAACATCTGAACTGCGTCGCGAACTGGTAGTCTTGAGTGAG
TTCGATGTGGGCGGAATTCGTGGTGTAGCGGTGAAATGCTTAGATATCACGAAGAACTCC
GATTGCGAAGGCAGCCCACAAGGCCTTTACTGACGCTAAAGCTCGAAGGTGCGGGTATCG
AACAGG
>OTU195
GTGGGGAATATTGCACAATGGGGGAAACCCTGATGCAGCGACGCCGCGTGAGTGAAGAAG
TATTTCGGTATGTAAAGCTCTATCAGCAGGGAAGAAGATGACGGTACCTGCAGAAGCAGC
CCCGGCTAACTACGTGCCAGCAGCCGCGGTAATACGTAGGGGGCAAGCGTTATCCGGATT
TACTGGGTGTAAAGGGAGCGTAGACGGATTTGCAAGTCAGATGTGAAAGGCGGGGGCTTA
ACCCCCGGATTGCATTTGAAACTGCAGATCTTGAGTACCGGAAGGGCAGATGGAATTCCT
GGTGTAGCGGTGAAATGCGTAGAGATCAGGAGGAACACCGGTGGCGAAAGCGGTCTGCTG
GACGGTAACTGACGTTGAGGCTCGAAGGCGTGGGGAGCAAACAGG
>OTU196
GTGGGGAATATTGGGCAATGGGCGCAAGCCTGACCCAGCAACGCCGCGTGAAGGAAGAAG
GCTTTCGGGTTGTAAACTTCTTTTACCAGGGACGAAGGATGTGACGGTACCTGGAGAAAA
AGCCACGGCTAACTACGTGCCAGCAGCCGCGGTAATACGTAGGTGGCAAGCGTTGTCCGG
ATTTACTGGGTGTAAAGGGCGTGTAGGCGGAGATGCAAGTCAGGAGTGAAATCTAGGGGC
TCAACCCCTAAACTGCTTTTGAAACTGTATCCCTTGAGTATCGGAGAGGCAGGCGGAATT
CCTAGTGTAGCGGTGAAATGCGTAGATATTAGGAGGAACACCAGTGGCGAAGGCGGCCTG
CTGGACGACAACTGACGCTGAGGCGCGAAAGCGTGGGGAGCAAACAGG
>OTU197
GTCGAGGATCATTTGCAATGGGCGAAAGCCTGACAATGCGACGCTGCGTGGAGGATGAAG
GCCTTCGGGTCGTAAACTCCTGTCATGAGGGAACAGGCGATGGCACCCAACACGTGCCAA
AGTTGAGTGTACTTCAAGAGGAAGGGACGGCTAACTCTGTGCCAGCAGCCGCGGTAATAC
AGAGGTCCCTAGCGTTGTTCGGATTTACTGGGCGTAAAGGGCACGTAGGTGGCTAGGCGT
GTCGCGTGTGAAATCTCCGGGCCCAACCCGGAAAGTGCGCGCGAAACTACCTGGCTGGAG
TACGGGAGAGGGAGTCGGAATGCAGGGTGTAGCGGTGAAATGCGTTGATATCCTGCAGAA
CACCGGAGGCGAAGGCGGACTCCTGGAACGTTACTGACGCTAAGGTGCGAAAGTCGGGGG
AGCAAACAGG
>OTU198
GTGGGGAATATTGCACAATGGGCGAAAGCCTGATGCAGCGATGCCGCGTGAGGGAAGAAG
GTTTTAGGATTGTAAACCTCTGTCTTTGGGGACGATAATGACGGTACCCAAGGAGGAAGC
TCCGGCTAACTACGTGCCAGCAGCCGCGGTAATACGTAGGGAGCGAGCGTTGTCCGGAAT
TACTGGGTGTAAAGGGAGCGTAGGCGGGACTGCAAGTCAGGTGTGAAATGTAGGGGCTCA
ACCCCTGCCCTGCACTTGAAACTGTGGTTCTTGAGTGAAGTAGAGGTAAGCGGAATTCCT
AGTGTAGCGGTGAAATGCGTAGATATTAGGAGGAACATCAGTGGCGAAGGCGGCTTACTG
GGCTTTAACTGACGCTGAGGCTCGAAAGCGTGGGGAGCAAACAGG
>OTU199
GTGGGGAATATTGGGCAATGGGCGAAAGCCTGACCCAGCAACGCCGCGTGAGGGAAGAAG
GTCTTCGGATTGTAAACCTCTGTCCTTGGTGACGAAGGAAGTGACGGTAGCCAAGGAGGA
AGCCCCGGCTAACTACGTGCCAGCAGCCGCGGTAATACGTAGGGGGCGAGCGTTGTCCGG
AATTACTGGGCGTAAAGGGTGCGTAGGCGGTACTTTAAGTTGGATGTGAAATACCCGGGC
TTAACTTGGGGGGTGCATCCAATACTGGAGAACTAGAGTGCAGGAGAGGGAAGCGGAATT
CCTAGTGTAGCGGTGAAATGCGTAGATATTAGGAGGAACACCAGTGGCGAAGGCGGCTTT
CTGGACTGTAACTGACGCTGAGGCACGAAAGCGTGGGGAGCAAACAGG
>OTU200
GTGAGGAATATTGGTCAATGGGCGAGAGCCTGAACCAGCCAAGTAGCGTGCAGGATGACT
GCCCTATGGGTTGTAAACTGCTTTTATGCGGGAATAAAGTCCACTACGTGTAGTGGTTTG
TATGTACCGCATGAATAAGGACCGGCTAATTCCGTGCCAGCAGCCGCGGTAATACGGAAG
GTCCGGGCGTTATCCGGATTTATTGGGTTTAAAGGGAGCGCAGGCTGGATTTTAAGCGTG
TTGTGAAATGCGGCGGCTCAACCGTCGATGTGCAGCGCGAACTGGAGTCCTTGAGTGAGT
ACGAGGAAGGCGGAATTCGTGGTGTAGCGGTGAAATGCTTAGATATCACGAAGAACTCCG
ATTGCGAAGGCAGCTTTCCAGTCCTTAACTGACGCTAAAGCTCGAAAGTGCGGGTATCGA
ACAGG
>OTU201
GTGGGGAATATTCCACAATGGGGGAAACCCTGATGGAGCGACGCCGCGTGAGTGAAGAAG
GGCTTCGGCTCGTAAAGCTCTTTTGTCGTTGACGAATGGTCTATTGGATAGACAGAGACG
GTAGACGGCGAATAAGCCACGGCTAACTACGTGCCAGCAGCCGCGGTAATACGTAGGTGG
CAAGCGTTGTCCGGAATTATTGGGCGTAAAGGGAGCGCAGGCGGGATGGCAAGTCCAAAT
TAAAAGTGCGGGAGTAATGCCCGTGATGGTTTGGAAACTGCCATTCTTGAGAGCAGGAGA
GGCAAGCGGAATTCCCGGTGTAGCGGTGAAATGCGTAGATATCGGGAGGAACACCAGTGG
CGAAGGCGGCTTGCCGGACTGTGTCTGACGCTGAGGCTCGAAAGCCGGGGTAGCGAACGG
G
>OTU202
GTGAGGAATATTGGTCAATGGGCGGGAGCCTGAACCAGCCAAGTAGCGTGCAGGATGACG
GCCCTATGGGTTGTAAACTGCTTTTATCAGGGGATAAAGTGGGCCACGCGTGGCCTATTG
CAGGTACCTGATGAATAAGGACCGGCTAATTCCGTGCCAGCAGCCGCGGTAATACGGAAG
GTCCGGGCGTTATCCGGATTTATTGGGTTTAAAGGGAGCGCAGGCGGGCGTTTAAGCGTG
CTGTGAAATGCCGCGGCTCAACCGTGGAAGTGCAGCGCGAACTGGATGCCTTGAGTGAGT
ACGACGCGGACGGAATTCGTGGTGTAGCGGTGAAATGCTTAGATATCACGAAGAACCCCG
ATTGCGAAGGCAGTCCGCGAGTCCTTTACTGACGCTAAAGCTCGAAGGTGCGGGTATCGA
ACAGG
>OTU203
GTGGGGAATATTGGGCAATGGGCGAAAGCCTGACCCAGCAACGCCGCGTGAGTGAAGAAG
GTCTTCGGATTGTAAATCTCTGTCCTAAGAGAAGAGGGGAAGACGGTATCTTAGGAGGAA
GCCCCGGCTAACTACGTGCCAGCAGCCGCGGTAATACGTAGGGGGCGAGCGTTGTCCGGA
ATGATTGGGCGTAAAGGGCGTGTAGGCGGCCTGTTAAGTCTGGAGTGAAAGTCCTGTTTT
CAAGATGGGAATTGCTTTGGATACTGGCGGGCTTGAGTGCAGGAGAGGTTATCGGAATTC
CCGGTGTAGCGGTGAAATGCGTAGAGATCGGGAGGAACACCAGTGGCGAAGGCGGGTAAC
TGGACTGCAACTGACGCTGAGGCGCGAAAGTGTGGGGAGCAAACAGG
>OTU204
GTGGGGAATATTGCGCAATGGGCGGAAGCCTGACGCAGCGACGCCGCGTGAGGGATGAAG
GTCTTCGGATCGTAAACCTCTGTCAGAAGGGAAGAAGTTATGCCGTTCTAATCAGCGGCA
TATTGACGGTACCTTCAAAGGAAGCACCGGCTAACTCCGTGCCAGCAGCCGCGGTAATAC
GGAGGGTGCGAGCGTTAATCGGAATTACTGGGCGTAAAGCGCATGTAGGCCGTGTGGCAA
GTTAGGGGTGAAATCCCAGGGCTCAACCTTGGAACTGCCTCTAAAACTACCATGCTTGAG
TGCGAGAGAGGATAGCGGAATTCCAGGTGTAGGAGTGAAATCCGTAGATATCTGGAAGAA
CATCAGTGGCGAAGGCGGCTATCTGGCTCGTAACTGACGCTGAGATGCGAAAGCGTGGGT
AGCAAACAGG
>OTU205
GTGAGGAATATTGGTCAATGGGCGTAAGCCTGAACCAGCCAAGTAGCGTGCAGGACGACG
GCCCTATGGGTTGTAAACTGCTTTTGTCGGGGAATAAAGTGTCCTACGTGTAGGATTTTG
TATGTACCCGAAGAATAAGGACCGGCTAATTCCGTGCCAGCAGCCGCGGTAATACGGAAG
GTCCTGGCGTTATCCGGATTTATTGGGTTTAAAGGGAGCGCAGGCCGGAGATTAAGCGTG
ACGTGAAATGCCGCGGCTCAACCGTGGAAGTGCGTCGCGAACTGGTTTCCTTGAGTGAGT
TCGACGCCGGCGGAATTCGTGGTGTAGCGGTGAAATGCTTAGATATCACGAAGAACCCCG
ATTGCGAAGGCAGCCGGCGAGGCCTTTACTGACGCTAAAGCTCGAAGGTGCGGGTATCGA
ACAGG
>OTU206
GTGGGGGATATTGCACAATGGGCGAAAGCCTGATGCAGCGACGCCGCGTGAGTGAAGAAG
TATTTCGGTATGTAAAGCTCTATCAGCAGGGAAGAAAATGACGGTACCTGACTAAGAAGC
CCCGGCTAACTACGTGCCAGCAGCCGCGGTAATACGTAGGGGGCAAGCGTTATCCGGATT
TACTGGGTGTAAAGGGAGCGTAGACGGCAAGGCAAGTCTGATGTGAAAGGTGTGGGCTCA
ACTCACAAACTGCATTGGAAACTGTTCTGCTAGAGTGCAGGAGAGGTAAGCGGAATTCCT
AGTGTAGCGGTGAAATGCATAGATATTAGGAGGAACACCGGCGGCGAAGGCGGCTTACTG
GACTGTAACTGACGTTGAGGCTCGAAAGCGTGGGTAGCAAACAGG
>OTU207
GTGAGGAATATTGGTCAATGGGCGAGAGCCTGAACCAGCCAAGTAGCGTGCAGGATGACT
GCCCTATGGGTTGTAAACTGCTTTTATGCGGGAATAAAGTCGGGCACGTGTGCCTGTTTG
TATGTACCGCATGAATAAGGACCGGCTAATTCCGTGCCAGCAGCCGCGGTAATACGGAAG
GTCCGGGCGTTATCCGGATTTATTGGGTTTAAAGGGAGCGCAGGCGGAAGATTAAGCGTG
ACGTGAAATGTCCCGGCTCAACCGTGGAACTGCGTCGCGAACTGGTTTTCTTGAGTGAGT
ACGACGTTGGCGGAATTCGTGGTGTAGCGGTGAAATGCTTAGATATCACGAAGAACCCCG
ATTGCGAAGGCAGCCGACGAGTCCTTAACTGACGCTAAAGCTCGAAAGTGCGGGTATCGA
ACAGG
>OTU208
GTGAGGAATATTGGTCAATGGCCGGAAGGCTGAACCAGCCATGCCGCGTGCAGGATTAAG
GCCCTATGGGTCGTAAACTGCTTTTGTGGTGGAGCAATAAGGCGTACGCGTACGCCGATG
AGAGTACATCACGAATAAGCATCGGCTAACTCCGTGCCAGCAGCCGCGGTAATACGGAGG
ATGCAAGCGTTATCCGGATTTATTGGGTTTAAAGGGTGCGTAGGCTGTTTGTCAAGTCAG
GGGTGAAATACCTGAGCCTAACTCAGGAACTGCCTTTGATACTGGCAGGCTGGAATACGG
ATGCCGTGGGAGGAATGAGTAGTGTAGCGGTGAAATGCATAGATATTACTCAGAACACCG
ATTGCGAAGGCATCTCACGAATCCGTCATTGACGCTGAGGCACGAAAGCGTGGGGATCAA
ACAGG
>OTU209
GTGGGGAATATTGGGCAATGGGCGAAAGCCTGACCCAGCAACGCCGCGTGAAGGAAGACG
GTCTTCGGATTGTAAACTTCTTTGATTGGGGAAGAAACAAATGACCTACCCAAAGAACAA
GTCACGGCTAACTACGTGCCAGCAGCCGCGGTAATACGTAGGTGACAAGCGTTATCCGGA
TTTACTGGGCGTAAAGGGCGTGTAGGCGGTCTTACAAGTCAGATGTGAAATTCCCGGGCT
CAACTTGGGCGCTGCATCTGAAACTGCAAGACTTGAGTGCTGGAGGGGATAGCGGAATTC
CTAGTGGAGCGGTAAAATGCGCAGAGATTAGGAAGAACACCGGTGGCGAAGGCGGCTATC
TGGACAGTAACTGACGCTGAGGCGCGAAAGCGTGGGGAGCAAACAGG
>OTU210
GTGAGGAATATTGGTCAATGGGCGAGAGCCTGAACCAGCCAAGTAGCGTGCAGGATGACG
GCCCTACGGGTTGTAAACTGCTTTTATGCGGGGATAAAGTGAGGGACTTGTCCCTTTTTG
CAGGTACCGCATGAATAAGGACCGGCTAATTCCGTGCCAGCAGCCGCGGTAATACGGAAG
GTCCAGGCGTTATCCGGATTTATTGGGTTTAAAGGGAGCGCAGGCCGGTGTGTAAGCGTG
ACGTCAAATACAGCCGCTCAACGGTTGTCCGCGTCGCGAACTGCATGCCTTGAGTACGCT
GCAAGTGGGCGGAATTCGTGGTGTAGCGGTGAAATGCTTAGATATCACGAAGAACTCCGA
TTGCGAAGGCAGCCCGCTGTTGCGTCACTGACGCTGAGGCTCGAAGGTGCGGGTATCGAA
CAGG
>OTU211
GTGGGGAATTTTGGACAATGGACGAAAGTCTGATCCAGCAACGCTGCGTGAAGGACGAAG
GTTTTCGGATTGTAAACTTCTTTTGCAGGGGAAGAAAAAAATGACGGTACCCTGTGAATA
AGCCACGGCTAACTACGTGCCAGCAGCCGCGGTAAGACGTAGGTGGCAAGCGTTACTCGG
AATTACTAGGCGTAAAGGGCGCGTAGGCGGAGGTTTAAGTCTGTTGTGTAATCTCTGGGC
TCAACCCAGAAACTGCAACAGAAACTGGATTTCTTGAGTGAGGTAGAGAGAAACGGAATT
CCTGGTGTAGCAGTGAAATGCGTAGATATCAGGAGGAACACCGGTGGCGAAGGCGGTTTC
TTGGACCTTTACTGACGCTGAAGCACGAAAGCTAGGGGAGCAAACGGG
>OTU212
GTGGGGAATATTGGACAATGGGCGCAAGCCTGATCCAGCCATGCCGCGTGAGTGATGAAG
GCCCTAGGGTTGTAAAGCTCTTTCACCGGTGAAGATAATGACGGTAACCGGAGAAGAAGC
CCCGGCTAACTTCGTGCCAGCAGCCGCGGTAATACGAAGGGGGCTAGCGTTGTTCGGATT
TACTGGGCGTAAAGCGCACGTAGGCGGACTTTTAAGTCAGGGGTGAAATCCCGGGGCTCA
ACCCCGGAACTGCCTTTGATACTGGAAGTCTTGAGTATGGTAGAGGTGAGTGGAATTCCG
AGTGTAGAGGTGAAATTCGTAGATATTCGGAGGAACACCAGTGGCGAAGGCGGCTCACTG
GACCATTACTGACGCTGAGGTGCGAAAGCGTGGGGAGCAAACAGG
>OTU213
GTGGGGAATATTGGGCAATGGGGGCAACCCTGACCCAGCAACGCCGCGTGAAGGAAGAAG
GCTTTCGGGTTGTAAACTTCTTTGACGAGGGACGAAAAATGACGGTACCTCGAAAACAAG
CCACGGCTAACTACGTGCCAGCAGCCGCGGTAATACGTAGGTGGCAAGCGTTGTCCGGAT
TTACTGGGTGTAAAGGGCGCGTAGGCGGGATAGCAAGTCAGATGTGAAATCTATGGGCTT
AACCCATAAACTGCATTTGAAACTGTTATTCTTGAGTATCGGAGAGGCAGGCGGAATTCC
TAGTGTAGCGGTGAAATGCGTAGATATTAGGAGGAACACCAGTGGCGAAGGCGGCCTGCT
GGACGACAACTGACGCTGAGGCGCGAAAGCGTGGGGAGCAAACAGG
>OTU214
GTGAGGAATATTGGTCAATGGGCGAGAGCCTGAACCAGCCAAGTAGCGTGCAGGATGACT
GCCCTATGGGTTGTAAACTGCTTTTATGCGGGAATAAAGTGCACCACGTGTGGTGTTTTG
TATGTACCGCATGAATAAGGACCGGCTAATTCCGTGCCAGCAGCCGCGGTAATACGGAAG
GTCCGGGCGTTATCCGGATTTATTGGGTTTAAAGGGAGCGCAGGCGGCAGGTTAAGCGTG
TTGTGAAATGTACCGGCTCAACCGGTGATGTGCAGCGCGAACTGGCTTGCTTGAGTGAGT
ACGACGGAGGCGGAATTCGTGGTGTAGCGGTGAAATGCTTAGATATCACGAAGAACCCCG
ATTGCGAAGGCAGCCTCCGAGTCCTTAACTGACGCTAATGCTCGAAAGTGCGGGTATCGA
ACAGG
>OTU215
GTGGGGAATATTGGGCAATGGGCGCAAGCCTGACCCAGCAACGCCGCGTGAGGGAAGAAG
GTCTTCGGATTGTAAACCTCTGTCCTATGTGACGAAGGAAGTGACGGTAGCATAGGAGGA
AGCCCCGGCTAACTACGTGCCAGCAGCCGCGGTAATACGTAGGGGGCGAGCGTTGTCCGG
AATTACTGGGCGTAAAGGGTGCGTAGGTGGCACTTTAAGTTGGATGTGAAATCCCCGTGC
TTAACATGGGAGCTGCATCCAATACTGGAGAGCTAGAGTGCAGGAGAGGTAAGCGGAATT
CCTAGTGTAGCGGTGAAATGCGTAGATATTAGGAGGAACACCAGTGGCGAAGGCGGCTTA
CTGGACTGTAACTGACACTGAGGCACGAAAGCGTGGGGAGCAAACAGG
>OTU216
GTGAGGAATATTGGACAATGGTCGGAAGACTGATCCAGCCATGCCGCGTGAAGGATGACG
GTCCTATGGATTGTAAACTTCTTTTGTACGGGAGCAATAAGGTATACGCGTATACCGATG
AGAGTACCGTACGAATAAGCATCGGCTAACTCCGTGCCAGCAGCCGCGGTAATACGGAGG
ATGCGAGCGTTATCCGGATTTATTGGGTTTAAAGGGTGCGTAGGCGGCGCAGCAAGTCAG
CGGTGAAATGCAAGGGCTTAACCCTTGACGTGCCGTTGAAACTGTCGTGCTAGAATGCGG
ATGCTGTGGGAGGAATGTGTAGTGTAGCGGTGAAATGCATAGATATTACACAGAACACCG
ATTGCGAAGGCATCTCACAAATCCGCGATTGACGCTGAGGCACGAAAGTGCGGGGATCAA
ACAGG
>OTU217
GTGGGGAATATTGGGCAATGGGCGCAAGCCTGACCCAGCAACGCCGCGTGAGGGAAGAAG
GTTTTCGGATTGTAAACCTCTGTCCTACATGAAGAGGAGTAGACGGTAGTGTAGGAGGAA
GCCCCGGCTAACTACGTGCCAGCAGCCGCGGTAATACGTAGGGGGCGAGCGTTGTCCGGA
ATGATTGGGCGTAAAGGGCGCGTAGGCGGCCCGGTAAGTCTGGAGTGAAAGTCCTGCTTT
TAAGGTGGGAATTGCTTTGGATACTGTTGGGCTTGAGTGCAGGAGAGGTTATCGGAATTC
CCGGTGTAGCGGTGAAATGCGTAGAGATCGGGAGGAACACCAGTGGCGAAGGCGGGTAAC
TGGACTGCAACTGACGCTGAGGCGCGAAAGTGTGGGGAGCAAACAGG
>OTU218
GTGGGGAATATTGGGCAATGGGGGAAACCCTGACCCAGCGACGCCGCGTGAGGGAAGAAG
GTTTTCGGATTGTAAACCTCTGTCTTCGGGGATGATAGTGACAGTACCCGAGGAGGAAGC
CACGGCTAACTACGTGCCAGCAGCCGCGGTAAAACGTAGGTGGCAAGCGTTGTCCGGAAT
TACTGGGTGTAAAGGGAGCGCAGGTGGATTGACAAGTCGAATGTGAAATGCAGAGGCTCA
ACCTCTGAACTGCGTTCGATACTGTTGATCTTGAGTGGAGTAGGGGCAGGCGGAATTCCC
GGTGTAGCGGTGGAATGCGTAGATATCGGGAGGAATACCGGTAGCGAAGGCGGCCTGCTG
GGCTCTAACTGACACTGAGGCTCGAAAGCGTGGGGAGCAAACAGG
>OTU219
GTGGGGAATCTTCCGCAATGGGCGAAAGCCTGACGGAGCAACGCCGCGTGAGTGAAGAAG
GGTTTAGGCTCGTAAAGCTCTGTTGTTGGGGACGAAGTCCCGGAAGGTGAATAATCTTTC
GGGGTGACGGTACCCGACGAGGAAGCCACGGCTAACTACGTGCCAGCAGCCGCGGTAATA
CGTAGGTGGCGAGCGTTGTCCGGAATCATTGGGCGTAAAGGGAGCGCAGGCGGGAGGGCA
AGTCTTTCCTAAAAGTGCGGGGCTCAACCCCGTGATGGGAAGGAAACTGTTCTTCTTGAG
TGCAGGAGAGGAAAGCGGAATTCCCGGTGTAGCGGTGAAATGCGTAGAGATCGGGAGGAA
CACCAGTGGCGAAGGCGGCTTTCTGGACTGCAACTGACGCTGAGGCTCGAAAGCCAGGGG
AGCGAACGGG
>OTU220
GTAGGGAATCTTTCACAATGGGCGAAAGCCTGATGGAGCAACGCCGCGTGCAGGATGACG
GCCTTCGGGTTGTAAACTGCTTTTATAAGCGAGAAATATGATGGTAACTTATGAATAAGG
ACCGGCTAACTACGTGCCAGCAGCCGCGGTCATACGTAGGGTCCAAGCATTATCCGGATT
GACTGGGTGTAAAGAGTTGCGTAGGTGGCAGGGTAAGTAGATAGTGAAATCTGGTGGCTC
AACCATTCAGACTATTATCTAAACTGCTCCGCTCGAGAGCGTTAGGGGTAGCTGGAATTT
CTAGTGTAGGAGTGAAATCCGTAGATATTAGAAAGAACACCGATAGCGTAGGCAGGCTAC
TGGGACGTTTCTGACACTAAGGCACGAAAGCGTGGGGAGCAAACGGG
>OTU221
GTGGGGAATATTCCACAATGGGGGGAACCCTGATGGAGCGACGCCGCGTGAACGAAGAAG
GGCTTCGGCTCGTAAAGTTCTTTTGCAGTTGACGAATGGTCTATTAGATAGGCAGAGACG
GTAAACTGCGAATAAGCCACGGCTAACTACGTGCCAGCAGCCGCGGTAATACGTAGGTGG
CAAGCGTTGTCCGGAATTATTGGGCGTAAAGGGAGCGTAGGCGGGAAATCAAGTCCTACT
TAAAAGTGCAGCAGTAAAAGTTGTGATGGGTAGGAAACTGGTTTTCTTGAGAGCAGGAGA
GGTAAGCGGAATTCCCGGTGTAGCGGTGAAATGCGTAGATATCGGGAGGAACACCAGTGG
CGAAGGCGGCTTACTGGACTGAATCTGACGCTGAGGCTCGAAAGCTGGGGGAGCGAACGG
G
>OTU222
GTGGGGAATATTGCACAATGGGCGCAAGCCTGATGCAGCCATGCCGCGTGTATGAAGAAG
GCCTTCGGGTTGTAAAGTACTTTCAGTCGTGAGGAAGGTTGTAGTGTGAATAGCACTATG
ATTTGACGTTAGCGACAGAAGAAGCACCGGCTAACTCCGTGCCAGCAGCCGCGGTAATAC
GGAGGGTGCGAGCGTTAATCGGAATTACTGGGCGTAAAGCGCATGCAGGTGGTTTGTTAA
GTCAGATGTGAAAGCCCTGGGCTCAACCTAGGAGTTGCATTTGAAACTGACAAGCTAGAG
TACTGTAGAGGGGGGTAGAATTTCAGGTGTAGCGGTGAAATGCGTAGAGATCTGAAGGAA
TACCGGTGGCGAAGGCGGCCCCCTGGACAGATACTGACACTCAGATGCGAAAGCGTGGGG
AGCAAACAGG
>OTU223
GTGAGGAATATTGGTCAATGGGCGAGAGCCTGAACCAGCCAAGTAGCGTGCAGGACGACG
GCCCTATGGGTTGTAAACTGCTTTTGGAGGGGAATAAAGTGAGGCACGTGTGCCTTTTTG
TATGTACCCTCAGAATAAGGACCGGCTAATTCCGTGCCAGCAGCCGCGGTAATACGGAAG
GTCCGGGCGTTATCCGGATTTATTGGGTTTAAAGGGAGCGCAGGCTGTAGATTAAGCGTG
ACGTGAAATGCCGCGGCTCAACCGTGGAAGTGCGTCGCGAACTGGTTTACTTGAGTGTAT
TCGACGTCAGCGGAATTCGTGGTGTAGCGGTGAAATGCTTAGATATCACGAAGAACTCCG
ATTGCGAAGGCAGCTGACGAGGCTATAACTGACGCTAAAGCTCGAAGGTGCGGGTATCGA
ACAGG
>OTU224
GTGGGGAATTTTGCGCAATGGGGGCAACCCTGACGCAGCAACGCCGCGTGCGGGAAGAAG
GCCTTCGGGTTGTAAACCGCTTTCAGCGGGGACGATAATGACGGTACCCGCAGAAGAAGC
TCCGGCTAACTACGTGCCAGCAGCCGCGGTAATACGTAGGGAGCGAGCGTTATCCGGATT
CATTGGGCGTAAAGCGCGCGTAGGCGGCTCGGGAAGCGGAACCTCTAACCTTGGGGCTCA
ACCTCAAGCCGGGTTCCGAACTCCCGGGCTCGAGTCAGGTAGGGGCAGGCGGAATTCCCG
GTGTAGCGGTGAAATGCGCAGATATCGGGAGGAACACCGATGGCGAAGGCAGCCTGCTGG
GCCTAAAGACTGACGCTGAGGTGCGAAAGCGTGGGGAGCGAACAGG
>OTU225
GTGGGGAATATTGCACAATGGGGGAAACCCTGATGCAGCGACGCCGCGTGAGTGAAGAAG
TATTTCGGTATGTAAAGCTCTATCAGCAGGGACGATAATGACGGTACCTGACTAAGAAGC
CCCGGCTAACTACGTGCCAGCAGCCGCGGTAATACGTAGGGGGCAAGCGTTATCCGGATT
TACTGGGTGTAAAGGGAGCGTAGACGGTGATGTAAGTCAGATGTGAAAACCCAGGGCTCA
ACCCTGGGACTGCATTTGAAACTATGTTACTAGAGTGCAGGAGAGGTAAGTGGAATTCCT
AGTGTAGCGGTGAAATGCGTAGATATTAGGAGGAACACCAGTGGCGAAGGCGGCTTACTG
GACTGTAACTGACGTTGAGGCTCGAAAGCGTGGGGAGCAAACAGG
>OTU226
GTGAGGAATATTGGTCAATGGGCGAGAGCCTGAACCAGCCAAGTAGCGTGCAGGAAGACG
GCCCTACGGGTTGTAAACTGCTTTTATGAGGGGATAACGTGCGCCACGTGTGGTGTATTG
CAGGTACCTCATGAATAAGGACCGGCTAATTCCGTGCCAGCAGCCGCGGTAATACGGAAG
GTCCGGGCGTTATCCGGATTTATTGGGTTTAAAGGGAGCGCAGGCGGCCTTTTAAGCGTG
ACGTGAAATGTAGGCGCTCAACGTCTGAATTGCGTCGCGAACTGATGGGCTTGAGTCTAC
GGAATGCCGGCGGAATTCGTGGTGTAGCGGTGAAATGCTTAGATATCACGAAGAACTCCG
ATTGCGAAGGCAGCTGGCAGCAGTCAGACTGACGCTCATGCTCGAAAGTGCGGGTATCGA
ACAGG
>OTU227
GTGAGGAATATTGGTCAATGGCGGCAACGCTGAACCAGCCAAGTAGCGTGAGGGATTACT
GCCCTATGGGTTTTAAACCTCTTTTGTTGGGGAGCAACCGGCATCACTTGTGGTGCCCTG
CGAGTACCCTTCGAATAAGCATCGGCTAACTCCGTGCCAGCAGCCGCGGTAATACGGAGG
ATGCGAGCGTTATCCGGATTTATTGGGTTTAAAGGGAGCGCGGACCGGAGATTAAGTCAG
CTGTTAAATGGCGGCGCCCAACGTCGTCCTGCGGTTGATACTGGTTTCCTTGAGTGCGGT
ATGGGCATGCGGAATTCACGGTGTAGCGGTGAAATGCTTAGATATCGTGAAGAACTCCGA
TCGCGAAGGCAGCGTGCCGGACCGTTACTGACGTTTAGGCTCGAAAGTGCGGGTATCAAA
CAGG
>OTU228
GTGAGGAATATTGGTCAATGGGCGAGAGCCTGAACCAGCCAAGTAGCGTGCAGGAAGACT
GCCCTATGGGTTGTAAACTGCTTTTATCAGGGGATAAAGTGACGTACGTGTACGTTATTG
CAGGTACCTGATGAATAAGGACCGGCTAATTCCGTGCCAGCAGCCGCGGTAATACGGAAG
GTCCGGGCGTTATCCGGATTTATTGGGTTTAAAGGGAGCGCAGGCCGAATTTTAAGCGTG
CCGTGAAATGTACCGGCTCAACCGGTGAGTTGCGGCGCGAACTGGAGTTCTTGAGTGCGT
ACGAGGATGGCGGAATTCGTGGTGTAGCGGTGAAATGCTTAGATATCACGAAGAACTCCG
ATTGCGAAGGCAGCTGTCCAGTCCGTAACTGACGCTAATGCTCGAAGGTGCGGGTATCGA
ACAGG
>OTU229
GTGGGGAATCTTCCGCAATGGGCGAAAGCCTGACGGAGCAACGCCGCGTGAGTGAAGAAG
GTCTTCGGATCGTAAAGCTCTGTTGTCGGGGACGAATGTTGAGGCCTAGAACATAGGTTT
CAAATGACGGTACCTGACGAGGAAGCCACGGCTAACTACGTGCCAGCAGCCGCGGTAATA
CGTAGGTGGCGAGCGTTGTCCGGAATTATTGGGCGTAAAGGGAGCGCAGGCGGGAAGGTA
AGTCTATCTTAAAAGTGCGGGGCTCAACCCCGTGAGGGGATAGAAACTATCATTCTTGAG
TGCAGGAGAGGAAAGCGGAATTCCTAGTGTAGCGGTGAAATGCGTAGATATTAGGAGGAA
CACCAGTGGCGAAGGCGGCTTTCTGGACTGTAACTGACGCTGAGGCTCGAAAGCCAGGGG
AGCGAACGGG
>OTU230
GTGAGGAATATTGGTCAATGGACGGAAGTCTGAACCAGCCATGCCGCGTGGAGGAAGAAG
GTCCTATGGGTTGTAAACTCCTTTTGTTCCGGAGTAATAAGTGGTTTGCGAACCACGATG
AGAGTACGGGACGAATAAGCATCGGCTAACTCCGTGCCAGCAGCCGCGGTAATACGGAGG
ATGCAAGCGTTATCCGGATTTATTGGGTTTAAAGGGTGCGCAGGCGGCGCGTTAAGTCAG
CGGTGAAATGTCCCGGCTCAACCGGGGCACTGCCGTTGATACTGGCGTGCTGGAGTACGG
ACGGCGCCGGCGGAATGTGTCATGTAGCGGTGAAATGCTTAGATATGCCACAGAACACCG
ATCGCGAAGGCAGCTGGCGAGGCCGGGACTGACGCTGAGGCACGAAAGCGTGGGGATCAA
ACAGG
>OTU231
GTGGGGAATTTTGGACAATGGACGAAAGTCTGATCCAGCAACGCTGCGTGAAGGACGAAG
GTTCTCGGATTGTAAACTTCTTTTGCAGGGGAAGAAACAAATGACGGTACCCTGTGAATA
AGCCACGGCTAACTACGTGCCAGCAGCCGCGGTAAGACGTAGGTGGCAAGCGTTACTCGG
AATTACTAGGCGTAAAGCGCGCGTAGGCGGAATTTTAAGTCTGTTGTGTAATCTCTGGGC
TCAACCCAGAAACTGCAACAGAAACTGAATTTCTTGAGTGAGGCAGAGGAAGACGGAATT
CCTGGTGTAGCAGTGAAATGCGTAGATATCAGGAGGAACACCGGTGGCGAAGGCGGTCTT
CTGGGCCTTTACTGACGCTCAAGCACGAAAGCTAGGGGAGCAAACGGG
>OTU232
GTGAGGAATATTGGTCAATGGGCGAGAGCCTGAACCAGCCAAGTAGCGTGCAGGACGACT
GCCCTATGGGTTGTAAACTGCTTTTATCAGGGAATAAAGTGCGGCACGTGTGCCGTTTTG
TATGTACCTGATGAATAAGGACCGGCTAATTCCGTGCCAGCAGCCGCGGTAATACGGAAG
GTCCGGGCGTTATCCGGATTTATTGGGTTTAAAGGGAGCGCAGGCTGGATTTTAAGCGTG
TTGTGAAATGTACCGGCTCAACCGGTGATGTGCAGCGCGAACTGGAGTCCTTGAGTGAGT
ACGACGTCAGCGGAATTCGTGGTGTAGCGGTGAAATGCTTAGATATCACGAAGAACCCCG
ATTGCGAAGGCAGCTGACGAGTCCTTAACTGACGCTAAAGCTCGAAAGTGCGGGTATCGA
ACAGG
>OTU233
GTAAGGAGTTTTCGGCAATGGGGGAAACCCTGACCGAGCAACGCCGCGTGAGTGATGACG
GCCCTATGGGTTGTAAAGCTCTGTTGTAAGGGACGAATGATTCGCTTAGGAAATGAAGCG
AGTTTGACGGTACCTTACCAGAAAGCCACGGCTAACTACGTGCCAGCAGCCGCGGTAATA
CGTAGGTGGCAAGCGTTATCCGGAATTATTGGGCGTAAAGAGGGAGCAGGCGGCAAGATA
AGTTTGAAGTGAAAGCGTGGAGCTCAACTCCATACAGCTTCGAAAACTGTCTAGCTAGAG
TACGAGAGAAGTGAACGGAACTCCATGTGTAGCGGTGAAATGCGTAGATATATGGAAGAA
CACCAGTGGCGAAGGCGGTTCACTAGCTCGAAACTGACGCTCAGTCCCGAAAGCGTGGGT
AGCAAATAGG
>OTU234
GTGGGGGATATTGCACAATGGAGGCAACTCTGATGCAGCGACGCCGCGTGGGTGAAGAAG
TTATTCGTAATGTAAAGCCCTATCAGCAGGGAAGATAATGACGGTACCTGACTAAGAAGC
CCCGGCTAACTACGTGCCAGCAGCCGCGGTAATACGTAGGGGGCAAGCGTTATCCGGATT
TACTGGGTGTAAAGGGAGCGCAGACGGGATAGCAAGCCAGATGTGGAAGCCATAGGCATA
ACCTGTGGAGTGCATTTGGAACTGTTAACCTTGAGTGCCGGAGGGGTAAGCGGAATTCCC
AGTGTAGCGGTGAAATGCGTAGATATTGGGAAGAACACCGGTGGCGAAGGCGGCTTACTG
GACGGTAACTGACGTTGAGGCTCGAAAGCGTGGGGAGCAAACAGG
>OTU235
GTGGGGAATATTGCACAATGGGCGCAAGCCTGATGCAGCCATGCCGCGTGTGTGAAGAAG
GCCTTCGGGTTGTAAAGCACTTTCAGCGGGGAGGAAGGGTCACTAGTTAATACCTAGTGG
CATTGACGTTACTCGCAGAAGAAGCACCGGCTAACTCCGTGCCAGCAGCCGCGGTAATAC
GGAGGGTGCAAGCGTTAATCGGAATTACTGGGCGTAAAGCGCACGCAGGCGGTTTGTTAA
GTCAGATGTGAAATCCCCGAGCTCAACTTGGGAACTGCATTTGAAACTGGCAAGCTAGAG
TCTTGTAGAGGGGGGTAGAATTCCAGGTGTAGCGGTGAAATGCGTAGAGATCTGGAGGAA
TACCGGTGGCGAAGGCGGCCCCCTGGACAAAGACTGACGCTCAGGTGCGAAAGCGTGGGG
AGCAAACAGG
>OTU236
GTGAGGAATATTGGTCAATGGGCGGAAGCCTGAACCAGCCAAGTCGCGTGAAGGATGAAG
GCATTATGTGTTGTAAACTTCTTTAGCTGTGGAGAAATAAGGTGGTCGTGACCACCGATG
CTAGTACACAGAGAATAAGGATCGGCTAACTCCGTGCCAGCAGCCGCGGTAATACGGAGG
ATCCGAGCGTTATCCGGATTCATTGGGTTTAAAGGGTGCGCAGGCGGCTTCTTAAGTCAG
CGGTAAAATCGTGGGGCTCAACCCCATCCCGCCGTTGATACTGGGGAGCTTGATTACGGT
CGAGGCAGGCGGAATTCGTCGTGTAGCGGTGAAATGCATAGATATGACGAAGAACACCGA
TTGCGTAGGCAGCCTACCAGGCCGTTAATGACGCTCATGCACGAAAGTGCGGGGATCGAA
CAGG
>OTU237
GTGAGGAATATTGGTCAATGGGCGCAAGCCTGAACCAGCCAAGTAGCGTGCAGGACGACT
GCCCTATGGGTTGTAAACTGCTTTTGTACGGGGGTAAAGTGTGTCACTTGTGGCATATTG
CAAGTACCGTACGAATAATGACCGGCTAATTCCGTGCCAGCAGCCGCGGTAATACGGAAG
GTCAGGGCGTTATCCGGATTTATTGGGTTTAAAGGGAGCGTAGGCCGCCGGTTAAGCGTG
TTGTGAAAAGCAGTGGCTCAACCACTGTCGTGCAGCGCGAACTGTCCGGCTTGAGTATCA
TGAAAGGTTGCGGAATTCGTGGTGTAGCGGTGAAATGCTTAGATATCACGAAGACCTCCG
ATTGCGAAGGCAGCAGCCTGTGTGTTCACTGACGCTGAAGCTCGAAGGTGCGGGTATCGA
ACAGG
>OTU238
GTGAGGAATATTGGTCAATGGGCGAGAGCCTGAACCAGCCAAGTAGCGTGCAGGATGACG
GCCCTATGGGTTGTAAACTGCTTTTGTACGGGGATAAAGTGAGTCACGTGTGGCTTATTG
CAGGTACCGTACGAATAAGGACCGGCTAATTCCGTGCCAGCAGCCGCGGTAATACGGAAG
GTCCGGGCGTTATCCGGATTCATTGGGTTTAAAGGGAGCGTAGGCCGCCCCTTAAGCGTG
TTGTGAAATGCCGCGGCTCAACCGTGGCACTGCAGCGCGAACTGGGGGGCTTGAGTGCGC
GCAGCGAAGGCGGAATTCGTGGTGTAGCGGTGAAATGCTTAGATATCACGAAGAACTCCG
ATCGCGAAGGCAGCCTTCGGGAGCGCAACTGACGCTGAAGCTCGAAAGTGCGGGTATCGA
ACAGG
>OTU239
GTGGGGAATATTGGTCAATGGTCGAAGGACTGAACCAGCCAAGTAGCGTGAGGGACGACG
GCCCTACGGGTTGTAAACCTCTTTTGTATGGGAATAAAGTGTCCTACGTGTAGGATTTTG
TATGTACCTTACGAATAAGCATCGGCTAATTCCGTGCCAGCAGCCGCGGTAATACGGAAG
ATGCGAGCGTTATCCGGATTTATTGGGTTTAAAGGGAGCGTAGGCGGGCCTTTAAGTCAG
CGGTTAAATGTCAGTGCCCAACATTGTCATGCCGTTGAAACTGGAGGTCTTGAATACACA
CAAGGACGGTGGAATTCGTTGTGTAGCGGTGAAATGCTTAGATATGACGAAGAACTCCGA
TTGCGAAGGCAGCCGTCTGGGGTGCGATTGACGCTGAGGCTCGAAAGTGCGGGGATCAAA
CAGG
>OTU240
GTGGGGAATATTGGGCAATGGGAGAAATCCTGACCCAGCGACGCCGCGTGAATGAAGAAG
GCCTTCGGGTCGTAAAGTTCTTTTATGCGGGAAGAAGGAAGTGACGGTACCGCATGAATA
AGCCCCGGCTAACTACGTGCCAGCAGCCGCGGTAATACGTAGGGGGCGAGCGTTGTCCGG
AATTACTGGGCGTAAAGGGCACGCAGGCGGTGCATCAAGTCAGCTGTAAAAGGATGCGGC
TTAACCGTATTATGCAGTTGAGACTGAAGTACTGGAGTGCTGGAGAGGCAAGTGGAATTC
CCAGTGTAGCGGTGAAATGCGTAGATATTGGGAAGAACATCGGTGGCGAAGGCGACTTGC
TGGCCAGTAACTGACGCTGAGGTGCGAAAGCCAGGGTAGCAAACGGG
>OTU241
GTGAGGAATATTGGTCAATGGGCGGAAGCCTGAACCAGCCATGCCGCGTGGAGGAAGAAG
GTCCTATGGGTTGTAAACTCCTTTTGTACCGGAGTAATAAGGGGCATGCGTGCCCTGATG
AGAGTACGGTACGAATAAGCATCGGCTAACTCCGTGCCAGCAGCCGCGGTAATACGGAGG
ATGCAAGCGTTATCCGGATTTATTGGGTTTAAAGGGTGCGCAGGCGGCGCGATAAGTCAG
CGGTGAAAGGTCCCGGCTCAACCGGGGAGCTGCCGTTGATACTGTTGTGCTGGAGTGCGG
ACGGCGCCGGCGGAATGTGTCATGTAGCGGTGACATGCTTAGAGATGACACAGAACACCG
ATCGCGAAGGCAGCTGGCGAGGCCGTTACTGACGCTGAGGCACGAAAGCGTGGGGAGCAA
ACAGG
>OTU242
GTGAGGAATATTGGTCAATGGACGAAAGTCTGAACCAGCCAAGTAGCGTGAAGGATGACT
GCCCTATGGGTTGTAAACTTCTTTTGTTTGGGAATAAAGTGAGTCACGTGTGACTTTTTG
TATGTACCTTACGAATAAGCATCGGCTAATTCCGTGCCAGCAGCCGCGGTAATACGGAAG
ATGCGAGCGTTATCCGGAATTATTGGGTTTAAAGGGAGCGTAGGCGGACCTTTAAGTCAG
CGGTAAAATGTCAATGCCCAACATTGGCCTGCCGTTGATACTGTTGGTCTTGAATACACA
CAAGGAAGGTGGAATTCGTTGTGTAGCGGTGAAATGCTTAGATATGACGAAGAACTCCGA
TTGCGAAGGCAGCCTTCTGGGGTGCGATTGACGCTGAGGCTCGAAAGTGCGGGTATCAAA
CAGG
>OTU243
GTGGGGAATATTGCACAATGGGGGAAACCCTGATGCAGCGACGCCGCGTGAGTGAAGAAG
TATCTCGGTATGTAAAGCTCTATCAGCAGGGAAGAAAATGACGGTACCTGACTAAGAAGC
CCCGGCTAACTACGTGCCAGCAGCCGCGGTAATACGTAGGGGGCAAGCGTTATCCGGATT
TACTGGGTGTAAAGGGTGCGTAGACGGTTGTGTAAGTCTGAAGTGAAAGGCGGGGGCTCA
ACTCCCGGACTGCTTTGGAAACTATATAACTAGAGTGCAGGAGGGGTAAGCGGAATTCCT
GGTGTAGCGGTGAAATGCTTAGATATCAGGAGGAACACCGGCGGCGAAGGCGGCTTACTG
GACTGTAACTGACGTTGAGGCACGAAAGCGTGGGGAGCAAACAGG
>OTU244
GTGGGGAATATTGCACAATGGGGGAAACCCTGATGCAGCGACGCCGCGTGAGTGAAGAAG
TATTTCGGTATGTAAAGCTCTATCAGCAGGGAAGAAGATGACGGTACCTGCACAAGAAGC
CCCGGCTAACTACGTGCCAGCAGCCGCGGTAATACGTAGGGGGCAAGCGTTATCCGGATT
TACTGGGTGTAAAGGGAGCGTAGACGGAAGATCAAGTCAGGTGTGAAAGGCATGGGCTCA
ACCCGTGGACTGCACTTGAAACTGGTCATCTTGAGTGTCGGAGGGGCAGGCGGAATTCCT
GGTGTAGCGGTGAAATGCGTAGATATCAGGAAGAACACCGGTGGCGAAGGCGGCCTGCTG
GACGATCACTGACGTTGAGGCTCGAAGGCGTGGGGAGCAAACAGG
>OTU245
GTGGGGAATATTGGGCAATGGGCGAAAGCCTGACCCAGCAACGCCGCGTGAAGGAAGAAG
GCCTTCGGGTTGTAAACTTCTTTTGTGGGGAACGAAGGATGTGACGGTACCTCACGAATA
AGCCACGGCTAACTACGTGCCAGCAGCCGCGGTAATACGTAGGTGGCGAGCGTTATCCGG
ATTTACTGGGTGTAAAGGGCGCGTAGGCGGGAGAGCAAGTCAGATGTGAAATCTATGGGC
TTAACTCATAAACTGCATTTGAAACTGTTTTTCTTGAGTATCGGAGAGGTAGACGGAATT
CCTAGTGTAGCGGTGAAATGCGTAGATATTAGGAGGAACACCAGTGGCGAAGGCGGTCTA
CTGGACGAAAACTGACGCTGAGGCGCGAAAGCGTGGGGAGCAAACAGG
>OTU246
GTAAGGGATATTGGGCAATGGTCGGAAGACTGACCCAGCCATGCCGCGTGAGGGAATGAG
GCCCTACGGGTCGTGAACCTCTTTTATTCGGGGACAAGGACATCCACGCGATGGGTGTTT
GAGGGTACCGAAGGAATAAGCATCGGCTAACTCCGTGCCAGCAGCCGCGGTAATACGGAG
GATGCGAGCGTTATCCGGATTCATTGGGTTTAAAGGGTGCGCAGGCGGCCTGCCAAGTCA
GCGGTGAAAGCCCGGGGCCCAACCCCGGAAGTGCCGTTGATACTGGTGGGCTGGAATGCG
GTCGAGGCGGGCGGAACGTGGCGTGTAGCGGTGAAATGCGTAGATATGCCACAGAACGCC
GATAGCGAAGGCAGCTCGCCAGGCCTGCATTGACGCTCGGGCACGAAAGCGTGGGGATCG
AACAGG
>OTU247
GTGGGGAATATTGGTCAATGGAGGGAACTCTGAACCAGCCATGCCGCGTGGAGGAAGAAG
GTCCTATGGGTTGTAAACTCCTTTTGTCCGAGAGTAATAAGGGGCATGCGTGCTCCGATG
AGAGTATCGGGCGAATAAGCATCGGCTAACTCCGTGCCAGCAGCCGCGGTAATACGGAGG
ATGCAAGCGTTATCCGGATTTATTGGGTTTAAAGGGTGCGCAGGCGGCGCGTTAAGTCAG
CGGTGAAATCTCATGGCTCAACCATGGAACTGCCGTTGATACTGGCGTGCTAGAGTACGG
ACGGCGCCGGCGGAATGTGTCATGTAGCGGTGAAATGCTTAGATATGCCACAGAACACCG
ATCGCGAAGGCAGCTGGCGAGGCCGGGACTGACGCTCAGGCACGAAAGCGTGGGGATCAA
ACAGG
>OTU248
GTGAGGAATATTGGACAATGGCCGGAAGGCTGATCCAGCCATGCCGCGTGCGGGAGGACG
GCCCTATGGGTTGTAAACCGCTTTTGCGGGGGAGCAATAAGGTGCACGCGTGCACCGATG
AGAGTACCCTGCGAATAAGCATCGGCTAACTCCGTGCCAGCAGCCGCGGTAATACGGAGG
ATGCAAGCGTTATCCGGATTTATTGGGTTTAAAGGGTGCGTAGGCGGGTTTTTAAGCGTG
AGGTGAAATGCTCCGGCTCAACCGGAGAACTGCCTCGCGAACTGGGGACCTTGAATGACA
CTGCCGTGGGAGGAATGTGTGGTGTAGCGGTGAAATGCATAGAGATCACACAGAACACCG
ATTGCGAAGGCATCTCACGAAGTGTTGATTGACGCTGAGGCACGAAAGCGTGGGGATCAA
ACAGG
>OTU249
GTGAGGAATATTGGTCAATGGGCGAGAGCCTGAACCAGCCAAGTAGCGTGCAGGATGACG
GCCCTATGGGTTGTAAACTGCTTTTGTACGGGAATAACGTTGTGCTCGTGAGCGTAAGTG
CATGTACCGTACGAATAAGGATCGGCTAACTCCGTGCCAGCAGCCGCGGTAATACGGAGG
ATCCGAGCGTTATCCGGATTTATTGGGTTTAAAGGGAGCGTAGGCGGAGGATCAAGTCAG
CTGTGAAATGTAGATGCTCAACATCTGCACTGCAGTTGAAACTGGTTCCCTTGAGTGCGT
AAGAGGCAGGCGGAATTCGTCGTGTAGCGGTGAAATGCTTAGATATGACGAAGAACTCCG
ATCGCGAAGGCAGCTTGCCGGGCCGCGACTGACGCTGAAGCTCGAAGGTGCGGGTATCGA
ACAGG
>OTU250
GTGAGGAATATTGGTCAATGGGCGAGAGCCTGAACCAGCCAAGTAGCGTGCAGGATGACG
GCCCTACGGGTTGTAAACTGCTTTTATGCGGGGATAAAGTGACGTACGTGTACGTTTTTG
CAGGTACCGCATGAATAAGGACCGGCTAATTCCGTGCCAGCAGCCGCGGTAATACGGAAG
GTCCTGGCGTTATCCGGATTTATTGGGTTTAAAGGGAGCGCAGGCGGGTTGTTAAGCGTG
CCGTGAAATGTACCGGCTCAACCGGTGAAGTGCGGCGCGAACTGGCGACCTTGAGTGGGT
ACGACGGAGGCGGAATTCGTGGTGTAGCGGTGAAATGCTTAGATATCACGAAGAACCCCG
ATTGCGAAGGCAGCCTCCGAGTCCCTTACTGACGCTAAAGCTCGAAGGTGCGGGTATCGA
ACAGG
>OTU251
GTGAGGAATATTGGTCAATGGGCGGAGGCCTGAACCAGCCAAGTCGCGTGCGGGAAGACG
GCCCTACGGGTTGTAAACCGCTTTAGCCGGGGAGTAACGTGCCGCACGTGTGCGGTATTG
AGAGTACCCGGAGAATAAGCATCGGCTAACTCCGTGCCAGCAGCCGCGGTAATACGGAGG
ATGCGAGCGTTATCCGGATTCATTGGGTTTAAAGGGTGCGCAGGCGGCGCTCCAAGTCAG
CGGTCAAATCCGCGGGCTCAACCCGCGGCCGCCGTTGATACTGGGGTGCTTGAGTGCGCG
CGACGGAGGCGGAATGCGTGGTGTAGCGGTGAAATGCATAGATATCACGCAGAACCCCGA
TTGCGAAGGCAGCCTCCGAGCGCCCTACTGACGCTGAGGCACGAAAGCGTGGGTATCGAA
CAGG
>OTU252
GTGAGGAATATTGGTCAATGGTCGAGAGACTGAACCAGCCAAGTAGCGTGAAGGAAGACT
GCCCTATGGGTTGTAAACTTCTTTTGTTTGGGAATAAAGTGGGCCACGTGTGGCCTTTTG
TATGTACCATACGAATAAGCATCGGCTAATTCCGTGCCAGCAGCCGCGGTAATACGGAAG
ATGCGAGCGTTATCCGGATTTATTGGGTTTAAAGGGAGCGTAGGCGGCCTGTTAAGTCAG
CGGTTAAATGTCAGTGCCCAACATTGGCATGCCGTTGATACTGGTGGGCTTGAATACACA
CAAGGATGGTGGAATTCGTCGTGTAGCGGTGAAATGCTTAGATATGACGAAGAACTCCGA
TTGCGAAGGCAGCCATCTGGGGTGCGATTGACGCTGAGGCTCGAAAGTGCGGGAATCAAA
CAGG
>OTU253
GTGAGGAATATTGGTCAATGGGCGCGAGCCTGAACCAGCCAAGTAGCGTGCAGGACGACT
GCCCTATGGGTTGTAAACTGCTTTTATGCGGGAATAAAGTGCACTACGCGTAGTGTTTTG
TATGTACCGCATGAATAAGGACCGGCTAATTCCGTGCCAGCAGCCGCGGTAATACGGAAG
GTCCGGGCGTTATCCGGATTTATTGGGTTTAAAGGGAGCGCAGGCCGGGGATTAAGCGTG
ACGTGAAATGTAGGTGCTCAACGTCTGCACTGCGTCGCGAACTGGTTCCCTTGAGTGAGT
ACGACGTCGGCGGAATTCGTGGTGTAGCGGTGAAATGCTTAGATATCACGAAGAACTCCG
ATTGCGAAGGCAGCCGACGAGTCCTTAACTGACGCTAATGCTCGAAAGTGCGGGTATCGA
ACAGG
>OTU254
GTGGGGAATCTTCCGCAATGGACGAAAGTCTGACGGAGCAACGCCGCGTGAACGAAGAAG
GTTTTCGGATCGTAAAGTTCTGTTGTTAGGGAAGAACCGCCGGGATAACCTCCCGGTCTG
ACGGTACCTAACGAGAAAGCCCCGGCTAACTACGTGCCAGCAGCCGCGGTAATACGTAGG
GGGCAAGCGTTGTCCGGAATTATTGGGCGTAAAGCGCGCGCAGGCGGCTTCTTAAGTCAG
GTGTGAAAGCCCACGGCTCAACCGTGGAGGGCCACTTGAAACTGGGAGGCTTGAGTGCAG
GAGAGGAGAGCGGAATTCCACGTGTAGCGGTGAAATGCGTAGAGATGTGGAGGAACACCT
GTGGCGAAGGCGGCTCTCTGGCCTGTAACTGACGCTGAGGCGCGAAAGCGTGGGGAGCGA
ACAGG
>OTU255
GTGGGGAATATTGCACAATGGAGGAAACTCTGATGCAGCGATGCCGCGTGAGGGAAGAAG
GTTTTAGGATTGTAAACCTCTGTTGACAGGGACGATAATGACGGTACCTGTTGAGGAAGC
TCCGGCTAACTACGTGCCAGCAGCCGCGGTAATACGTAGGGAGCGAGCGTTGTCCGGAAT
TACTGGGTGTAAAGGGAGCGTAGGCGGGATCGCAAGTCAGGTGTGAAATGCAGGGGCTCA
ACCCCTGAACTGCACTTGAAACTGTGGTTCTTGAGTGAAGTAGAGGTAAGCGGAATTCCT
AGTGTAGCGGTGAAATGCGTAGATATTAGGAGGAACATCAGTGGCGAAGGCGGCTTACTG
GGCTTTAACTGACGCTGAGGCTCGAAAGCGTGGGGAGCAAACAGG
>OTU256
GTGGGGAATATTGGACAATGGGGGAAACCCTGATCCAGCGACGCCGCGTGAGTGAAGAAG
TATTTCGGTATGTAAAGCTCTATCAGCAAGGAAGAAAATGACGGTACTTGACTAAGAAGC
TCCGGCTAAATACGTGCCAGCAGCCGCGGTAATACGTATGGAGCAAGCGTTATCCGGATT
TACTGGGTGTAAAGGGAGCGTAGACGGCATAGCAAGTCTGAAGTGAAATCCCATGGCTTA
ACCATGGAACTGCTTTGGAAACTGCCAGGCTAGAGTGCAGGAGAGGTAAGCGGAATTCCT
AGTGTAGCGGTGAAATGCGTAGATATTAGGAGGAACACCAGTGGCGAAGGCGGCTTACTG
GACTGTAACTGACGTTGAGGCTCGAAAGCGTGGGGAGCAAACAGG
>OTU257
GTGAGGAATATTGGTCAATGGGCGCAAGCCTGAACCAGCCATGCCGCGTGAAGGATTGAG
GCCCTATGGGTCGTAAACTTCTTTTGTGGTGGAGCAATAAGGCGTACGCGTACGCCGATG
AGAGTACATCACGAATAAGCATCGGCTAACTCCGTGCCAGCAGCCGCGGTAATACGGAGG
ATGCAAGCGTTATCCGGATTTATTGGGTTTAAAGGGTGCGTAGGCTGTTCGACAAGTCAG
GGGTGAAAGCCCGGCGCCTAACGCCGGAACTGCCTTTGATACTGCCGAGCTGGAATACGG
ATGCCGTGGGAGGAATGAGTAGTGTAGCGGTGAAATGCATAGATATTACTCAGAACACCG
ATTGCGAAGGCATCTCACGAATCCGTCATTGACGCTGAGGCACGAAAGCGTGGGGATCAA
ACAGG
>OTU258
GTGGGGAATTTTGCGCAATGGGGGAAACCCTGACGCAGCAACGCCGCGTGCGGGATGAAG
GCCTTCGGGTTGTAAACCGCTTTCAGCAGGGAAGACAACGACGGTACCTGCAGAAGAAGC
TCCGGCTAAATACGTGCCAGCAGCCGCGGTAATACGTATGGAGCGAGCGTTATCCGGATT
TATTGGGCGTAAAGCGCGCGTAGGCGGCTTGCCAAGCGGGATCTCAAAACTGAGGGCTCA
ACCCCCAGCCGGATCCCGAACTGGCAGGCTCGAGTTCGGTAGAGGAAGATGGAATTCCCA
GTGTAGCGGTGAAATGCGCAGATATTGGGAAGAACACCGATGGCGAAGGCAGTCTTCTGG
GCCGTCAACTGACGCTGAGGTGCGAAAGCTAGGGGAGCGAACAGG
>OTU259
GTGAGGAATATTGGTCAATGGGCGAGAGCCTGAACCAGCCAAGTAGCGTGCAGGATGACG
GCCCTATGGGTTGTAAACTGCTTTTATATGGGGATAAAGTTCACCACGTGTGGTGTTTTG
CAGGTACCATATGAATAAGGACCGGCTAATTCCGTGCCAGCAGCCGCGGTAATACGGAAG
GTCCGGGCGTTATCCGGATTTATTGGGTTTAAAGGGAGCGCAGGCGGCCTTTTAAGCGTG
ACGTGAAATGTGGATGCTCAACATCTGAACTGCGTCGCGAACTGGAGGGCTTGAGTGGGT
ACGACGCCGGCGGAATTCGTGGTGTAGCGGTGAAATGCTTAGATATCACGAAGAACCCCG
ATTGCGAAGGCAGCCGGCGAGTCCTCAACTGACGCTAAAGCTCGAAAGTGCGGGTATCGA
ACAGG
>OTU260
GTAGGGAATCTTCCACAATGGGCGCAAGCCTGATGGAGCAACACCGCGTGAGTGAAGAAG
GGTTTCGGCTCGTAAAGCTCTGTTGTTGGAGAAGAACGTGCGTGAGAGTAACTGTTCACG
CAGTGACGGTATCCAACCAGAAAGTCACGGCTAACTACGTGCCAGCAGCCGCGGTAATAC
GTAGGTGGCAAGCGTTATCCGGATTTATTGGGCGTAAAGCGAGCGCAGGCGGTTGCTTAG
GTCTGATGTGAAAGCCTTCGGCTTAACCGAAGAAGTGCATCGGAAACCGGGCGACTTGAG
TGCAGAAGAGGACAGTGGAACTCCATGTGTAGCGGTGGAATGCGTAGATATATGGAAGAA
CACCAGTGGCGAAGGCGGCTGTCTGGTCTGCAACTGACGCTGAGGCTCGAAAGCATGGGT
AGCGAACAGG
>OTU261
GTGAGGAATATTGGACAATGGCCGAGAGGCTGATCCAGCCATGCCGCGTGCGGGAAGACG
GCCCTATGGGTTGTAAACCGCTTTTGTTGGAGAGCAATAAGGTCCACGTGTGGATTGATG
AGAGTATCCAGCGAATAAGCATCGGCTAACTCCGTGCCAGCAGCCGCGGTAATACGGAGG
ATGCAAGCGTTATCCGGATTTATTGGGTTTAAAGGGTGCGTAGGCGGATGATTAAGCGTG
AGGTGAAATGCCACTGCTCAACAGTGGAACTGCCTCGCGAACTGGTTGTCTGGAATGCCC
CTGCCGTGGGAGGAATGTGTGGTGTAGCGGTGAAATGCATAGAGATCACACAGAACACCG
ATTGCGAAGGCATCTCACGAAGGGGTGATTGACGCTGAGGCACGAAAGCGTGGGGATCAA
ACAGG
>OTU262
GTGGGGAATATTGGGCAATGGGAGAAATCCTGACCCAGCGACGCCGCGTGAATGATGAAG
GCCTTCGGGTCGTAAAGTTCTTTTATGTGAGAAGAAACAAATGACGGTATCACATGAATA
AGCCCCGGCTAACTACGTGCCAGCAGCCGCGGTAATACGTAGGGGGCGAGCGTTGTTCGG
AATTACTGGGCGTAAAGGGCGCGCAGGCTGTTCAATAAGTCAGCTGTTAAATCGTGTGGC
TTAACCATATGATGCAGTTGAAACTATCGGACTGGAGTATCGGAGAGGTAAGCGGAATTC
CCAGTGTAGCGGTGAAATGCGTAGATATTGGGAAGAACATCGGTGGCGAAGGCGGCTTAC
TGGCCGGTAACTGACGCTGAGGCGCGAAAGCCAGGGTAGCAAACGGG
>OTU263
GTCGAGGATCATTCGCAATGGGGGAAACCCTGACGATGCGACGCTGCGTGGAGGATGAAG
GCCCTCGGGTCGTAAACTCCTGTCATGAGGGAAAAGGCGAAGGGACCCAACACGTCCCCT
GGTTGATGGTACCTCAAGAGGAACGGGCGGCTAACTCTGTGCCAGCAGCCGCGGTAATAC
AGAGGCCCGTAGCGTTGTTCGGATTTACTGGGCGTAAAGGGCGCGTAGGCGGCCAGGCGT
GTCGGATGTGAAATCTCTGGGCTCAACCCGGAAAGTGCGTCCGAAACTGCCCGGCTCGAG
TGCGGGATGGGGAAGGGGAATGCAGGGTGTAGCGGTGAAATGCGTTGATATCCTGCAGAA
CACCGGAGGCGAAGGCGCCTTCCTGGAACGCAACTGACGCTGAGGCGCGAAAGCCGGGGG
AGCAAACAGG
>OTU264
GTGGGGAATATTGGGCAATGGGCGAAAGCCTGACCCAGCAACGCCGCGTGAGTGAAGAAG
GCCTTCGGGTTGTAAAGCTCTGTTATAGGGGACGAAGAGAGTGACGGTACCCTATAAGGA
AGCCCCGGCTAACTACGTGCCAGCAGCCGCGGTAATACGTAGGGGGCGAGCGTTGTCCGG
AATGACTGGGCGTAAAGGGCGTGTAGGCGGTCTTTTAAGTCTGGAGTGAAAGTCCTGCTT
TTAAGGTGGGAATTGCTTTGGATACTGGAGGACTTGAGTGCAGAAGAGGTAAGCGGAATT
CCCAGTGTAGCGGTGAAATGCGTAGAGATTGGGAGGAACACCAGTGGCGAAGGCGGCTTA
CTGGGCTGTAACTGACGCTGAGGCGCGAAAGCGTGGGGAGCGAACAGG
>OTU265
GTGAGGAATATTGGTCAATGGACGGAAGTCTGAACCAGCCAAGTAGCGTGCAGGAAGACG
GCCCTATGGGTTGTAAACTGCTTTTATCAGGGGATAAAGTGAGGTATGTATACCTTTTTG
CATGTACCTGATGAATAAGGACCGGCTAATTCCGTGCCAGCAGCCGCGGTAATACGGAAG
GTCCGGGCGTTATCCGGATTTATTGGGTTTAAAGGGAGCGCAGGCGGACAGTTAAGCGTG
ACGTGAAATGCAGCGGCTCAACCGTATGAAGTGCGTCGCGAACTGGCAGTCTTGAGTGAG
TACGATGTAGGCGGAATTCGTGGTGTAGCGGTGAAATGCTTAGATATCACGAAGAACTCC
GATTGCGAAGGCAGCCTACAAGTCCTTTACTGACGCTAAAGCTCGAAGGTGCGGGTATCG
AACAGG
>OTU266
GTGAGGAATATTGGTCAATGGGCGAGAGCCTGAACCAGCCATGTCGCGTGCAGGAATACG
GCCCTATGGGTTTTAAACTGCTTTTACACGGGGATAAAGTGTGGGACGTGTCCCATATTG
TAGGTACCGTGAGAATAAGGATCGGCTAACTCCGTGCCAGCAGCCGCGGTAATACGGAGG
ATCCGAGCGTTATCCGGATTTATTGGGTTTAAAGGGTGCGTAGGCGGCACGTTAAGTCAG
CGGTGAAAGTCAGTGGCTCAACCATTGAATTGCCGTTGAAACTGGCGAGCTAGAGTACGA
TGGAAGTGAGCGGAATGTGTGGTGTAGCGGTGAAATGCATAGATATCACACAGAACACCG
ATTGCGTAGGCAGCTCACTACGCCGCAACAGACGCTGAGGCACGAAGGCGCGGGGATCGA
ACAGG
>OTU267
GTGAGGAATATTGGTCAATGGGCGAGAGCCTGAACCAGCCAAGTCGCGTGAAGGATGAAG
GTTCTATGGATTGTAAACTTCTTTTGTCCGAGGGTAAAAAAGGCCACGTGTGGCTTCTTG
CAAGTATCGGACGAATAAGCATCGGCTAACTCCGTGCCAGCAGCCGCGGTAATACGGAGG
ATGCGAGCGTTATCCGGATTTATTGGGTTTAAAGGGTGCGTAGGTGGTTTGTTAAGTTTG
TGGTGAAAGCGTGCGGCTCAACCGTACCAAGCCATGAAAACTGGCGAACTTGAGTGCAAA
CGAGGTAGGCGGAATGTGATGTGTAGCGGTGAAATGCTTAGATATGTCACAGAACCCCGA
TTGCGAAGGCAGCTTACCAGCATGCAACTGACACTGAGGCACGAAAGCGTGGGTATCAAA
CAGG
>OTU268
GTAGGGAATATTGCACAATGGAGGAAACTCTGATGCAGCCATGCCGCGTGTGTGAAGAAG
GCCTTCGGGTTGTAAAGCACTTTCGGAGGGGAGGAGAATGACGTTACCCTCAGAAGAAGC
ACCGGCTAACTCCGTGCCAGCAGCCGCGGTAATACGGAGGGTGCAAGCGTTAATCGGAAT
AACTGGGCGTAAAGGGCATGCAGGCGGTTAGACAAGTAGGATGTGAAATCCCCGGGCTCA
ACCTGGGAGCTGCATACTAAACTGTCTGACTAGAGTATTGCAGGGGGAGACGGAATTCCA
GGTGTAGCGGTGGAATGCGTAGATATCTGGAAGAACACCAAAGGCGAAGGCAGTCTCCTG
GGCAAATACTGACGCTCATATGCGAAAGCGTGGGTAGCAAACAGG
>OTU269
GTGGGGGATATTGCACAATGGAGGAAACTCTGATGCAGCGACGCCGCGTGAGTGATGAAG
TATTTCGGTATGTAAAGCTCTATCAGCAGGGAAGAAAGGCCCCGAAAGGGGAGATGACGG
TACCTGAGTAAGAAGCCCCGGCTAACTACGTGCCAGCAGCCGCGGTAATACGTAGGGGGC
GAGCGTTATCCGGATTTACTGGGTGTAAAGGGAGCGCAGACGGAGAAGCAAGTCTGATGT
GAAAGCCCGCGGCTCAACCGCGGGACTGCATTGGAAACTGTTTATCTGGAGTACTGGAAG
GGCAAGCGGAATTCCTGGTGTAGCGGTGAAATGCGTAGATATCAGGAGGAACACCGGTGG
CGAAGGCGGCTTGCTGGACAGTAACTGACGTTGAGGCTCGAAAGCGTGGGGAGCAAACAG
G
>OTU270
GTAAGGAATATTGGGCAATGGGGGGAACCCTGACCCAGCCATGCCGCGTGAGGGAAGTAG
GCCCTACGGGTCGTGAACCTCTTTTGTCCAGGGACAAGGACGGGGTCGAGAACTCCGTTT
GAGGGTACTGGAAGAATAAGCATCGGCTAACTCCGTGCCAGCAGCCGCGGTAATACGGAG
GATGCGAGCGTTATCCGGATTCATTGGGTTTAAAGGGTGCGCAGGCGGCCGGGCAAGTCA
GCGGTGAAAGTCAGGGGCCCAACCCCGGAAGTGCCGTTGATACTGTTCGGCTGGAATGCG
GTCGAGGCGGGCGGAATGTGGCGTGTAGCGGTGAAATGCGTAGATATGCCACAGAACGCC
GATAGCGAAGGCAGCTCGCCAGGCCTGCATTGACGCTCGGGCACGAAAGCGTGGGGATCG
AACAGG
>OTU271
GTGAGGAATATTGGTCAATGGGCGAGAGCCTGAACCAGCCAAGTAGCGTGCAGGATGACG
GCCCTATGGGTTGTAAACTGCTTTTGTGCGGGAATAACGGTCTTTACGTGTAGAGATGTG
CATGTACCGTACGAATAAGGATCGGCTAACTCCGTGCCAGCAGCCGCGGTAATACGGAGG
ATCCGAGCGTTATCCGGATTTATTGGGTTTAAAGGGAGCGTAGGCGGGATGTCAAGTCAG
CTGTGAAATGTAGTTGCTCAACATCTGCACTGCAGTTGAAACTGGCGTTCTTGAGTGCGT
AAGGGGCAGGCGGAATTCGTCGTGTAGCGGTGAAATGCTTAGATATGACGAAGAACTCCG
ATCGCGAAGGCAGCTTGCCGGGCCGCAACTGACGCTGAAGCTCGAAGGTGCGGGTATCGA
ACAGG
>OTU272
GTGGGGAATATTGGACAATGGGGGAAACCCTGATCCAGCGACGCCGCGTGAGTGAAGAAG
TATTTCGGTATGTAAAGCTCTATCAGCAGGGAAGATGATGACGGTACCTGACTAAGAAGC
ACCGGCTAAATACGTGCCAGCAGCCGCGGTAATACGTATGGTGCAAGCGTTATCCGGATT
TACTGGGTGTAAAGGGAGCGTAGGCGGCCGTGCAAGTCAGGTGTGAAATCCCGGGGCTCA
ACCCCGGTACTGCACTTGAAACTGCGTGGCTGGAGTACAGGAGAGGCAGGCGGAATTCCT
AGTGTAGCGGTGAAATGCGTAGATATTAGGAAGAACACCGGTGGCGAAGGCGGCCTGCTG
GACTGGATACTGACGCTGAGGCTCGAAAGCGTGGGGAGCAAACAGG
>OTU273
GTGAGGAATATTGGTCAATGGGCGGAAGCCTGAACCAGCCAAGTAGCGTGCAGGATGACG
GCCCTACGGGTTGTAAACTGCTTTTATGCGGGGATAAAGTGCACTACGCGTGGTGCTTTG
CAGGTACCGCATGAATAAGGACCGGCTAATTCCGTGCCAGCAGCCGCGGTAATACGGAAG
GTCCGGGCGTTATCCGGATTTATTGGGTTTAAAGGGAGCGCAGGCGGCTGCTTAAGCGTG
CCGTGAAATGCCGTGGCTCAACCATGGCACTGCGGCGCGAACTGGGCGGCTTGAGTCGGC
GGAAGGTGCGCGGAATTCGTGGTGTAGCGGTGAAATGCTTAGATATCACGAGGAACTCCG
ATTGCGAAGGCAGCGCGCCGCAGCCGTACTGACGCTCATGCTCGAAGGCGCGGGTATCGA
ACAGG
>OTU274
GTGAGGAATATTGGTCAATGGTCGAGAGACTGAACCAGCCAAGTAGCGTGCGGGATGACG
GCCCTATGGGTTGTAAACCGCTTTTGCAGGGGAATAAAGTGGCGCACGTGTGCGTTTTTG
CATGTACCCTGAGAATAAGGACCGGCTAATTCCGTGCCAGCAGCCGCGGTAATACGGAAG
GTCCGGGCGTTATCCGGATTTATTGGGTTTAAAGGGAGCGCAGGCCGTGGGTTAAGCGTG
ACGTGAAAAGCAGCGGCTCAACCGTTGTCGTGCGTCGCGAACTGGCCCGCTTGAGTGGGA
TCGACGTAGGCGGAATTCGTGGTGTAGCGGTGAAATGCTTAGATATCACGAAGAACCCCG
ATTGCGAAGGCAGCCTACGAGGCCTCTACTGACGCTAAAGCTCGAAGGTGCGGGTATCGA
ACAGG
>OTU275
GTGGGGAATATTGGGCAATGGACGCAAGTCTGACCCAGCAACGCCGCGTGAAGGAAGAAG
GCTTTCGGGTTGTAAACTTCTTTTAAGGGGGAAGAGCAGAAGACGGTACCCCTTGAATAA
GCCACGGCTAACTACGTGCCAGCAGCCGCGGTAATACGTAGGTGGCAAGCGTTGTCCGGA
TTTACTGGGTGTAAAGGGCGTGCAGCCGGGCCTGCAAGTCAGATGTGAAATCCATGGGCT
TAACCCATGAACTGCATTTGAAACTGTGGGTCTTGAGTATCGGAGAGGTAACCGGAATTC
CTAGTGTAGCGGTGAAATGCGTAGATATTAGGAAGAACACCAGTGGCGAAGGCGGGTTAC
TGGACGACAACTGACGGTGAGGCGCGAAAGCGTGGGGAGCAAACAGG
>OTU276
GTGGGGGATATTGGGCAATGGGGGGAACCCTGACCCAGCCATGCCGCGTGAGGGAATGAG
GCCCTACGGGTCGTGAACCTCTTTTATTCGGGGACAACGGCGGCGTCGTGAACGCCGCGT
GAGGGTACCGAAGGAATAAGCATCGGCTAACTCCGTGCCAGCAGCCGCGGTAATACGGAG
GATGCGAGCGTTATCCGGATTCATTGGGTTTAAAGGGTGCGCAGGCGGCCCGTGCAAGTC
AGCGGTGAAATCCCGGGGCCCAACCCCGGAAGTGCCGTTGATACTGTCGGGCTGGAATGC
GGTCGAGGCGGGCGGAACGTGGCGTGTAGCGGTGAAATGCGTAGATATGCCACAGAACGC
CGGTAGCGGAGGCGGCTCGCCAGGCCTGCATTGACGCTCGGGCACGAAAGCGTGGGGATC
GAACAGG
>OTU277
GTGGGGAATATTGGGCAATGGGCGAAAGCCTGACCCAGCAACGCCGCGTGAGTGAAGAAG
GTTTTCGGATTGTAAAGCTCTGTCCTTGGGGACGAAGGAAGTGACGGTACCCAAGGAGGA
AGCCCCGGCTAACTACGTGCCAGCAGCCGCGGTAATACGTAGGGGGCAAGCGTTGTCCGG
AATGACTGGGCGTAAAGGGCGTGTAGGCGGCCGATTAAGTCTGGAGTGAAAGTCCTGCTT
TCAAGGTGGGAATTGCTTTGGATACTGGTTGGCTTGAGTGCGGAAGAGGTAAGTGGAATT
CCCAGTGTAGCGGTGAAATGCGTAGAGATTGGGAGGAACACCAGTGGCGAAGGCGACTTA
CTGGGCCGTAACTGACGCTGAGGCGCGAAAGCGTGGGGAGCGAACAGG
>OTU278
GTGGGGAATATTGCACAATGGAGGAAACTCTGATGCAGCGACGCCGCGTGAGTGAAGAAG
TATTTCGGTATGTAAAGCTCTATCAGCAGGAAAGAAAATGACGGTACCTGACTAAGAAGC
CCCGGCTAACTACGTGCCAGCAGCCGCGGTAATACGTAGGGGGCAAGCGTTATCCGGATT
TACTGGGTGTAAAGGGAGCGTAGACGGCGAAGCAAGTCTGAAGTGAAAGCTCGGGGCTCA
ACCCCGGAACTGCTTTGGAAACTGTTTTGCTGGAGTGCAGGAGAGGTAAGCGGAATTCCT
AGTGTAGCGGTGAAATGCGTAGATATTAGGAGGAACACCAGAGGCGAAGGCGGCTTACTG
GACTGTAACTGACGTTGAGGCTCGAAGGCGTGGGGAGCAAACAGG
>OTU279
GTGGGGAATATTGGGCAATGGGCGCAAGCCTGACCCAGCAACGCCGCGTGAGTGAAGAAG
GCCTTTGGGTTGTAAAACTCTGTTCTATGGGAAGAAGGAAGTGACGGTACCATAGGAGAA
AGCTCCGGCTAACTACGTGCCAGCAGCCGCGGTAATACGTAGGGAGCAAGCGTTGTCCGG
AATTACTGGGCGTAAAGGGTGCGTAGGCGGCAGCTTAAGTCAGATGTGAAATGCCGGGGC
TCAACTCCGGAGCTGCATCTGATACTGGGCCGCTAGAGTGCAGGAGAGGAAAGTGGAATT
CCTAGTGTAGCGGTGGAATGCGTAGATATTAGGAGGAACACCAGTGGCGAAGGCGACTTT
CTGGACTGTAACTGACGCTGAGGCACGAAAGTATGGGGAGCAAACAGG
>OTU280
GTGGGGAATATTGCACAATGGGGGAAACCCTGATGCAGCGACGCCGCGTGAGTGAAGAAG
TATTTCGGTATGTAAAGCTCTATCAGCAGGGAAGATAATGACGGTACCTGACTAAGAAGC
CCCGGCTAAATACGTGCCAGCAGCCGCGGTAATACGTATGGGGCAAGCGTTATCCGGATT
TACTGGGTGTAAAGGGAGCGTAGGCGGCAGTACAAGTCGGGAGTGAAAACTCGGGGCTCA
ACCCCGAGACTGCTCTCGAAACTGTGCAGCTAGAGTGCAGGAGGGGCAGGCGGAATTCCT
GGTGTAGCGGTGAAATGCGTAGATATCAGGAGGAACACCGGCGGCGAAGGCGGCCTGCTG
GACTGTAACTGACGCTGAGGCTCGAAAGCGTGGGGAGCGAACAGG
>OTU281
GTAGGGAATTTTCGGCAATGGGGGGAACCCTGACCGAGCAACGCCGCGTGAACGAGGAAG
GCCTTCGGGTCGTAAAGTTCTGTTGCGAAGGAAGAACGCCGGAGGGAGGAAATGGCCTCC
GGGTGACGGTACTTCGCGAGAAAGCCACGGCTAACTACGTGCCAGCAGCCGCGGTAATAC
GTAGGTGGCGAGCGTTATCCGGAATCATTGGGCGTAAAGAGGGAGCAGGCGGCCGTGAGG
GTCTGTGGTAAAAGACTGAAGCTCAACTTCAGTGAGCCATGGAAACCGGACGGCTGGAGT
GCGGCAGAGGATCGTGGAATTCCATGTGTAGCGGTGAAATGCGTAGATATATGGAGGAAC
ACCAGTGGCGAAGGCGACGGTCTGGGCCTGCACTGACGCTCATTCCCGAAAGCGTGGGGA
GCAAATAGG
>OTU282
GTGGGGAATATTGCACAATGGGCGCAAGCCTGATGCAGCCATGCCGCGTGTGTGAAGAAG
GCCTTCGGGTTGTAAAGCACTTTCAGCGGGGAGGAAGGCGTTAAGGTTAATAACCTTGGC
GATTGACGTTACCCGCAGAAGAAGCACCGGCTAACTCCGTGCCAGCAGCCGCGGTAATAC
GGAGGGTGCAAGCGTTAATCGGAATTACTGGGCGTAAAGCGCACGCAGGCGGTCTGTCAA
GTCGGATGTGAAATCCCCGGGCTCAACCTGGGAACTGCATTCGAAACTGGCAGGCTAGAG
TCTTGTAGAGGGGGGTAGAATTCCAGGTGTAGCGGTGAAATGCGTAGAGATCTGGAGGAA
TACCGGTGGCGAAGGCGGCCCCCTGGACAAAGACTGACGCTCAGGTGCGAAAGCGTGGGG
AGCAAACAGG
>OTU283
GTGGGGAATATTGGGCAATGGGAGAAATCCTGACCCAGCGACGCCGCGTGAATGATGAAG
GTTTTCGGATCGTAAAGTTCTTTTATGCAGGAAGAAAGAAATGACGGTACTGCATGAATA
AGCCCCGGCTAACTACGTGCCAGCAGCCGCGGTAATACGTAGGGGGCGAGCGTTGTTCGG
AATTACTGGGCGTAAAGGGCGCGCAGGCTGTTCAGTAAGTCAGCTGTTAAATCGTGTGGC
TTAACCATATGATGCAGTTGAAACTACCGGACTGGAGTATCGGAGAGGTAAGCGGAATTC
CCAGTGTAGCGGTGAAATGCGTAGATATTGGGAAGAACATCGGTGGCGAAGGCGGCTTAC
TGGCCGACAACTGACGCTGAGGCGCGAAAGCCAGGGTAGCAAACGGG
>OTU284
GTGAGGAATATTGGTCAATGGGCGAGAGCCTGAACCAGCCAAGTCGCGTGGGGGAAGACG
GTCCTACGGATTGTAAACCCCTTTAGCCGGGGAGCAACGGGCGCCACGCGTGGCGCATTG
AGCGTACCCGGAGAATAAGCATCGGCTAACTCCGTGCCAGCAGCCGCGGTAATACGGAGG
ATGCGAGCGTTATCCGGATTTATTGGGTTTAAAGGGTGCGCAGGCGGCGCGTCAAGTCAG
CGGTCAAAGTTCCGGGCTCAACCCGGTGATGCCGTTGAGACTGCCGCGCTGGAGTTCGGG
CGAGGACGGCGGAATGCGTGGTGTAGCGGTGAAATGCATAGATATCACGCAGAACTCCGA
TTGCGAAGGCAGCTGTCCAGTCCGTTACTGACGCTGAGGCACGAAAGCGTGGGTATCGAA
CAGG
>OTU285
GTGGGGAATATTGGGCAATGGGGGCAACCCTGACCCAGCGACGCCGCGTGAGGGAAGACA
GCCTTCGGGTTGTAAACCTCTGTTGCAGGGGAAGAAGGACGTGACGGTACCCTGCGAGGA
AGCTCCGGCTAACTACGTGCCAGCAGCCGCGGTAATACGTAGGGAGCGAGCGTTGTCCGG
AATTACTGGGCGTAAAGGGCGCGAAGGCTGTTTTGCAAGTCAACTGTCAAAACGAGAGGC
TTAACCTCCCGTCGCAGTTGAAACTGCAAGACTGGAGGCACAGAGAGGCAGACAGAATTC
CTGGTGTAGCGGTGAAATGCGTAGATATCAGGAAGAATACCAGTGGCGAAGGCGGTCTGC
TGGCTGTGAACTGACGCTCAAGCGCGAAAGCCAGGGGAGCAAACGGG
>OTU286
GTGGGGGATATTGCACAATGGAGGAAACTCTGATGCAGCGACGCCGCGTGAGTGAAGAAG
TATTTCGGTATGTAAAGCTCTATCAGCAGGGAAGATAATGACAGTACCTGACTAAGAAGC
CCCGGCTAACTACGTGCCAGCAGCCGCGGTAATACGTAGGGGGCAAGCGTTATCCGGATT
TACTGGGTGTAAAGGGAGCGTAGACGGGATGGCAAGTCTGAAGTGAAATCCTGCGGCTTA
ACCGCAGAATTGCTTTGGAAACTGTCAACCTGGAGTGTCGGAGAGGTAAGCGGAATTCCT
AGTGTAGTAGTGAAATGCGTAGAGATTAGGAAGAACACCGGAGGCGAAGGCGGCTTACTG
GACGATAACTGACGTTGAGGCTCGAAAGCGTGGGGAGCAAACAGG
>OTU287
GTGGGGAATCTTCCGCAATGGGCGAAAGCCTGACGGAGCAACGCCGCGTGAGTGAAGAAG
GGTTTCGGCTCGTAAAGCTCTGTTGACGGGGACGAATGTGCGAAATGCGAATAGTTTTTC
GCAATGACGGTACCCGTCGAGGAAGCCACGGCTAACTACGTGCCAGCAGCCGCGGTAATA
CGTAGGTGGCGAGCGTTGTCCGGAATTATTGGGCGTAAAGGGAGCGCAGGCGGGAAGGCA
AGTCAGTCTTAAAAGTGCGGGGCTCAACCCCGTGATGGGATTGAAACTGTCTTTCTTGAG
TGCAGGAGAGGAAAGCGGAATTCCTAGTGTAGCGGTGAAATGCGTAGATATTAGGAGGAA
CACCAGTGGCGAAGGCGGCTTTCTGGACTGTAACTGACGCTGAGGCTCGAAAGCGTGGGG
AGCGAACAGG
>OTU288
GTCGAGGATCATTCGCAATGGGCGAAAGCCTGACGATGCGACGCTGCGTGGAGGATGAAG
GCCTTCGGGTTGTAAACTCCTGTCATGAGGGAACAGGCGAGGGGACCCAACACGTCCCCG
AGTTGAGTGTACTTCAAGAGGAAGGGACGGCTAACTCTGTGCCAGCAGCCGCGGTAATAC
AGAGGTCCCGAGCGTTGTTCGGATTTACTGGGCGTAAAGGGCGCGTAGGCGGCGTGGCGT
GTCAAGTGTGAAATCTCCGGGCCCAACCCGGAAAGTGCGCTTGAAACTACCATGCTCGAG
GCCGGGAGGGGGAATCGGAACGCAGGGTGTAGCGGTGAAATGCGTTGATATCCTGCAGAA
CACCGGAGGCGAAGGCGGATTCCTGGAACGGCACTGACGCTGAGGCGCGAAAGTCGGGGG
AGCAAACAGG
>OTU289
GTGGGGAATATTGGGCAATGGGCGAAAGCCTGACCCAGCAACGCCGCGTGAGGGAAGAAG
GGTTTCGGCTCGTAAACCTCTGTCCTAAAGGGCGAAGAGAGTGACGGTACTTTAGGAGGA
AGCCCCGGCTAACTACGTGCCAGCAGCCGCGGTAATACGTAGGGGGCGAGCGTTGTCCGG
AATGATTGGGCGTAAAGGGCGCGTAGGCGGCCCGTTAAGTTAGGAGTGAAAGTCCTGCTT
TCAAGGTGGGAATTGCTTTTAATACTGACGGGCTGGAGTACAGGAGAGGAAAGCGGAATT
ACCGGTGTAGCGGTGAAATGCGTAGAGATCGGTAGGAACACCAGTGGCGAAGGCGGCTTT
CTGGACTGAAACTGACGCTGAGGCGCGAAAGCGTGGGGAGCAAACAGG
>OTU290
GTGAGGAATATTGGTCAATGGGCGCGAGCCTGAACCAGCCAAGTAGCGTGAGGGAAGACT
GCCCTATGGGTTGTAAACCTCTTTTGCCGGGGAATAAAGTGACGTACGTGTACGTTTTTG
TATGTACCCGGAGAATAAGGACCGGCTAATTCCGTGCCAGCAGCCGCGGTAATACGGAAG
GTCCGGGCGTTATCCGGATTTATTGGGTTTAAAGGGAGCGCAGGCTGTTGTTTAAGCGTG
ACGTGAAATGTACGGGCTCAACCTGTGCAGTGCGTCGCGAACTGGGCGACTTGAGTGCGA
ACGAGGCATGCGGAATTCGTGGTGTAGCGGTGAAATGCTTAGATATCACGAAGAACCCCG
ATTGCGAAGGCAGCATGCCAGGCCGTAACTGACGCTAAAGCTCGAAGGTGCGGGTATCGA
ACAGG
>OTU291
GTGAGGAATATTGGTCAATGGACGGAAGTCTGAACCAGCCAAGTAGCGTGCAGGATGACG
GCCCTATGGGTTGTAAACTGCTTTTGTGCGGGAATAAAGTGAGGGACGTGTCCCTTTTTG
CATGTACCGCACGAATAAGGACCGGCTAATTCCGTGCCAGCAGCCGCGGTAATACGGAAG
GTCCGGGCGTTATCCGGATTTATTGGGTTTAAAGGGAGCGTAGGCCGGATATTAAGCGTG
TTGTGAAATGTAGATGCTCAACGTCTGCACTGCAGCGCGAACTGGTGTCCTTGAGTGCGC
AGGAAGTCGGCGGAATTCGTTGTGTAGCGGTGAAATGCTTAGATATGACGAAGAACTCCG
ATTGCGAAGGCAGCTGACTGTAGCGTTACTGACGCTGAAGCTCGAAGGTGCGGGTATCGA
ACAGG
>OTU292
GTCGGGAATATTGCGCAATGGAGGAAACTCTGACGCAGTGACGCCGCGTGCAGGAAGAAG
GTTTTCGGATTGTAAACTGCTTTAGACAGGGAAGAAGAATGACAGTACCTGTAGAATAAG
CTCCGGCTAACTACGTGCCAGCAGCCGCGGTAATACGTAGGGAGCAAGCGTTATCCGGAA
TTATTGGGTGTAAAGAGTGCGTAGACGGGAAGTTAAGTTGGTCTGTGAAATCCCTCGGCT
CAACTGAGGAACTGCAACCAAAACTGATTTTCTTGAGTGCTGGAGAGGAAAGTGGAATTC
CTAGTGTAGCGGTGAAATGCGTAGATATTAGGAGGAACACCAGTGGCGAAGGCGACTTTC
TGGACAGTAACTGACGTTGAGGCACGAAAGCGTGGGGAGCAAACAGG
>OTU293
GTGGGGAATATTGCACAATGGGGGAAACCCTGATGCAGCGACGCCGCGTGAGTGAAGAAG
TATTTCGGTATGTAAAGCTCTATCAGCAGGGAAGAAAATGACGGTACCTGAGTAAGAAGC
CCCGGCTAACTACGTGCCAGCAGCCGCGGTAATACGTAGGGGGCAAGCGTTATCCGGATT
TACTGGGTGTAAAGGGAGCGCAGACGGCTGGACAAGTCTGAAGTGAAATTCCCGGGCTCA
ACCCTGGAACTGCTTTGGAAACTGCCCGGCTTGAGTGCTGGAGAGGTAAGCGGAATTCCT
GGTGTAGCGGTGAAATGCGTAGATATCAGGAAGAACACCGGTGGCGAAGGCGGCTTACTG
GACAGTAACTGACGTTCATGCTCGAAGGCGTGGGGAGCAAACAGG
>OTU294
GTGGGGAGTATTGCACAATGGGCGAAAGCCTGATGCAGCAACGCCGCGTGAGTGAAGAAG
TATTTCGGTATGTAAAGCTCTATCGATGGGGAATAAAATGAAGGTACCCAAGTAAGAAGC
CCCGGCTAACTACGTGCCAGCAGCCGCGGTAATACGTAGGGGGCAAGCGTTATCCGGATT
TACTGGGTGTAAAGGGAGCGTAGACGGAATAGCAAGTTTGGAGTGAAATACCTGGGCTTA
ACCCAGGAATTGCTTTGAAAACTGTTGATCTAGAGTACTGGAGGGGTATGGGGAATTCCT
AGTGTAGTAGTGAAATGCGTAGATATTAGGAAGAACACCGGAGGCGAAGGCGCCATACTG
GACAGATACTGACGTTGAGGCTCGAAAGCGTGGGGAGCAAACAGG
>OTU295
GTAGGGAATTTTCCACAATGGACGAAAGTCTGATGGAGCAACGCCGCGTGTGCGAAGAAG
GCCTTCGGGTTGTAAAGCACTGTTGTAAGGGAAGAACAGGTGTGAGAGGAAATGCTCATG
CTGTGACGGTACCTTACCAGAAAGCCACGGCTAACTACGTGCCAGCAGCCGCGGTAATAC
GTAGGTGGCGAGCGTTATCCGGAATTATTGGGCGTAAAGGGCGTGTAGGCGGTACTTTAA
GTCTGACGTGAAAGCCAACGGCTCAACCGTTGAAATGCGTTGGAAACTGAAGTACTTGAG
TGTCGGAGAGGAAAGCGGAATTCCTAGTGTAGCGGTGAAATGCGTAGATATTAGGAGGAA
CACCAGTGGCGAAGGCGGCTTTCTGGACGACAACTGACGCTGAGGCGCGAAAGCGTGGGG
AGCAAACAGG
>OTU296
GTCGAGGATCATTCGCAATGGGCGAAAGCCTGACGATGCGACGCTGCGTGGAGGATGAAG
GCCTTCGGGTTGTAAACTCCTGTCATGAGGGAAAAGGAGACCTTACCTAATACGTAGGGG
ATTTGATGGTACCTCAAGAGGAAGGGACGGCTAACTCTGTGCCAGCAGCCGCGGTAATAC
AGAGGTCCCGAGCGTTGTTCGGATTTACTGGGCGTAAAGGGCGCGTAGGCGGCGAGGCGT
GTCGGATGTGAAATCTCCGGGCTCAACCCGGAAAGTGCGTCCGAAACTGCCCCGCTGGAG
TCCGGGAGAGGTGGCCGGAATGCAGGGTGTAGCGGTGAAATGCGTTGATATCCTGCAGAA
CACCGGAGGCGAAGGCGGGCCACTGGAACGGTACTGACGCTGAGGCGCGAAAGTCGGGGG
AGCAAACAGG
>OTU297
GTCGAGAATTTTTCTCAATGGGGGAAACCCTGAAGGAGCGACGCCGCGTGGGGGATGAAG
GGCTTCGGCTCGTAAACCCCTGTCAAGTGTGAGCAAATGTTAGTGTTTAAGAGATGCTGA
CATGATAGTAGCAAAAGAGGAAGGGACGGCTAACTCTGTGCCAGCAGCCGCGGTAATACA
GAGGTCCCAAGCGTTGTTCGGAATCACTGGGCGTAAAGGGTGCGTAGGCGGTATGGTAAG
ACTCATGTGAAATCTCTGTGCTCAACGCAGAGGCTGCATGAGAGACTGCTGTGCTGGAGG
ATTGGAAGGGAGACTGGAATTCTTGGAGTAGCAGTGAAATGCGTAGATATCAAGAGGAAC
ACCAGTGGCGAAGGCGAGTCTCTGGACAAAACCTGACGCTGAGGCACGAAAGCCAGGGGA
TCAAACGGG
>OTU298
GTGGGGAATATTGGGCAATGGGCGAAAGCCTGACCCAGCGACGCCGCGTGAGGGAAGACA
GCCTTCGGGTTGTAAACCTCTGTTGCAGGGGAAGAAGGAAGTGACGGTACCCTGCGAGGA
AGCTCCGGCTAACTACGTGCCAGCAGCCGCGGTAATACGTAGGGAGCGAGCGTTGTCCGG
AATTACTGGGCGTAAAGGGCGCGAAGGCTGCGATTCAAGTCAACTGTCAAATTCCGGGGC
TTAACCCCGGCCTGCAGTTGAAACTGAATTGCTCGAGGCGCAGAGAGGCAGACAGAATTC
CTGGTGTAGCGGTGAAATGCGTAGATATCAGGAAGAATACCAGTGGCGAAGGCGGTCTGC
TGGCTGCGAACTGACGCTCAAGCGCGAAAGCCAGGGGAGCAAACGGG
>OTU299
GTGAGGAATATTGGTCAATGGGCGCGAGCCTGAACCAGCCAAGTAGCGTGAGGGATGACT
GCCCTACGGGTTGTAAACCTCTTTTGTTCGGGAATAAAGTGCGGCACGCGTGCCGTTTTG
TATGTACCGTTCGAATAAGGACCGGCTAATTCCGTGCCAGCAGCCGCGGTAATACGGAAG
GTCCAGGCGTTATCCGGATTTATTGGGTTTAAAGGGAGCGCAGGCGGCCCGTTAAGCGTG
ACGTGAAATGTAGTTGCTCAACATCTGCACTGCGTCGCGAACTGGTGGGCTTGAGTTCAC
GGTAGGAAGGCGGAATTCGTGGTGTAGCGGTGAAATGCTTAGATATCACGAAGAACCCCG
ATTGCGAAGGCAGCTTTCCGCAGTGTTACTGACGCTCATGCTCGAAAGCGCGGGTATCGA
ACAGG
>OTU300
GCTAAGAATATTCCGCAATGGGCGAAAGCCTGACGGAGCGACGCCGCGTGCGCGATGGAG
GCCGGAAGGTTGTAAAGCGCTTTTGGGAGGGAGGAAGAAGCCGGGGAGGAAACGCCCCGG
CGGCGACGGTACCTCGCGAATAAGGGGCGGCTAATTACGTGCCAGCAGCCGCGGTAACAC
GTAAGCCCCGAGCGTTGTTCGGAATTATTGGGCGTAAAGGGCGCGCAGGCGGCCCTGCAA
GTCTGGGGTGAAATCCCGGGGCCCAACCCCGGAACCGCCCTGGAAACTGCGGGGCTGGAG
TCGCCGAAGGGAAGCCGGAATTCCTGGTGTAGGGGTGAAATCTGTAGATATCAGGAAGAA
CACCGATGGCGAAGGCAGGCTTCCGGCGGACGACTGACGCTGAGGCGCGAAGGCGCGGGG
AGCAAACAGG
>OTU301
GTAAGGAATTTTCGGCAATGGGCGAAAGCCTGACCGAGCAACGCCGCGTGAGTGAAGACG
GCCCTATGGGTTGTAAAGCTCTGTTATATGGGAAGAACGGACGGGGAGTACCCCGTTGTG
ACGGTACCATATCAGAAAGCCACGGCTAACTACGTGCCAGCAGCCGCGGTAATACGTAGG
TGGCGAGCGTTATCCGGAATTATTGGGCGTAAAGGGTGCGCAGTCGGTCTGTTAAGTCTG
TGTTGAAAGTGCGAAGCTCAACTTCGTATTGGCACGGAAACTGGCGGACTAGAGTACAGA
AGGGGGCAGTGGAATTCCATGTGTAGCGGTAAAATGCGTAGATATATGGAGGAACACCAG
TGGCGAAGGCGGCTGCCTGGTCTGAAACTGACGATGAGGCACGAAAGCGTGGGGAGCAAA
TAGG
>OTU302
GTGGGGAATATTGCACAATGGGGGAAACCCTGATGCAGCGACGCCGCGTGAGTGAAGAAG
CATTTCGGTGCGTAAAGCTCTGTCAGCAGGAAAGAAAGTGACGGTACCTGACCAAGAAGC
CCCGGCTAACTACGTGCCAGCAGCCGCGGTAATACGTAGGGGGCAAGCGTTATCCGGATT
TACTGGGTGTAAAGGGAGCGTAGACGGCGCGGCAAGTCTGAAGTGAAAGGCGGGGGCCCA
ACCCCCGGACTGCTTTGGAAACTGTCATGCTTAGAGTGCGGGAGGGGCAGGCGGAATTCC
TAGTGTAGCGGTGAAATGCGTAGATATTAGGAGGAACACCGGTGGCGAAGGCGGCCTGCT
GGACCGTAACTGACGTTGAGGCTCGAAGGCGTGGGGAGCAAACAGG
>OTU303
GTAAGGGATATTGGGCAATGGGGGGAACCCTGACCCAGCCATGCCGCGTGAGGGAATGAG
GCCCTACGGGTCGTGAACCTCTTTTGTCCGGGGACAAGGACGGGCACGTGATGCCTGTTT
GAGGGTACCGGAAGAATAAGCGTCGGCTAACTCCGTGCCAGCAGCCGCGGTAATACGGAG
GACGCGAGCGTTATCCGGATTCATTGGGTTTAAAGGGTGCGCAGGCGGCTTGGCAAGTCA
GCGGTGAAAGCCCGGGGCCCAACCCCGGAAGTGCCGTTGATACTGTCAGGCTGGAATGCG
GTCGAGGCGGGCGGAACGTGGCGTGTAGCGGTGAAATGCGTAGATATGCCACAGAACGCC
GATAGCGGAGGCAGCTCGCCAGGCCTGCATTGACGCTCGGGCACGAAAGCGTGGGGATCG
AACAGG
>OTU304
GTGGGGGATATTGCACAATGGGGGGAACCCTGATGCAGCGACGCCGCGTGGGTGAAGAAG
TATTTCGGTATGTAAAGCCCTATCAGCAGGGAAGATGATGACGGTACCTGAGTAAGAAGC
CCCGGCTAACTACGTGCCAGCAGCCGCGGTAATACGTAGGGGGCGAGCGTTATCCGGATT
TACTGGGTGTAAAGGGAGCGCAGACGGAAAAGGAAGTCAGATGTGGAAGCCCCGGGCATA
ACCCGGGGAGTGCATTTGAAACTCCTAATCTAGAGTACTGGAGGGGTGAGCGGAATTCCT
GGTGTAGCGGTGAAATGCGTAGATATCAGGAAGAACACCGGCGGCGAAGGCGGCTCACTG
GACAGCAACTGACGTTGAGGCTCGAAGGCGTGGGGAGCAAACAGG
>OTU305
GTGAGGAATATTGGTCAATGGGCGCGAGCCTGAACCAGCCAAGTAGCGTGCAGGATGACG
GCCCTATGGGTTGTAAACTGCTTTTATACAGGGATAAAGTAGGGAACGTGTTCCCTTTTG
CAGGTACTGTATGAATAAGGACCGGCTAATTCCGTGCCAGCAGCCGCGGTAATACGGAAG
GTCCGGGCGTTATCCGGATTTATTGGGTTTAAAGGGAGCGCAGGCCGGAGGTCAAGCGTG
ACGTGAAATGTAGGGGCTCAACCTTTGAATTGCGTCGCGAACTGGCTTTCTTGAGTGAGT
ACGACGTCAGCGGAATTCGTGGTGTAGCGGTGAAATGCTTAGATATCACGAAGAACCCCG
ATTGCGAAGGCAGCTGACGAGTCCTTAACTGACGCTAAAGCTCGAAGGTGCGGGTATCGA
ACAGG
>OTU306
GTGAGGAATATTGGTCAATGGGCGAGAGCCTGAACCAGCCAAGTAGCGTGCAGGACGACT
GCCCTATGGGTTGTAAACTGCTTTTATGCGGGAATAAAGTTCGCTACGCGTAGCGATTTG
CATGTACCGCATGAATAAGGACCGGCTAATTCCGTGCCAGCAGCCGCGGTAATACGGAAG
GTCCGGGCGTTATCCGGATTTATTGGGTTTAAAGGGAGCGCAGGCCGGGTTTTAAGCGTG
ACGTGAAATGTGGCGGCTCAACCGCCGAACTGCGTCGCGAACTGGAGTCCTTGAGTGAGT
ACGACGGAGGCGGAATTCGTGGTGTAGCGGTGAAATGCTTAGATATCACGAAGAACCCCG
ATTGCGAAGGCAGCCTCCGAGTCCTTAACTGACGCTAAAGCTCGAAAGTGCGGGTATCGA
ACAGG
>OTU307
GTGGGGAATATTGCGCAATGGGGGAAACCCTGACGCAGCAACGCCGCGTGAGTGAGGAAG
TATTTCGGTATGTAAAGCTCTATCAGCAGGGAAGAAGATGACGGTACCTGCAGAAGAAGT
CCCGGCTAACTACGTGCCAGCAGCCGCGGTAATACGTAGGGGACAAGCGTTATCCGGATT
TACTGGGTGTAAAGGGAGCGTAGGCGGCCAGCCAAGTCAGAAGTGAAATCCCACGGCTCA
ACTGTGGGCGTGCTTTTGAAACTGGAGGGCTTGAGTACTGGAGGGGCAAGCGGAATTCCT
GGTGTAGCGGTGAAATGCATAGATATCAGGAAGAACACCGGAGGCGAAGGCGGCTTGCTG
GACAGAGACTGACGCTGAGGCTCGAAGGCGTGGGGAGCAAACAGG
>OTU308
GTGAGGAATATTGGTCAATGGACGGTAGTCTGAACCAGCCAAGTCGCGTGAGGGATGACG
GCCCTACGGGTTGTAAACCTCTTTTGCCGGGGAGTAACCGGTCCCACGCGTGGGGCCCTG
AGAGTACCCGGCGAATAAGCATCGGCTAACTCCGTGCCAGCAGCCGCGGTAATACGGAGG
ATGCGAGCGTTATCCGGATTTATTGGGTTTAAAGGGTGCGCAGGCGGCACGTCAAGTCAG
CGGTCAAACTGCGGGGCTCAACCCCGTACCGCCGTTGAAACTGGCGCGCTGGAGTCTGTG
GGACGGCGGCGGAATGCGCGGTGTAGCGGTGAAATGCATAGATATCACGCAGAACTCCGA
TTGCGAAGGCAGCTGCCGACCACATCACTGACGCTCATGCACGAAAGCGTGGGTATCGAA
CAGG
>OTU309
GTGGGGGATATTGCGCAATGGGGGCAACCCTGACGCAGCAACGCCGCGTGAAGGATGAAG
GTTTTCGGATTGTAAACTTCTTTTGTTAGGGACGAAATCTGACGGTACCTAACGAATAAG
CTCCGGCTAACTACGTGCCAGCAGCCGCGGTAATACGTAGGGAGCAAGCGTTGTCCGGAT
TTACTGGGTGTAAAGGGTGCGTAGGCGGCTTTTTAAGTCAGATGTGAAATCTATGGGCTC
AACCCATAAACTGCATTTGAAACTAGAGAGCTTGAGTGAAGTAGAGGCAGGCGGAATTCC
CTGTGTAGCGGTGAAATGCGTAGAGATAGGGAGGAACACCAGTGGCGAAGGCGGCCTGCT
GGGCTTTAACTGACGCTGAGGCACGAAAGCGTGGGTAGCAAACAGG
>OTU310
GTGAGGAATATTGGTCAATGGGCGCGAGCCTGAACCAGCCAAGTAGCGTGCAGGATGACG
GCCCTATGGGTTGTAAACTGCTTTTGTCAGGGGATAAAGTGCGGCACGTGTGCTGTTTTG
TAGGTACCTGACGAATAAGGACCGGCTAATTCCGTGCCAGCAGCCGCGGTAATACGGAAG
GTCCGGGCGTTATCCGGATTTATTGGGTTTAAAGGGAGCGCAGGCGGGATATTAAGCGTG
ACGTGAAATGTAGATGCTCAACATCTGAATTGCGTCGCGAACTGGTTTCCTTGAGTGCAT
TCGACGTCAGCGGAATTTGTGGTGTAGCGGTGAAATGCTTAGATATCACGAAGAACTCCG
ATTGCGAAGGCAGCTGACGAGACTGTAACTGACGCTAAAGCTCGAAAGTGCGGGTATCGA
ACAGG
>OTU311
GTGAGGAATATTGGGCAATGGATGGAAGTCTGACCCAGCCATGCCGCGTGCAGGAAGACG
GCCCTATGGGTTGTAAACTGCTTTTGCAGGCGGAAAAAAGCGGGATTGCGATCCCGTCCG
ATGGTAGTCTGCGAATAAGAATCGGCTAACTCCGTGCCAGCAGCCGCGGTAATACGGAGG
ATTCGAGCGTTATCCGGAATTATTGGGTTTAAAGGGTGCGCAGGCGGACCGTTAAGTCAG
CGGTGAAAATCTGGTGCTTAACATCAGGAGTGCCGTTGATACTGGCGGACTAGAGTATGA
TTGACGTAAGTGGAATGTAGCATGTAGCGGTGAAATGCATAGAGATGCTACAGAACACCG
ATAGCGAAGGCAGCTTACGAAGTCACAACTGACGCTCAGGCACGAAAGCGTGGGGAGCGA
ACAGG
>OTU312
GTAGGGAATATTGCTTAATGGGCGAAAGCCTGAAGCAGCAACGCCGCGTGGACGAAGGAG
GCCTTCGGGTCGTAAAGTCCTTTTATGTGTGAAGAGGAAGGACGGTAGCACATGAATAAG
TCTCGGCTAACTACGTGCCAGCAGCCGCGGTAAAACGTAGGAGACGAGCGTTATCCGGAT
TTACTGGGCGTAAAGCGCGTGTAGGAGGCAATACAAGTTGGATGTAAAATCTCCCGGCTT
AACTGGGAGGCGTCGTTCAAGACTGTATAGCTAGAGTAGCGAAGAGGTAATCGGAACTCC
GGGAGTAGCGGTGAAATGCGTAGATATCCGGAAGAACACCAGAGGCGAAAGCGGATTACT
GGTCGCAAACTGACACTGAGACGCGAAAGCCAGGGTAGCAAACGGG
>OTU313
GTGGGGAATATTGGGCAATGGGCGAAAGCCTGACCCAGCAACGCCGCGTGAAGGAAGAAG
GTTTTCGGATCGTAAACTTCTGTCCTATATGAAGATAATGACGGTAGTATAGGAGGAAGC
CCCGGCTAACTACGTGCCAGCAGCCGCGGTAATACGTAGGGGGCGAGCGTTGTCCGGAAT
GATTGGGCGTAAAGGGCGCGTAGGCGGCCTGTTAAGTCTGGAGTGAAAGTCCTGTTTTCA
AGATGGGAATTGCTTTGGATACTGATGGGCTTGAGTGCAGGAGAGGTTATCGGAATTCCC
GGTGTAGCGGTGAAATGCGTAGAGATCGGGAGGAACACCAGTGGCGAAGGCGGGTAACTG
GACTGCAACTGACGCTGAGGCGCGAAAGTGTGGGGAGCAAACAGG
>OTU314
GTCGAGGATCATTTGCAATGGGCGAAAGCCTGACAATGCGACGCTGCGTGGAGGATGAAG
GCCTTCGGGTCGTAAACTCCTGTCATGAGGGAACAGGCGAGGGTACCCAACACGTACCTT
AGTTGAGTGTACTTCAAGAGGAAGGGACGGCTAACTCTGTGCCAGCAGCCGCGGTAATAC
AGAGGTCCCTAGCGTTGTTCGGATTTACTGGGCGTAAAGGGTACGTAGGCGGCGAGGCGT
GTCGGATGTGAAATCTCCGGGCTCAACCCGGAAAGTGCGTCCGAAACTACCTTGCTGGAG
GCCGGGAGAGGGAATCGGAATGCAGGGTGTAGCGGTGAAATGCGTTGATATCCTGCAGAA
CACCGGAGGCGAAGGCGGATTCCTGGAACGGTTCTGACGCTAAGGTACGAAAGTCGGGGG
AGCAAACAGG
>OTU315
GTGGGGAATATTGGGCAATGGGCGAAAGCCTGACCCAGCAACGCCGCGTGAGGGAAGAAG
GTTTTCGGATTGTAAACCTCTGTCCTCAGGGACGAAGGAAGTGACGGTACCTGAGGAGGA
AGCCCCGGCTAACTACGTGCCAGCAGCCGCGGTAATACGTAGGGGGCGAGCGTTGTCCGG
AATGACTGGGCGTAAAGGGCGTGTAGGCGGCCGATTAAGTATGGAGTGAAAGTCCATTTT
TCAAGGATGGAATTGCTTTGTAGACTGGTTGGCTTGAGTGCGGAAGAGGTAAGTGGAATT
CCCAGTGTAGCGGTGAAATGCGTAGAGATTGGGAGGAACACCAGTGGCGAAGGCGACTTA
CTGGGCCGTAACTGACGCTGAGGCGCGAAAGCGTGGGGAGCGAACAGG
>OTU316
GTGGGGAATCTTCCGCAATGGGCGAAAGCCTGACGGAGCAACGCCGCGTGAGTGAAGAAG
GCCTTCGGGCCGTAAAGCTCTGTTGCCGGGGACGAGTGCCCGGGTTGGAAGCCCGGGAGG
GACGGTACCTGGCGAGGAAGCCGCGGCCAACTACGTGCCAGCAGCCGCGGTAATACGTAG
GCGGCAAGCGTTGTCCGGAATTATTGGGCGTAAAGGGAGCGCAGGCGGGGAAACAAGTCT
TTCCTGAAAGTTCGGGGCTCAGCCCCGTGATGGGAAGGAAACTGTATCTCTTGAGGGCAG
GAGAGGGAAGCGGAATTCCCGGTGTAGCGGTGAAATGCGTAGATATCGGGAAGAACACCA
GTGGCGAAGGCGGCTTTCTGGACTGTGCCTGACGCTGAGGCTCGAAAGCCAGGGGAGCGA
ACGGG
>OTU317
GTGGGGAATATTGGACAATGGGGGAAACCCTGATCCAGCGACGCCGCGTGAGTGAAGAAG
TATTTCGGTATGTAAAGCTCTATCAGCAAGGAAGATAATGACGGTACTTGACTAAGAAGC
CCCGGCTAACTACGTGCCAGCAGCCGCGGTAATACGTAGGGGGCAAGCGTTATCCGGATT
TACTGGGTGTAAAGGGAGCGTAGACGGTATGGCAAGTCTGATGTGAAAGCCCGGGGCTCA
ACCGCGGGACTGCATTGGAAACTGTCAGACTAGAGTGCAGGAGAGGTAAGTGGAATTCCT
AGTGTAGCGGTGAAATGCGTAGATATTAGGAGGAACACCGGTGGCGAAGGCGGCTTACTG
GACTGTAACTGACGTTGAGGCTCGAAAGCGTGGGGAGCAAACAGG
>OTU318
GTGAGGAATATTGGTCAATGGCCGGAAGGCTGAACCAGCCAAGTAGCGTGCAGGATGACG
GCCCTATGGGTTGTAAACTGCTTTTGTGCGGGAATAACGGTATCTACGTGTAGTTATGTG
CATGTACCGCACGAATAAGGATCGGCTAACTCCGTGCCAGCAGCCGCGGTAATACGGAGG
ATCCGAGCGTTATCCGGATTTATTGGGTTTAAAGGGAGCGTAGGCGGAGGATCAAGTCAG
CTGTGAAATGTAGGCGCTCAACGCCTGCACTGCAGTTGAAACTGGTTCCCTTGAGTGCGT
AAGGGGCAGGCGGAATTCGTCGTGTAGCGGTGAAATGCTTAGATATGACGAAGAACTCCG
ATCGCGAAGGCAGCTTGCCGGGCCGCAACTGACGCTGAAGCTCGAAGGTGCGGGTATCGA
ACAGG
>OTU319
GTGGAGAATCTTGCACAATGGGCGAAAGCCTGATGCAGCAACGCCGCGTGAAGGATGAAG
GCCCTTGGGTCGTAAACTTCTGTTCTAAGGGAAGATAATGACGGTACCTTAGGAGCAAGT
CCCGGCTAACTACGTGCCAGCAGCCGCGGTAATACGTAGGGGGCAAGCGTTATCCGGAAT
TATTGGGCGTAAAGAGTACGTAGGTGGTTTCCTAAGCGAGGGGTTTAAGGCAATGGCTTA
ACCATTGTTCGCCCCCCGAACTGGGTAACTTGAGTGCTGGAGGGGAAAGCGGAATTCCTA
GTGTAGCGGTGAAATGCGTAGATATTAGGAGGAACACCAGTGGCGAAGGCGGCTTTCTGG
ACAGTAACTGACACTGAGGTACGAAAGTGTGGGGAGCAAACAGG
>OTU320
GTGGGGAATATTGGGCAATGGGGGCAACCCTGACCCAGCAACGCCGCGTGAGGGAAGAAG
GTCTTCGGATTGTAAACCTCTTTTACCAGGGAAGAAGAAAGTGACGGTACCTGGAGAAAA
AGCCACGGCTAACTACGTGCCAGCAGCCGCGGTAATACGTAGGTGGCAAGCGTTGTCCGG
ATTTACTGGGTGTAAAGGGCGTGTAGGCGGGAAGACAGGTCAGATGTGAAATGTCGGGGC
TCAACCCCGGAACTGCATTTGAAACCGTTTTTCTTGAGTATCGGAGAGGCAGGCGGAATT
CCTAGTGTAGCGGTGAAATGCGTAGATATTAGGAGGAACACCAGTGGCGAAGGCGGCCTG
CTGGACGACAACTGACGCTGAGGCGCGAAAGCGTGGGGAGCAAACAGG
>OTU321
GTGGGGGATATTGCACAATGGGGGAAACCCTGATGCAGCGACGCCGCGTGGGTGAAGAAG
TATTTCGGTATGTAAAGCCCTATCAGCAGGGACGATAATGACGGTACCTGAGTAAGAAGC
CCCGGCTAACTACGTGCCAGCAGCCGCGGTAATACGTAGGGGGCAAGCGTTATCCGGATT
TACTGGGTGTAAAGGGGGCGCAGACGGAAATGCAAGCCAGATGTGAAAGCCCGGGGCTCA
GCCCTGGGAGTGCATTTGGAACTGTGTATCTAGAGTACTGGAGAGGTAAGCGGAATTCCT
GGTGTAGCGGTGAAATGCGTAGATATCAGGAAGAACACCGGTGGCGAAGGCGGCTTACTG
GACAGAGACTGACGTTGAGGCCCGAAAGCGTGGGGAGCAAACAGG
>OTU322
GTGGGGAATATTGGGCAATGGGCGAAAGCCTGACCCAGCGACGCCGCGTGAGGGAAGACG
GTCTTCGGATTGTAAACCTCTTTCAGCAGGGAAGAAGAAAGTGACGGTACCTGCAGAAGA
AGTCACGGCTAACTACGTGCCAGCAGCCGCGGTAATACGTAGGTGGCGAGCGTTATCCGG
AATTACTGGGTGTAAAGGGTGTGTAGGCGGGTCGGCAAGTCAGACGTGAAAATCAAAGGC
TCAACCTTTGACTTGCGTTTGAAACTGTCGATCTTGAGGATGGGAGAGGTAAACGGAATT
CCTAGTGTAGTAGTGAAATGCGTAGATATTAGGAGGAACACCGGTGGCGAAGGCGGTTTA
CTGGACCATAACTGACGCTGAGACACGAAAGCGTGGGGAGCAAACAGG
>OTU323
GTGGGGAATATTGCGCAATGGGCGGAAGCCTGACGCAGCGACGCCGCGTGAGGGATGACG
GCCTTCGGGTTGTAAACCTCTTTCAGCAGGGACCAAGGCTTTGGTTGAGTGTACCTGCAG
AAGAAGCACCGGCTAACTACGTGCCAGCAGCCGCGGTAATACGTAGGGTGCGAGCGTTGT
CCGGATTTATTGGGCGTAAAGGGCTCGTAGGCGGCGTGTCGCGTCGGGAGTGAAAGCCCA
CTGCTTAACGGTGGGTCTGCTTCCGGTACGGGCATGCTGGAGTGTGGCAGGGGAGACTGG
AATTCCTGGTGTAGCGGTGGAATGCGCAGATATCAGGAGGAACACCGGTGGCGAAGGCGG
GTCTCTGGGCCATTACTGACGCTGAGGAGCGAAAGCGTGGGGAGCGAACAGG
>OTU324
GTGAGGAATATTGGTCAATGGACGGAAGTCTGAACCAGCCATGCCGCGTGGAGGAAGAAG
GTCCTATGGGTTGTAAACTCCTTTTGTTCCAGAGTAATAAGGGCTTTGCGAAGTCCGATG
AGAGTATGGGACGAATAAGCATCGGCTAACTCCGTGCCAGCAGCCGCGGTAATACGGAGG
ATGCAAGCGTTATCCGGATTTATTGGGTTTAAAGGGTGCGCAGGCGGATAGTTAAGTCAG
CGGTGAAATCTCACGGCTCAACCGTGGAACTGCCGTTGATACTGGCTGTCTGGAGTACGG
ACGGCGCCGGCGGAATGTGTCATGTAGCGGTGAAATGCTTAGATATGCCACAGAACACCG
ATCGCGAAGGCAGCTGGCGAGGCCGGTACTGACGCTCAGGCACGAAAGCGTGGGGATCAA
ACAGG
>OTU325
GTGGGGGATATTGCACAATGGAGGAAACTCTGATGCAGCGACGCCGCGTGAGTGAAGAAG
TATTTCGGTATGTAAAGCTCTATCAGCAGGGAAGATAATGACAGTACCTGACCAAGAAGC
CCCGGCTAACTACGTGCCAGCAGCCGCGGTAATACGTAGGGGGCAAGCGTTATCCGGATT
TACTGGGTGTAAAGGGAGCGTAGACGGAATCGCAAGTCTGAAGTGAAATCCCCGGGCTCA
ACCCGGGAACTGCTTTGGAAACTGCGAGTCTGGAGTGTCGGAGAGGTAAGCGGAATTCCT
GGTGTAGTAGTGAAATGCGTAGATATCAGGAAGAACACCGGAGGCGAAGGCGGCTTACTG
GACGATAACTGACGTTGAGGCTCGAAAGCGTGGGGAGCAAACAGG
>OTU326
GTGGGGAATCTTCCGCAATGGGCGAAAGCCTGACGGAGCAACGCCGCGTGAGTGAAGAAG
GTCTTCGGATCGTAAAGCTCTGTTGTCGGGGACGAATGTAGAGGCTATCAACAACGGCTT
CTAATGACGGTACCTGACGAGGAAGCCACGGCTAACTACGTGCCAGCAGCCGCGGTAATA
CGTAGGTGGCGAGCGTTGTCCGGAATTATTGGGCGTAAAGGGAGCGCAGGCGGGAAGGTA
AGTCTATCCTAAAAGTTCGGGGCTCAACCCCGTGAGGGGATGGAAACTATCTTTCTTGAG
TGCAGGAGAGGAAAGCGGAATTCCTAGTGTAGCGGTGAAATGCGTAGATATTAGGAGGAA
CACCAGTGGCGAAGGCGGCTTTCTGGACTGTAACTGACGCTGAGGCTCGAAAGCCAGGGG
AGCGAACGGG
>OTU327
GTCGAGGATCATTTGCAATGGGCGAAAGCCTGACAATGCGACGCTGCGTGCAGGATGAAG
GCCTTCGGGTTGTAAACTGCTGTTAGGAGGGAAAAGGACGCGGATCCGAACAAGGTCTGC
CGTTTGATTGTACCTCCAGAGAAAGTCGCGGCTAACTCTGTGCCAGCAGCCGCGGTAATA
CAGAGGCGACAAGCGTTGTTCGGATTTACTGGGCGTAAAGCGTGCGCAGGCGGCGGGACA
TGTCCAATGTGAAATCCCGGGGCTCAGCCCCGGAAGTGCATTGGAAACCGTCCTGCTAGA
GACCGGGAAGGGAGTCTGGAACACACGGTGTAGCGGTGAAATGCGTTGATATCGTGTGGA
ACACCGGAAGCGAAGGCGAGACTCTGGAACGGCACTGACGCTCATGCACGAAAGCGTGGG
GAGCAAACAGG
>OTU328
GTGAGGAATATTGGTCAATGGGCGGAAGCCTGAACCAGCCATGCCGCGTGCAGGAATAAG
GCCCTATGGGTCGTAAACTGCTTTTGACGGGGAGCAATAAGGGCTACGCGTAGCCCGATG
AGAGTACTCGTCGAATAAGCATCGGCTAACTCCGTGCCAGCAGCCGCGGTAATACGGAGG
ATGCGAGCGTTATCCGGATTTATTGGGTTTAAAGGGTGCGTAGGCTGTTTGTCAAGTCAG
GGGTGAAATGCCGCGGCTTAACCGTGGAATTGCCTTTGATACTGGCAGGCTTGAATACTG
TTGCCGTGGGAGGAATGAGTAGTGTAGCGGTGAAATGCATAGATATTACTCAGAACACCG
ATTGCGAAGGCATCTCACGAAACAGCGATTGACGCTGAGGCACGAAAGCGTGGGGATCAA
ACAGG
>OTU329
GTGGGGGATATTGCACAATGGGCGAAAGCCTGATGCAGCGACGCCGCGTGAGTGAAGAAG
TATTTCGGTATGTAAAGCTCTATCAGCAGGGAAGAAAGACCTCGAAAGAGGGGATGACGG
TACCTGAGTAAGAAGCCCCGGCTAACTACGTGCCAGCAGCCGCGGTAATACGTAGGGGGC
AAGCGTTATCCGGATTTACTGGGTGTAAAGGGAGCGTAGACGGTGTATCAAGTCTGAAGT
GAAACCCCACGGCTCAACCGTGGGCTTGCTTTGGAAACTGGTAGACTAGAGTACTGGAGA
GGTAAGCGGAATTCCTGGTGTAGTAGTGAAATGCGTAGATATCAGGAAGAACATCAGTGG
CGAAGGCGGCTTACTGGACAGCAACTGACGTTGAGGCTCGAAGGCGTGGGGAGCAAACAG
G
>OTU330
GTCGAGGATCATTCGCAATGGGCGAAAGCCTGACGATGCGACGCTGCGTGGAGGATGAAG
GCCCTCGGGTCGTAAACTCCTGTCATGGGGGAACAGGCGAAGGGACCCAACACGTCCCCG
GGTTGAGTGTACCCCAAGAGGAAGCGACGGCTAACTCTGTGCCAGCAGCCGCGGTAATAC
AGAGGTCGCAAGCGTTGTTCGGATTTACTGGGCGTAAAGGGCGCGTAGGCGGCATGGCGT
GTCGGATGTGAAATCTCCGGGCTCAACCCGGAACGTGCGTCCGAAACTACCGTGCTCGAG
TCCGGGAGAGGGAATCGGAATGCAGGGTGTAGCGGTGAAATGCGTTGATATCCTGCAGAA
CACCGGAGGCGAAGGCGGATTCCTTGAACGGGACTGACGCTGAGGCGCGAAAGTCGGGGG
AGCAAACAGG
>OTU331
GTAGGGAATATTGCGCAATGGGGGCAACCCTGACGCAGCAATACCGCGTGAAGGATGACG
GTTTTCGGATTGTAAACTTCAGCAAGCAGGGAAGAAAAAAATGACGGTACCTGAACAAAA
GCCACGGCTAACTACGTGCCAGCAGCCGCGGTAATACGTAGGTGGCAAGCGTTGTCCGGA
TTTACTGGGTGTAAAGGGCGTGTAGGCGGGTGCCTAAGTCAGACGTGAAATACCGGGGCT
CAACTCCGGGGCTGCGTTTGAAACTGGGTGTCTTGAGTGCAGGAGAGGATAGCGGAATTC
CTAGTGTAGCGGTGAAATGCGTAGAGATTAGGAGGAACACCAGTGGCGAAGGCGGCTATC
TGGACTGTAACTGACGCTGAGGCGCGAAAGTGTGGGGAGCAAACAGG
>OTU332
GTGAGGAATATTGGTCAATGGGCGAGAGCCTGAACCAGCCAAGTAGCGTGCAGGAAGACG
GCCCTATGGGTTGTAAACTGCTTTTATACAGGGATAAAGTGTGCCACGTGTGGCGTTTTG
TAGGTACTGTATGAATAAGGACCGGCTAATTCCGTGCCAGCAGCCGCGGTAATACGGAAG
GTCCGGGCGTTATCCGGATTTATTGGGTTTAAAGGGAGCGCAGGCCGACTGGTAAGCGTG
ACGTGAAATGTAGCCGCTCAACGGCTGAACTGCGTCGCGAACTGTCAGTCTTGAGTGAGT
TCGATGTTGGCGGAATTCGTGGTGTAGCGGTGAAATGCTTAGATATCACGAAGAACTCCG
ATTGCGAAGGCAGCCAACAAGGCCTTTACTGACGCTAAAGCTCGAAGGTGCGGGTATCGA
ACAGG
>OTU333
GTGGGGAATATTGCACAATGGGCGCAAGCCTGATGCAGCAACGCCGCGTGCGGGATGACG
GTCTTCGGATTGTAAACCGCTTTTCTTGGAGAAGAAACAAATGACGGTATCCAAGGAATA
AGCATCGGCTAACTACGTGCCAGCAGCCGCGGTAATACGTAGGATGCGAGCGTTGTCCGG
ATTTACTGGGTGTAAAGGGAGCGCAGGCGGGACTTCAAGTTGGATGTGAAATGTCGAGGC
TTAACCTCGGAACTGCATCCAAAACTGTAGTTCTTGAGTGGAGTAGAGGCAAGCGGAATT
CCGAGTGTAGCGGTGAAATGCGTAGATATTCGGAGGAACACCAGTGGCGAAGGCGGCTTG
CTGGGCTCTAACTGACGCTGAGGCTCGAAAGTGTGGGGAGCAAACAGG
>OTU334
GTGGGGAATATTGCGCAATGGGGGAAACCCTGACGCAGCGACGCCGCGTGAAGGAAGAAG
GCCTTCGGGTTGTAAACTTCTTTGATCGGGGACGAAGATGACGGTACCCGAGGAACAAGC
CACGGCTAACTACGTGCCAGCAGCCGCGGTAATACGTAGGTGGCGAGCGTTGTCCGGAAT
TACTGGGTGTAAAGGGCGTGTAGGCGGGGCGCCAAGTCAGGTGTGAAATTCCGGGGCTTA
ACTCCGGGTATGCACCTGAAACTGGTACTCTTGAGTGTCGGAGAGGAAAGTGGAATTCCC
AGTGTAGCGGTGAAATGCGTAGAGATTGGGAGGAACACCAGTGGCGAAGGCGGCTTTCTG
GACGATAACTGACGCTGAGGCGCGAAAGCGTGGGGAGCAAACAGG
>OTU335
GTGAGGAATATTGGTCAATGGCCGTGAGGCTGAACCAGCCAAGTAGCGTGCAGGATGACG
GCCCTATGGGTTGTAAACTGCTTTTATGCGGGGATAAAGTGTGCCACTTGTGGCATTTTG
CAGGTACCGCATGAATAAGGACCGGCTAATTCCGTGCCAGCAGCCGCGGTAATACGGAAG
GTCCGGGCGTTATCCGGATTTATTGGGTTTAAAGGGAGCGCAGGCGGGTGGTTAAGCGTG
ACGTGAAATGTCCCGGCCCAACCGGGGAGTTGCGTCGCGAACTGGCTGCCTTGAGTTGCG
GCGATGTGCGCGGAATTCGTGGTGTAGCGGTGAAATGCTTAGATATCACGAAGAACTCCG
ATTGCGAAGGCAGCGCGCAAGCCGTTGACTGACGCTGAGGCTCGAAGGTGCGGGTATCGA
ACAGG
>OTU336
GTGGGGAATATTGCACAATGGAGGAAACTCTGATGCAGCGACGCCGCGTGAGTGAGGAAG
TATTTCGGTATGTAAAGCTCTATCAGCAGGGAAGATAATGACGGTACCTGAGTAAGAAGC
ACCGGCTAAATACGTGCCAGCAGCCGCGGTAATACGTATGGTGCAAGCGTTATCCGGATT
TACTGGGTGTAAAGGGAGTGCAGGCGGTCTTGCAAGTCAGATGTGAAAACCCAAGGCTCA
ACCATGGGACTGCATTTGAAACTGTGAGACTAGAGTATCGGAGAGGTAAGTGGAATTCCT
AGTGTAGCGGTGAAATGCGTAGATATTAGGAAGAACACCAGTGGCGAAGGCGGCTTACTG
GACGATTACTGACGCTGAGGCTCGAAAGCGTGGGGAGCAAACAGG
>OTU337
GTGGGGAATATTGGGCAATGGGGGAAACCCTGACCCAGCAACGCCGCGTGAAGGAAGAAG
GCTTTCGGGTTGTAAACTTCTTTTAACAGGGAAGATAATGACGGTACCTGTTGAATAAGC
CACGGCTAACTACGTGCCAGCAGCCGCGGTAATACGTAGGTGGCGAGCGTTGTCCGGATT
TACTGGGTGTAAAGGGCGCGTAGGCGGGGATGCAAGTCAGATGTGAAATCCATGGGCTTA
ACCCATGAACTGCATTTGAAACTGTGTCTCTTGAGTGTCGGAGAGGTAGATGGAATTCCT
AGTGTAGCGGTGAAATGCGTAGATATTAGGAGGAACACCAGTGGCGAAGGCGATCTACTG
GACGATAACTGACGCTGAGGCGCGAAAGCGTGGGGAGCAAACAGG
>OTU338
GTAGGGAATATTGGGCAATGGAAGGAATTCTGACCCAGCCATGCCGCGTGAAGGAAGACG
GTCCTATGGATTGTAAACTTCTTTTGCCGCAGAGTAAACGATGCCACGTGTGGTGTTTTG
AGAGTATGCGGCGAATAAGTATCGGCTAACTCCGTGCCAGCAGCCGCGGTAATACGGAGG
ATACGAGCGTTATCCGGATTCATTGGGTTTAAAGGGTGCGCAGGCGGACCGTTAAGTCAG
GGGTGAAAAGTTGGGGCTCAACTCCAATCGTGCCTTTGATACTGGCGGACTAGAGTGCGA
TAGGCGTGGCCGGAATGTGATGTGTAGCGGTGAAATGCTTAGATATGTCACAGAACACCG
ATCGAGAAGTCAGGTCACGAGTTCGCAACTGACGCTCATGCACGAAAGCGTGGGGATCAA
ACAGG
>OTU339
GTGAGGAATATTGGTCAATGGACGCAAGTCTGAACCAGCCAAGTCGCGTGAAGGATGAAG
GTATTATGTATTGTAAACTTCTTTTGTCAGGGAATAATGGGTGTCACGTGTGACGCAGAG
GAATGTACCTGACGAATAAGCATCGGCTAACTCCGTGCCAGCAGCCGCGGTAATACGGAG
GATGCGAGCGTTATCCGGATTTATTGGGTTTAAAGGGTGCGTAGGCGGTTTGTTAAGTCA
GTGGTGAAAGTTTGCGGCTCAACCGTAAAATTGCCATTGAAACTGGCGAACTTGAGTACA
GTAGAGGTAGGCGGAATTCGTGGTGTAGCGGTGAAATGCTTAGATATCACGAAGAACTCC
GATTGCGAAGGCAGCTTGCTGGACTGTAACTGACGCTGAGGCACGAAAGCGTGGGGATCA
AACAGG
>OTU340
GTGAGGAATATTGGTCAATGGGCGTGAGCCTGAACCAGCCAAGTAGCGTGCAGGACGACG
GCCCTACGGGTTGTAAACTGCTTTTGTACGGGAATAAAGTCACCCACGTGTGGGTGTTTG
TATGTACCGTAAGAATAAGGACCGGCTAATTCCGTGCCAGCAGCCGCGGTAATACGGAAG
GTCCGGGCGTTATCCGGATTTATTGGGTTTAAAGGGAGCGCAGGCTGATGCTTAAGCGTG
ACGTGAAATGCCGCGGCTCAACCGTGGAAGTGCGTCGCGAACTGGGTGTCTTGAGTGGGT
ACGACGCCGGCGGAATTCGTGGTGTAGCGGTGAAATGCTTAGATATCACGAAGAACCCCG
ATTGCGAAGGCAGCCGGCGAGTCCTCAACTGACGCTAAAGCTCGAAGGTGCGGGTATCGA
ACAGG
>OTU341
GTGGGGAATATTGCACAATGGGGGAAACCCTGATGCAGCGACGCCGCGTGAGCGATGAAG
TATTTCGGTATGTAAAGCTCTATCAGCAGGGAAGATAATGACGGTACCTGACTAAGAAGC
ACCGGCTAAATACGTGCCAGCAGCCGCGGTAATACGTATGGTGCAAGCGTTATCCGGATT
TACTGGGTGTAAAGGGTGCGTAGGTGGTTGCGCAAGTCAGAAGTGAAAACTATGGGCTCA
ACCCATAGACTGCTTTTGAAACTGCGTAACTAGAGTGCAGGAGAGGAAAGTGGAATTCCT
AGTGTAGCGGTGAAATGCGTAGATATTAGGAGGAACACCAGTGGCGAAGGCGGCTTTCTG
GACTGCAACTGACACTGAGGCACGAAAGCGTGGGGAGCAAACAGG
>OTU342
GTAGGGAATATTGCTTAATGGGCGAAAGCCTGAAGCAGCAACGCCGCGTGGATGAAGAAG
GCCTTCGGGTCGTAAAATCCTTTTACAGGGGAAGAGGAAGGACGGTACCCTGTGAATAAG
TCTCGGCTAACTACGTGCCAGCAGCCGCGGTAAAACGTAGGAGACGAGCGTTATCCGGAT
TTACTGGGCGTAAAGCGCGTGTAGGAGGCTAGACAAGTTGGATGTAAAATCTCCCGGCTT
AACTGGGAGGCGTCGTTCAAAACTGTAAAGCTAGAGTAGTGTAGAGGTAATCGGAACTCC
GGGAGTAGCGGTGAAATGCGTAGATATCCGGAAGAACACCAGAGGCGAAAGCGGATTACT
GGACACCAACTGACACTGAGACGCGAAAGCCAGGGTAGCAAACGGG
>OTU343
GTGAGGAATATTGGTCAATGGTCGAAGGACTGAACCAGCCAAGTAGCGTGCAGGACGACG
GCCCTACGGGTTGTAAACTGCTTTTATGCGGGAATAACGGTCGCCACGCGTGGTGATGTG
CATGTACCGCATGAATAAGGATCGGCTAACTCCGTGCCAGCAGCCGCGGTAATACGGAGG
ATCCGAGCGTTATCCGGATTTATTGGGTTTAAAGGGAGCGTAGGCGGGAAGTCAAGTCAG
CTGTGAAATGTAGGCGCTCAACGCCTGCACTGCAGTTGAAACTGGTTTTCTTGAGTGCGT
AAGGGGCAGGCGGAATTCGTCGTGTAGCGGTGAAATGCTTAGATATGACGAAGAACTCCG
ATCGCGAAGGCAGCCTGCCGGGCCGCGACTGACGCTGAAGCTCGAAGGTGCGGGTATCGA
ACAGG
>OTU344
GTGAGGAATATTGGACAATGGCCGGAAGGCTGATCCAGCCATGCCGCGTGAAGGAAGACG
GTCCTATGGATTGTAAACTTCTTTTGTACGGGAGCAATAAGGGCGTCGCGACGTCCGATG
AGAGTACCGTACGAATAAGCATCGGCTAACTCCGTGCCAGCAGCCGCGGTAATACGGAGG
ATGCGAGCGTTATCCGGATTCATTGGGTTTAAAGGGTGCGTAGGCGGCTGTTCAAGTCAG
CGGTGAAATGCAAGGGCCTAACCCTTGACGTGCCGTTGAAACTGAGTGGCTAGAATGCGG
ATGCTGTGGGAGGAATGTGTAGTGTAGCGGTGAAATGCATAGATATTACACAGAACACCG
ATTGCGAAGGCATCTCACAAATCCGCTATTGACGCTGAGGCACGAAAGTGCGGGGATCAA
ACAGG
>OTU345
GTGGGGAATCTTCCGCAATGGACGAAAGTCTGACGGAGCAACGCCGCGTGAGTGATGAAG
GTTTTCGGATCGTAAAGCTCTGTTGCCAGGGAAGAACGTCCGTTAGAGTAACTGCTAACG
GAGTGACGGTACCTGAGAAGAAAGCCCCGGCTAACTACGTGCCAGCAGCCGCGGTAATAC
GTAGGGGGCGAGCGTTGTCCGGAATTATTGGGCGTAAAGCGCGCGCAGGCGGCTGTTTAA
GTCTGGTGTTTAATCCTGGGGCTCAACCCCGGGTCGCACTGGAAACTGGGCAGCTTGAGT
GCAGAAGAGGAGAGTGGAATTCCACGTGTAGCGGTGAAATGCGTAGAGATGTGGAGGAAC
ACCAGTGGCGAAGGCGACTCTCTGGGCTGTAACTGACGCTGAGGCGCGAAAGCGTGGGGA
GCAAACAGG
>OTU346
GTGGGGAATATTGGTCAATGGGCGGAAGCCTGAACCAGCCATGCCGCGTGGGGGAAGGAG
GCCCTATGGGTTGTGAACCCCTTTTAGCCGGGAGTAATAAGGGCTTTGCGAAGTCCGATG
AGAGTACCGGCGGAATAAGCATCGGCTAACTCCGTGCCAGCAGCCGCGGTAATACGGAGG
ATGCGAGCGTTATCCGGATTTATTGGGTTTAAAGGGTGCGCAGGCGGCTCGTTAAGTCAG
CGGTGAAATGTCCCGGCTCAACCGGGGAGCTGCCGTTGATACTGGCGAGCTGGAGTGCGA
ACGGCGCCGGCGGAATGTGCAATGTAGCGGTGAAATGCATAGATATTGCACAGAACACCG
ATCGCGAAGGCAGCTGGCGAGGACGCAACTGACGCTGAGGCACGAAGGCGTGGGGATCGA
ACAGG
>OTU347
GTGGGGAATATTGGGCAATGGGAGAGATCCTGACCCAGCGACGCCGCGTGAACGAAGAAG
GCCTTCGGGTCGTAAAGTTCTTTTATGGGGGAAGAAGGAAGTGACGGTACCCCATGAATA
AGCCCCGGCTAACTACGTGCCAGCAGCCGCGGTAATACGTAGGGGGCGAGCGTTGTCCGG
AATTACTGGGCGTAAAGGGCACGCAGGCGGTGTGTCAAGCCGGCTGTTAAAGGATGTGGC
TCAACCATGTCATGCAGTCGGGACTGAGATACTGGAGTGCTGGAGAGGCAAGTGGAATTC
CCAGTGTAGCGGTGAAATGCGTAGATATTGGGAAGAACATCGGTGGCGAAGGCGACTTGC
TGGCCAGTAACTGACGCTGAGGTGCGAAAGCCAGGGTAGCAAACGGG
>OTU348
GTGGGGAATATTGGGCAATGGGCGAAAGCCTGACCCAGCGACGCCGCGTGAGGGAAGAAG
GTCTTCGGATTGTAAACCTCTTTCAGCAAGGAAGAAGAAAGTGACGGTACTTGCAGAAGA
AGCCACGGCTAACTACGTGCCAGCAGCCGCGGTAATACGTAGGTGGCGAGCGTTATCCGG
AATTACTGGGTGTAAAGGGTGTGTAGGCGGGGCGCCAAGTCAGATGTGAAAATTACGGGC
TCAACCCGTAACCTGCGTCTGAAACTGGTGCTCTTGAGAGTGGGAGAGGTAAACGGAATT
CCTGGTGTAGCGGTGAAATGCGTAGATATCAGGAGGAACACCGGTGGCGAAGGCGGTTTA
CTGGACCACAACTGACGCTGAGACACGAAAGCGTGGGGAGCAAACAGG
>OTU349
GTGGGGAATATTGGGCAATGGGCGCAAGCCTGACCCAGCGACGCCGCGTGAGGGAAGACA
GCCTTAGGGTTGTAAACCTCTGTTGCAGGGGAAGAAGGAAGTGACGGTACCCTGCGAGGA
AGCTCCGGCTAACTACGTGCCAGCAGCCGCGGTAATACGTAGGGAGCGAGCGTTGTCCGG
AATTACTGGGCGTAAAGGGCGCGAAGGCGGCGTTCCAAGTCAACTGTAAAATGTCGGGGC
TTAACCCCGGCGAGCAGTTGAAACTGGGATGCTCGAGGCGCAGAGAGGCAGACAGAATTC
CTGGTGTAGCGGTGAAATGCGTAGATATCAGGAAGAATACCAGTGGCGAAGGCGGTCTGC
TGGCTGCGAACTGACGCTCAAGCGCGAAAGCCAGGGGAGCAAACGGG
>OTU350
GTAGGGAATATTGCACAATGGGGGAAACCCTGATGCAGCAACGCCACGTGTGGGAAGAAG
CATTTCGGTGTGTAAACCACTGTCATGAGGGAATAAGGCCCTTATTCGTAAGGGATTGAA
TGTACCTTGAGAGGAAGCACCGGCAAACTTCGTGCCAGCAGCCGCGGTAATACGAGGGGT
GCAAGCGTTGTTCGGAATTACTGGGCGTAAAGGGAGCGTAGGCGGAGATTCAAGCGGATT
GTACAATCCCGGGGCCCAACCCCGGCTCTGCAGTCCGAACTGGATCTCTTGGATAGTTCA
GGGGCAGGCGGAATTCCTGGTGTAGCGGTGGAATGCGTAGAGATCAGGAAGAACACCGAT
GGCGAAGGCAGCCTGCTGGGGACTTATCGACGCTGAGGCTCGAAAGTGCGGGTAGCAAAC
AGG
>OTU351
GTGGGGAATATTGGGCAATGGGCGAAAGCCTGACCCAGCGACGCCGCGTGAGGGAAGAAG
GTCTTCGGATTGTAAACCTTTGTCATCAGGGACGAAGAAATGACGGTACCTGAGAAGGAA
GCCACGGCTAACTACGTGCCAGCAGCCGCGGTAATACGTAGGTGGCGAGCGTTATCCGGA
TTTACTGGGTGTAAAGGGTGTGTAGGCGGAGGAGCAAGTCAGATGTGAAATATTAAGGCT
CAACCTTGATACTGCATTTGAAACTGTTCCCCTTGAGTGTGGGAGAGGTAAGCGGAATTC
CCGGTGTAACGGTGAAATGTGTAGATATCGGGAGGAATACCGGTGGCGAAGGCGGCTTAC
TGGACCATAACTGACGCTGAGACACGAAAGCGTGGGGAGCAAACAGG
>OTU352
GTGGGGAATATTGCACAATGGGGGAAACCCTGATGCAGCAACGCCGCGTGAGTGATGAAG
GTTTTCGGATCGTAAAACTCTGTCTTCGGGGACGATAATGACGGTACCCGAGGAGGAAGC
CACGGCTAACTACGTGCCAGCAGCCGCGGTAATACGTAGGTGGCAAGCGTTGTCCGGATT
TACTGGGCGTAAAGGGAGCGTAGGCGGACTTTTAAGTGAGATGTGAAATACCCGGGCTCA
ACTTGGGTGCTGCATTTCAAACTGGAAGTCTAGAGTGCAGGAGAGGAGAGTGGAATTCCT
AGTGTAGCGGTGAAATGCGTAGAGATTAGGAAGAACACCAGTGGCGAAGGCGACTCTCTG
GACTGTAACTGACGCTGAGGCTCGAAAGCGTGGGGAGCAAACAGG
>OTU353
GTGGGGAATATTGCACAATGGGGGAAACCCTGATGCAGCGACGCCGCGTGAAGGAAGAAG
TATCTCGGTATGTAAACTTCTATCAGCAGGGAAGATAGTGACGGTACCTGACTAAGAAGC
CCCGGCTAACTACGTGCCAGCAGCCGCGGTAATACGTAGGGGGCAAGCGTTATCCGGATT
TACTGGGTGTAAAGGGAGCGTAGACGGTGTGGCAAGTCTGATGTGAAAGGCATGGGCTCA
ACCTGTGGACTGCATTGGAAACTGTCATACTTGAGTGCCGGAGGGGTAAGCGGAATTCCT
AGTGTAGCGGTGAAATGCGTAGATATTAGGAGGAACACCAGTGGCGAAGGCGGCTTACTG
GACGGTAACTGACGTTGAGGCTCGAAAGCGTGGGGAGCAAACAGG
>OTU354
GTGAGGAATATTGGTCAATGGGCGGAAGCCTGAACCAGCCAAGTAGCGTGGAGGATGACG
GCCCTACGGGTTGTAAACTCCTTTTATGCGGGGATAAAGTTCGGGACGCGTCCCGTTTTG
CAGGTACCGCATGAATAAGGACCGGCTAATTCCGTGCCAGCAGCCGCGGTAATACGGAAG
GTCCGGGCGTTATCCGGATTTATTGGGTTTAAAGGGAGCGCAGACGGCCTGTTAAGCGTG
CAGTGAAATGTGGGTGCTCAACATCTGCACTGCTGCGTGAACTGGCGGGCTTGAGTTGTC
TGGAGGTGCGCGGAATTCGTGGTGTAGCGGTGAAATGCTTAGATATCACGAGGAACTCCG
ATTGCGAAGGCAGCGCACCGTTGGCACACTGACGTTGAGGCTCGAAGGTGCGGGTATCGA
ACAGG
>OTU355
GTGGGGAATATTGCACAATGGGGGAAACCCTGATGCAGCGACGCCGCGTGAGTGAAGAAG
TATTTCGGTATGTAAAGCTCTATCAGCAGGGAAGAAAATGACGGTACCTGACTAAGAAGC
CCCGGCTAACTACGTGCCAGCAGCCGCGGTAATACGTAGGGGGCAAGCGTTATCCGGATT
TACTGGGTGTAAAGGGTGCGTAGATGGTTTAGCAAGTCTGAAGTGAAAGCTCGGGGCTCA
ACTCCGGAACTGCTTTGGAAACTGTTGAACTAGAGTGCAGGAGGGGTAAGCGGAATTCCT
AGTGTAGCGGTGAAATGCTTAGATATTAGGAGGAACACCGGCGGCGAAGGCGGCTTACTG
GACTGTAACTGACATTGAGGCACGAAAGCGTGGGGAGCAAACAGG
>OTU356
GTGGGGAATATTGGGCAATGGACGAAAGTCTGACCCAGCGACGCCGCGTGAGGGAAGAAG
GTCTTCGGATTGTAAACCTTAGTCAACAGGGACGAAGCAAGTGACGGTACCTGTGGAGGA
AGCCACGGCTAACTACGTGCCAGCAGCCGCGGTAATACGTAGGTGGCGAGCGTTATCCGG
AATTACTGGGTGTAAAGGGTGTGTAGGCGGGAAGGCAAGTCGGATGTGAAAATTATGGGC
TCAACCCATAAAGTGCGACCGAAACTGTCTTTCTTGAGGATCGGAGAGGTAATGAGAATT
CCCGGTGTAGCGGTGAAATGCGCAGAGATCGGGAGGAATACCGGTGGCGAAGGCGAATTA
CTGGACGATAACTGACGCTGAGACACGAAAGCGTGGGGAGCAAACAGG
>OTU357
GTGAGGGATATTGCACAATGGAGGAAACTCTGATGCAGCGATGCCGCGTGGAGGAAGAAG
GTTTTCGGATTGTAAACTCCTGTTTCGAGGGACGATAATGACGGTACCTCGGGAGGAAGC
TCCGGCTAACTACGTGCCAGCAGCCGCGGTAATACGTAGGGAGCGAGCGTTGTCCGGAAT
TACTGGGTGTAAAGGGAGCGCAGGCGGGATTGCAAGTCAGGTGTGAAATACGTGGGCTCA
ACCCACGGGCTGCACTTGAAACTGTAGTTCTTGAGTGAAGTAGAGGTAAGCGGAATTCCT
AGTGTAGCGGTGAAATGCGTAGATATTAGGAGGAACATCGGTGGCGAAGGCGGCTTACTG
GGCTTTTACTGACGCTGAGGCTCGAAAGCGTGGGGAGCAAACAGG
>OTU358
GTGGGGGATATTGCACAATGGGGGAAACCCTGATGCAGCGACGCCGCGTGAGTGATGAAG
TATTTCGGTATGTAAAACTCTATCAGCAGGGAAGAAAATGACGGTACCTGACTAAGAAGC
TCCGGCTAAATACGTGCCAGCAGCCGCGGTAATACGTATGGAGCAAGCGTTATCCGGATT
TACTGGGTGTAAAGGGAGCGTAGACGGTGAGGCAAGTCTGATGTGAAAGGTGTGGGCTCA
ACCCGCAAACTGCATTGGAAACTGTCCCGCTTGAGTGTCGGAGAGGTAAGTGGAATTCCT
AGTGTAGCGGTGAAATGCGTAGATATTAGGAGGAACACCAGCGGCGAAGGCGGCTTACTG
GACGATAACTGACGTTGAGGCTCGAAAGCGTGGGGAGCAAACAGG
>OTU359
GTAGGGAATATTGCACAATGGAGGAAACTCTGATGCAGCCATGCCGCGTGTGTGAAGAAG
GCCTTCGGGTTGTAAAGCACTTTCGGAGGGGAGGAAGAAAATGACGTTACCCTCAGAAGA
AGCACCGGCTAACTCCGTGCCAGCAGCCGCGGTAATACGGAGGGTGCAAGCGTTAATCGG
AATAACTGGGCGTAAAGGGCATGCAGGCGGTTCATCAAGTAGGATGTGAAATCCCCGGGC
TCAACCTGGGAACAGCATACTAAACTGGTGGACTAGAGTATTGCAGGGGGAGACGGAATT
CCAGGTGTAGCGGTGGAATGCGTAGATATCTGGAAGAACACCAAAGGCGAAGGCAGTCTC
CTGGGCAAATACTGACGCTCATATGCGAAAGCGTGGGTAGCAAACAGG
>OTU360
GTGGGGAATTTTGCACAATGGGGGAAACCCTGATGCAGCGACGCCGCGTGATTTAGAAGG
CCTTCGGGTTGTAAAAATCTTTTGTATGGGAAGAAAATGACAGTACCATACGAATAAGGA
CCGGCTAATTACGTGCCAGCAGCCGCGGTAATACGTAAGGTCCGAGCGTTGTCCGGAATC
ATTGGGCGTAAAGGGTACGTAGGCGGATAAGCAAGTTAGAAGTGAAATCCTATAGCTCAA
CTATAGTAAGCTTTTAAAACTGCTCATCTTGAGGTATGGAAGGGAAAGTGGAATTCCTAG
TGTAGCGGTGAAATGCGCAGATATTAGGAGGAATACCGGTGGCGAAGGCGACTTTCTGGC
CATATACTGACGCTGAGGTACGAAAGCGTGGGTAGCAAACAGG
>OTU361
GTGGGGAATATTGCACAATGGGCGAAAGCCTGATGCAGCAACGCCGCGTGAACGAAGAAG
GCTCTTGGGTCGTAAAGTTCTGTTCTGAGGGAAGAAGCAAGTGACGGTACCTCAGGAGAA
AGCCCCGGCTAACTACGTGCCAGCAGCCGCGGTAATACGTAGGGGGCGAGCGTTGTCCGG
AATTACTGGGCGTAAAGAGTACGTAGGCGGTTCGGTAAGCGCATGGTGAAAGGCATCGGC
TCAACCAGTGTCAGCCGTGCGAACTGCCGGGCTTGAGTGCGGGAGAGGAAAGCGGAATTC
CTGGTGTAGCGGTGAAATGCGTAGAGATCAGGAGGAACACCGGTGGCGAAGGCGGCTTTC
TGGACCGTAACTGACGCTGAGGTACGAAAGCGTGGGGAGCAAACAGG
>OTU362
GTGAGGAATATTGGTCAATGGGCGAGAGCCTGAACCAGCCAAGTAGCGTGCAGGATGACG
GCCCTACGGGTTGTAAACTGCTTTTGGAGGGGAATAATGGGCGCCACGTGTGGTGTTTTG
CATGTACCCTCAGAATAAGGACCGGCTAATTCCGTGCCAGCAGCCGCGGTAATACGGAAG
GTCCGGGCGTTATCCGGATTTATTGGGTTTAAAGGGAGCGCAGGCCGGAGATTAAGCGTG
ACGTGAAATGCCGCGGCTCAACCGTGGAAGTGCGTCGCGAACTGGTTTCCTTGAGTGAGT
ACGACGTAGGCGGAATTCGTGGTGTAGCGGTGAAATGCTTAGATATCACGAAGAACCCCG
ATTGCGAAGGCAGCCTACGAGGCCTCAACTGACGCTAAAGCTCGAAGGTGCGGGTATCGA
ACAGG
>OTU363
GTGGGGAATATTGCACAATGGGCGCAAGCCTGATGCAGCGATGCCGCGTGAGGGAAGAAG
GTTTTCGGATTGTAAACCTCTGTCATCGGGGACGAAAATGACGGTACCCGAGAAGGAAGC
TCCGGCTAACTACGTGCCAGCAGCCGCGGTAATACGTAGGGAGCAAGCGTTATCCGGAAT
TACTGGGTGTAAAGGGAGTGTAGGCGGGACTGCAAGTCAGATGTGAAATATGCCGGCTCA
ACTGGCAGACTGCATTTGAAACTGTGGTTCTTGAGTGAAGTAGAGGTAAGCGGAATTCCT
AGTGTAGCGGTGAAATGCGTAGATATTAGGAGGAACATCAGTGGCGAAGGCGGCTTACTG
GGCTTTAACTGACGCTGAGGCTCGAAAGCGTGGGGAGCAAACAGG
>OTU364
GTGAGGAATATTGGTCAATGGGCGAGAGCCTGAACCAGCCAAGTCGCGTGCGGGAAGACG
GCCCTACGGGTTGTAAACCGCTTTAGCCGGGGAGTAACAAGCGCCACGTGTGGCGCCATG
AGAGTACCCGGAGAATAAGCATCGGCTAACTCCGTGCCAGCAGCCGCGGTAATACGGAGG
ATGCGAGCGTTATCCGGATTCATTGGGTTTAAAGGGTGCGCAGGCGGCGCGCCAAGTCAG
CGGTCAAATCTCCGGGCTCAACCCGGTGTCGCCGTTGAAACTGGCGTGCTTGAGTAGGTG
CGACGGAGGCGGAATGCGTGGTGTAGCGGTGAAATGCATAGATATCACGCAGAACCCCGA
TTGCGAAGGCAGCTTCCGAGCACTCGACTGACGCTGAGGCACGAAAGCGTGGGTATCGAA
CAGG
>OTU365
GTGGGGAATCTTGCGCAATGGGGGAAACCCTGACGCAGCCATGCCGCGTGAGTGATGAAG
GCCTTCGGGTTGTAAAGCTCTGTCTAAGGGGACGAATGGCATACGAAACAAGACGCCGTA
TGCGTGACGGTACCCTTAAAGAAAACACCGGCTAACTCCGTGCCAGCAGCCGCGGCAATA
CGGGGGGTGTAAGCGTTGTTCGGAATTACTGGGCGTAAAGGGCGTGCAGGCGGTCGCCGC
AAGTTGAATGTGAAATCCCCGAGCTTAACTTGGGACGTGCGTTCAAGACTGCGGGACTCG
AATACGGGAGAGGGTCGTGGAATTCCTGGTGTAGAGGTGAAATTCGTAGAGATCAGGAGG
AACACTCGTGGCGAAGGCGACGACCTGGACCGATATTGACGCTGAGACGCGAAAGCGTGG
GTAGCAAACAGG
>OTU366
GTGAGGAATATTGGTCAATGGGCGCGAGCCTGAACCAGCCAAGTAGCGTGCAGGAAGACG
GCCCTATGGGTTGTAAACTGCTTTTGTGCGGGAATAAAGTCAGGGACGTGTCCCTGTTTG
CATGTACCGCAAGAATAAGGACCGGCTAATTCCGTGCCAGCAGCCGCGGTAATACGGAAG
GTCCGGGCGTTATCCGGATTTATTGGGTTTAAAGGGAGCGTAGGCCGTCGTTTAAGCGTG
TTGTGAAATGTAGGCGCCCAACGTCTGCACTGCAGCGCGAACTGGATGACTTGAGTACGC
GGGAAGCAGGCGGAATTCGTCGTGTAGCGGTGAAATGCTTAGATATGACGAAGAACTCCG
ATTGCGAAGGCAGCCTGCTGTAGCGCCACTGACGCTGATGCTCGAAAGCGTGGGTATCGA
ACAGG
>OTU367
GTCGAGAATCATTCGCAATGGGCGAAAGCCTGACGGTGCGACGTCGCGTGGAGGATGAAG
GTCTTCGGATTGTAAACTCCTGTCATGTGGAATAAACGGTCTCTGTGCGAACACCACGGA
GAAATGATAGTACCACAGGAGGAAGAGACGGCTAACTCTGTGCCAGCAGCCGCGGTAATA
CAGAGGTCTCGAGCGTTGTTCGGATTTACTGGGCGTAAAGGGAGCGTAGGCGGTTCGGTG
TGTTGAATGTGAAATCCCACGACTCAATCGTGGACATGCATTCAAAACTGCCGGACTGGA
GTACTGGAGAGGAAAGCGGAATTCCTGGTGTAGCGGTGAAATGCGTAGATATCAGGAGGA
ACACCGATGGCGAAGGCAGCTTTCTGGACAGATACTGACGCTGAGGCTCTAAAGTTAGGG
GAGCAAACAGG
>OTU368
GTGGGGAATATTGCACAATGGAGGAAACTCTGATGCAGCGACGCCGCGTGAGTGAAGAAG
TATTTCGGTATGTAAAGCTCTATCAGCAGGGAAGATAATGACGGTACCTGAATAAGAAGC
ACCGGCTAAATACGTGCCAGCAGCCGCGGTAATACGTATGGTGCAAGCGTTATCCGGATT
TACTGGGTGTAAAGGGAGTGCAGGCGGTCTGAAAAGTCAGATGTGAAAGCCCGGGGCTCA
ACCCCGGGACTGCATTTGAAACTTCCGGACTGGAGTGTCGGAGAGGTAAGTGGAATTCCC
AGTGTAGCGGTGAAATGCGTAGATATTGGGAAGAACACCAGCGGCGAAGGCGGCTTACTG
GACGATAACTGACGCTGAGGCTCGAAAGCGTGGGGAGCAAACAGG
>OTU369
GTGGGGAATATTGGACAATGGGCCACGAGCCTGATCCAGCAATTCTGTGTGCACGATGAA
GGTCTTCGGATTGTAAAGTGCTTTCAGTTGGGAAGAAGAAAGTGACGGTACCAACAGAAG
AAGCGACGGCTAAATATGTGCCAGCAGCCGCGGTAATACATATGTCGCAAGCGTTATCCG
GATTTATTGGGCGTAAAGCGCGTCTAGGCGGTTTACTAAGTCTGATGTGAAAATGCGGGG
CTCAACTCCGTATTGCGTTGGAAACTGGTAGACTAGAGTACTGGAGAGGTGGGCGGAACT
ACAAGTGTAGAGGTGGAATTCGTAGATATTTGTAGGAATGCCGATGGAGAAGTCAGCTCA
CTGGACAGATACTGACGCTAAAGCGCGAAAGCGTGGGGAGCAAACAGG
>OTU370
GTGGGGAATATTGCACAATGGGCGAAAGCCTGATGCAGCAACGCCGCGTGAGGGAAGACG
GTTTTCGGATTGTAAACCTCTGTCCTTGGTGAAGATAGTGACGGTAGCCGAGGAGGAAGC
CACGGCTAACTACGTGCCAGCAGCCGCGGTAATACGTAGGTGGCAAGCGTTGTCCGGAAT
TACTGGGTGTAAAGGGAGCGCAGGCGGGGAAGCAAGTCAGTGGTGAAATGCATGGGCTTA
ACCCATGAACTGCCATTGAAACTGTTTTTCTTGAGTGGATCAGAGGCAAGCGGAATTCCG
AGTGTAGCGGTGAAATGCGTAGATATTCGGAGGAACACCAGTGGCGAAGGCGGCTTGCTG
GGGTCTAACTGACGCTGAGGCTCGAAAGTGTGGGGAGCAAACAGG
>OTU371
GTGGGGAATATTGGGCAATGGGGGGAACCCTGACCCAGCGACGCCGCGTGAACGAAGACG
GCCTTCGGGTTGTAAAGTTCTTTTATGTGGGAAGAAGGAAGTGACGGTACCACATGAATA
AGCCCCGGCTAACTACGTGCCAGCAGCCGCGGTAATACGTAGGGGGCGAGCGTTGTCCGG
AATTACTGGGCGTAAAGGGCACGTAGGCGGTGCCTCAAGCCATTTGTTAAAAGATGCGGC
TTAACCGTGTTGTGCAAGTGGGACTGAGGGGCTGGAGTGCCGGAGAGGCAAGCGGAATTC
CCAGTGTAGCGGTGAAATGCGTAGATATTGGGAAGAACATCGGTGGCGAAGGCGGCTTGC
TGGCCGGTAACTGACGCTGAGGTGCGAAAGCCAGGGTAGCAAACGGG
>OTU372
GTAGGGAGTTTTCGGCAATGGGCGAAAGCCTGACCGAGCAACGCCGCGTGAGTGAGAAGG
TCTTCGGATTGTAAAGCTCTGTTACGAGGGACGAACGGTGGGGTCAGGAAATGGGCCCCA
ATTGACGGTACCTCGCCAGAAAGTGACGGCTAACTACGTGCCAGCAGCCGCGGTAATACG
TAGGTCACGAGCGTTATCCGGAATTATTGGGCGTAAAGAGTGAGCAGGCGGCACTGTAAG
TTGGAAGTGAAAGCGTGGGGCTTAACCCCATACAGCTCCCAAAACTGCAGAGCTAGAGTG
CGTGAGAGGTAAACGGAACTCCATGTGTAGCGGTGAAATGCGTAGATATATGGAAGAACA
CCAGCGGCGAAGGCGGTTTACCAGCACGATACTGACGCTCAGTCACGAAAGCGTGGGTAG
CAAATAGG
>OTU373
GTGGGGAATATTGCACAATGGGCGCAAGCCTGATGCAGCGATGCCGCGTGAGGGAAGAAG
GTTTTAGGATTGTAAACCTCTGTCTTATGGGACGATAATGACGGTACCATAGGAGGAAGC
TCCGGCTAACTACGTGCCAGCAGCCGCGGTAATACGTAGGGAGCGAGCGTTGTCCGGAAT
TACTGGGTGTAAAGGGAGTGTAGGCGGGACTGCAAGTCAGATGTGAAAACTATGGGCTTA
ACCCATAGATTGCATTTGAAACTGTGGTTCTTGAGTGAAGTAGAGGTAAGCGGAATTCCT
AGTGTAGCGGTGAAATGCGTAGATATTAGGAGGAACATCAGTGGCGAAGGCGGCTTACTG
GGCTTTAACTGACGCTGAGGCTCGAAAGCGTGGGGAGCAAACAGG
>OTU374
GTGGGGGATATTGCACAATGGAGGGAACTCTGATGCAGCGACGCCGCGTGGGTGAAGAAG
TATTTCGGTATGTAAAGCCCTATCAGCAGGGAAGATAATGACGGTACCTGACTAAGAAGC
CCCGGCTAACTACGTGCCAGCAGCCGCGGTAATACGTAGGGGGCAAGCGTTATCCGGATT
TACTGGGCGTAAAGGGAGCGCAGACGGGATGGCAAGTCAGGAGTGAAAGGCCGGGGCTCA
GCCCCGGGACTGCTCTTGAAACTGTCAACCTGGAGTGCAGGAGAGGTAAGCGGAATTCCT
GGTGTAGCGGTGAAATGCGTAGATATCAGGAGGAACACCGGTTGCGAAGGCGGCTTACTG
GACTGTAACTGACGTTGAGGCTCGAAGGCGTGGGGAGCAAACAGG
>OTU375
GTGAGGAATATTGGTCAATGGGCGAGAGCCTGAACCAGCCAAGTAGCGTGCAGGACGACT
GCCCTATGGGTTGTAAACTGCTTTTATGCGGGGATAAAGTGAGGCATGTATGCCTTTTTG
CAGGTACCGCATGAATAAGGACCGGCTAATTCCGTGCCAGCAGCCGCGGTAATACGGAAG
GTCCGGGCGTTATCCGGATTTATTGGGTTTAAAGGGAGCGCAGGCCGTTTGCTAAGCGTG
CCGTGAAATGTACCGGCTCAACCGGTGACTTGCGGCGCGAACTGGTGGACTTGAGTGCGT
ACGAGGATGGCGGAATTCGTGGTGTAGCGGTGAAATGCTTAGATATCACGAAGAACTCCG
ATTGCGAAGGCAGCTGTCCAGTCCGTAACTGACGCTAATGCTCGAAGGTGCGGGTATCGA
ACAGG
>OTU376
GTGGGGGATATTGCACAATGGGGGAAACCCTGATGCAGCGACGCCGCGTGAAGGAAGACG
TATTTCGGTATGTAAACTTCTATCAGCAGGGAAGAAAATGACGGTACCTGACTAAGAAGC
CCCGGCTAACTACGTGCCAGCAGCCGCGGTAATACGTAGGGGGCAAGCGTTATCCGGATT
TACTGGGTGTAAAGGGAGCGTAGACGGCGTGGCAAGTCTGATGTGAAACTCCGGGGCTTA
ACCCCGGACTTGCATTGGAAACTGTCAGGCTTGAGTACTGGAGGGGCAGGCGGAATTCCT
GGTGTAGCGGTGAAATGCGTAGATATCAGGAGGAACACCGGTGGCGAAGGCGGCCTGCTG
GACAGTAACTGACGTTGAGGCTCGAAAGCGTGGGGAGCAAACAGG
>OTU377
GTGAGGAATATTGGACAATGGCCGAGAGGCTGATCCAGCCATGCCGCGTGCGGGAGGACG
GCCCTATGGGTTGTAAACCGCTTTTGTCAGGGGGCAATAAGGTCTACGTGTAGACTGATG
AGAGTACCTGGCGAATAAGCATCGGCTAACTCCGTGCCAGCAGCCGCGGTAATACGGAGG
ATGCAAGCGTTATCCGGATTTATTGGGTTTAAAGGGTGCGTAGGCGGAGTCTTAAGCGTG
AGGTGAAATGCCACTGCTCAACAGTGGAACTGCCTCGCGAACTGGGATTCTGGAATGCCC
CTGCCGTGGGAGGAATGTGTGGTGTAGCGGTGAAATGCATAGAGATCACACAGAACACCG
ATTGCGAAGGCATCTCACGAAGGGGTGATTGACGCTGAGGCACGAAAGCGTGGGGATCAA
ACAGG
>OTU378
GTGGGGGATATTGCACAATGGGGGAAACCCTGATGCAGCGACGCCGCGTGAGTGATGAAG
TATTTCGGTATGTAAAGCTCTATCAGCAGGGAAGAAAATGACGGTACCTGACTAAGAAGC
CCCGGCTAACTACGTGCCAGCAGCCGCGGTAATACGTAGGGGGCAAGCGTTATCCGGATT
TACTGGGTGTAAAGGGAGCGTAGACGGCGAGTCAAGTCTGATGTGAAAGGTGAGGGCTCA
ACCCTTAAACTGCATTGGAAACTGGTTTGCTAGAGTATCGGAGAGGTAAGTGGAATTCCT
AGTGTAGCGGTGAAATGCGTAGATATTAGGAGGAACACCAGTGGCGAAGGCGGCTTACTG
GACGATTACTGACGTTGAGGCTCGAAAGCGTGGGGAGCAAACAGG
>OTU379
GTGAGGAATATTGGTCAATGGCCGAGAGGCTGAACCAGCCATGCCGCGTGCGGGAGGACG
GCCCTATGGGTTGTAAACCGCTTTTTTGTGGGAGCAATAAGGGTCACGTGTGACCTGATG
AGAGTACCATGAGAATAAGCATCGGCTAACTCCGTGCCAGCAGCCGCGGTAATACGGAGG
ATGCGAGCGTTATCCGGATTTATTGGGTTTAAAGGGTGCGTAGGCGGAAGGTTAAGCGTG
AGGTGAAATGCTGCTGCTCAACAGCAGAACTGCCTCGCGAACTGGTCTTCTGGAATGCCC
CTGCCGTGGGAGGAATGTGTGGTGTAGCGGTGAAATGCATAGAGATCACACAGAACACCG
ATTGCGAAGGCATCTCACGAAGGGGTGATTGACGCTGAGGCACGAAAGCGTGGGGATCAA
ACAGG
>OTU380
GTGAGGAATATTGGTCAATGGGCGAGAGCCTGAACCAGCCAAGTAGCGTGCAGGATGACG
GCCCTACGGGTTGTAAACTGCTTTTATGCGGGGATAAAGGACATCACTTGTGTTGTTTTG
CAGGTACCGCATGAATAAGGACCGGCTAATTCCGTGCCAGCAGCCGCGGTAATACGGAAG
GTCCAGGCGTTATCCGGATTTATTGGGTTTAAAGGGAGCGCAGGCCGGGGTGTAAGCGTG
ACGTTAAATGCATCCGCTCAACGGTTGTATGCGTCGCGAACTGCATCCCTTGAGTACGCT
GCAAGTGGGCGGAATTCGTGGTGTAGCGGTGAAATGCTTAGATATCACGAAGAACTCCGA
TTGCGAAGGCAGCCCGCTGTTGCGTCACTGACGCTGAGGCTCGAAGGTGCGGGTATCGAA
CAGG
>OTU381
GTGGGGAATATTGCGCAATGGGGGAAACCCTGACGCAGCAACGCCGCGTGAGTGAGGAAG
TATTTCGGTATGTAAAGCTCTATCAGCGGGGACGAAGATGACGGTACCCGCAGAAGAAGT
CCCGGCTAACTACGTGCCAGCAGCCGCGGTAATACGTAGGGGACAAGCGTTATCCGGATT
TACTGGGTGTAAAGGGAGCGTAGGCGGCAAAGCAAGTCAGAAGTGAAAGCCCGCGGCTCA
ACTGCGGGACTGCTTTTGAAACTGTTTAGCTAGAGTACTGGAGGGGCAAGCGGAATTCCT
GGTGTAGCGGTGAAATGCGTAGATATCAGGAAGAACACCGGAGGCGAAGGCGGCTTGCTG
GACAGATACTGACGCTGAGGCTCGAAGGCGTGGGGAGCAAACAGG
>OTU382
GTAAGGGATATTGGTCAATGGTCGGAAGACTGAACCAGCCATGCCGCGTGAGGGAATGAG
GCCCTACGGGTCGTGAACCTCTTTTATTCGGGGACAAGGCGGCGCACGTGATGCGTTGTT
GAGGGTACCGAAGGAATAAGCGTCGGCTAACTCCGTGCCAGCAGCCGCGGTAATACGGAG
GACGCGAGCGTTATCCGGATTCATTGGGTTTAAAGGGTGCGCAGGCGGCCTGTCAAGTCA
GCGGTGAAAGCCCGGGGCCCAACCCCGGAAGTGCCGTTGATACTGGCGGGCTTGAATGCG
GTCGAGGCGGGCGGAACGTGGCGTGTAGCGGTGAAATGCGTAGATATGCCACAGAACGCC
GATAGCGGAGGCAGCTCGCCAGGCCTGCATTGACGCTCGGGCACGAAAGCGTGGGGATCG
AACAGG
>OTU383
GTGAGGAATATTGGTCAATGGCCGCAAGGCTGAACCAGCCAAGTAGCGTGAGGGATGACC
GCCCTACGGGTCGTAAACCTCTTTTGCGCGGGAATAACCGCACCCACGCGTGGGTGCCTG
CATGTACCGTGCGAATAAGCATCGGCTAACTCCGTGCCAGCAGCCGCGGTAATACGGAGG
ATGCGAGCGTTATCCGGATTTATTGGGTTTAAAGGGAGCGCAGGCGGCCGTTTAGGCCAG
CCGTGAAATTTCCGCGCTTAACGCGGTCCTTGCGGTTGGAACCGGATGGCTTGAGTGGGG
TACAGGAAGGCGGAATTCGTGGTGTAGCGGTGAAATGCTTAGATATCACGAAGAACTCCG
ATTGCGAAGGCAGCTTTCCGGACCTTTACTGACGCTCATGCTCGAAAGCGCGGGAATCAA
ACAGG
>OTU384
GTGAGGAATATTGGTCAATGGCGGCAACGCTGAACCAGCCAAGTAGCGTGAGGGATTACG
GCCCTACGGGTCTTAAACCTCTTTTGTTGGGGAGCAACCTGTGCCACTAGTGGCACACTG
CGAGTACCCTTCGAATAAGCATCGGCTAACTCCGTGCCAGCAGCCGCGGTAATACGGAGG
ATGCGAGCGTTATCCGGATTTATTGGGTTTAAAGGGAGCGCGGACTGGAGATTAAGTCAG
CTGTTAAATGGCGGCGCCCAACGCCGTCCTGCGGTTGATACTGGTTTCCTTGAGTGCGGC
ATGGGCAGGCGGAATTCACGGTGTAGCGGTGAAATGCTTAGATATCGTGAAGAACTCCGA
TCGCGAAGGCAGCCTGCCGGACCGTTACTGACGTTTAGGCTCGAAAGTGCGGGTATCAAA
CAGG
>OTU385
GTGAGGAATATTGGTCAATGGGGGGAACCCTGAACCAGCCAAGTAGCGTGGAGGACGACG
GCCCTACGGGTTGTAAACTCCTTTTATGCGGGGGTAACCTGCGCCACGTGTGGCGCACTG
CAAGTACCGCATGAATAAGCATCGGCTAACTCCGTGCCAGCAGCCGCGGTAATACGGAGG
ATGCGAGCGTTATCCGGATTTATTGGGTTTAAAGGGAGCGTAGGCGGGCTGTTAAGTCAG
CGGTAAAATCGTACGGCTCAACCGTGCCGTGCCGTTGAAACTGGCAGTCTTGAGAGTACA
AGAGGCGGATGGAATTCAGGGTGTAGCGGTGAAATGCTTAGATATCCTGAAGAACTCCGA
TTGCGAAGGCAGTCCGCTGGGGTACGTCTGACGCTGATGCTCGAAGGTGCGGGAATCAAA
CAGG
>OTU386
GTGAGGAATATTGGACAATGGATGGAAATCTGATCCAGCCATGCCGCGTGCGGGATGACG
GCCCTATGGGTTGTAAACCGCTTTTGTACGAGAGCAATAAGGTGTACGTGTACACTGATG
AGAGTATCGTACGAATAAGCATCGGCTAACTCCGTGCCAGCAGCCGCGGTAATACGGAGG
ATGCAAGCGTTATCCGGATTTATTGGGTTTAAAGGGTGCGTAGGCGGGAAGTCAAGTCTG
TGGTGAAAAGTCCGGGCCTAACCTGGATCGTGCCATGGAAACTGTCTTTCTTGAATAGTG
GTGCCGTTGGCGGAATGTGAAGTGTAGCGGTGAAATGCTTAGATATTACACAGAACACCG
ATTGCGAAAGCAGCTGACGAACCACCGATTGACGCTGATGCACGAAAGTGCGGGTATCGA
ACAGG
>OTU387
GTGAGGAATATTGGTCAATGGACGCGAGTCTGAACCAGCCAAGTCGCGTGAGGGATGACT
GCCCTACGGGTTGTAAACCTCTTTTGCCGGGGAGTAACCCATGCCACGTGTGGCATGCTG
AGAGTACCCGGCGAATAAGCATCGGCTAACTCCGTGCCAGCAGCCGCGGTAATACGGAGG
ATGCGAGCGTTATCCGGATTTATTGGGTTTAAAGGGTGCGCAGGCGGCGCGTCAAGTCAG
CGGTCAAACTGCGGGGCTCAACCCCGTACCGCCGTTGAAACTGGCGTGCTTGAGTCTGTG
GGACGGCGGCGGAATGCGCGGTGTAGCGGTGAAATGCATAGATATCACGCAGAACTCCGA
TTGCGAAGGCAGCTGCCGACCACATCACTGACGCTCATGCACGAAAGCGTGGGTATCGAA
CAGG
>OTU388
GTAGGGAATTTTGCGCAATGGGCGAAAGCCTGACGCAGCAACGCCGCGTGATCGCAGACG
CCCTTCGGGGTGTAAAGATCTGTCAGTAGGGACGAACAATGACTGTACCTACAGAGGAAG
CACCGGCTAACTCCGTGCCAGCAGCCGCGGTAATACGGAGGGTGCGAGCGTTGTCCGGAA
TCATTGGGCGTAAAGAGTTCGTAGGTGGTTTGTAAAGTCTGGTGTTAAAGGCAGAGGCTT
AACTTCTGTATGGCACTGGATACTTGCAGACTAGAATGCGGTAGAGGTAAAGGGAATTTC
TGGTGTAGCGGTGAAATGCTTAGATATCAGGAAGAACATCGGTGGCGTAAGCGCTTTACT
GGGCCGTAATTGACGCTGAGGAACGAAAGCCGGGGTAGCAAATGGG
>OTU389
GTGGGGAATATTGGGCAATGGACGCAAGTCTGACCCAGCAACGCCGCGTGAAGGAAGAAG
GCTTTCGGGTTGTAAACTTCTTTTAAGAGGGACGAAGGACGTGACGGTACCTCTTGAATA
AGCCACGGCTAACTACGTGCCAGCAGCCGCGGTAATACGTAGGTGGCAAGCGTTGTCCGG
ATTTACTGGGTGTAAAGGGCGCGTAGGCGGGATTGCAAGTCAGGAGTGAAATCTATGGGC
TTAACCCATAAACTGCTTTTGAAACTGTAATTCTTGAGTATCGGAGAGGCAGGCGGAATT
CCGTGTGTAGCGGTGAAATGCGTAGATATACGGAAGAACACCAGTGGCGAAGGCGGCCTG
CTGGACGACAACTGACGCTGAGGCGCGAAAGCGTGGGGAGCAAACAGG
>OTU390
GTGGGGAATATTGCGCAATGGGGGGAACCCTGACGCAGCCATGCCGCGTGAATGAAGAAG
GCCTTCGGGTTGTAAAGTTCTTTCGGTGATGAGGAAGGTGATAAGGTTAATACCCTTATT
AATTGACGTTAGTCACAGAAGAAGCACCGGCTAACTCCGTGCCAGCAGCCGCGGTAATAC
GGAGGGTGCGAGCGTTAATCGGAATAACTGGGCGTAAAGGGCACGCAGGCGGATTTTTAA
GTGAGGTGTGAAAGCCCCGGGCTTAACCTGGGAATAGCATTTCAGACTGGGAATCTAGAG
TACTTTAGGGAGGGGTAGAATTCCACGTGTAGCGGTGAAATGCGTAGAGATGTGGAGGAA
TACCGAAGGCGAAGGCAGCCCCTTGGGAATGTACTGACGCTCATGTGCGAAAGCGTGGGG
AGCAAACAGG
>OTU391
GTGGGGAATATTGCACAATGGGCGGAAGCCTGATGCAGCGATGCCGCGTGGAGGAAGAAG
GTTTTCGGATTGTAAACTCCTGATCTGAGGGACGATAGTGACGGTACCTCAGGAGAAAGC
TCCGGCTAACTACGTGCCAGCAGCCGCGGTAATACGTAGGGAGCGAGCGTTGTCCGGAAT
TACTGGGTGTAAAGGGTGCGTAGGCGGGACGGCAAGTCAGATGTGAAATGCCGGGGCTCA
ACCCCGGAGCTGCATTTGAAACTGTCGTTCTTGAGTGAGGTAGAGGTAAGCGGAATTCCT
AGTGTAGCGGTGAAATGCGTAGATATTAGGAGGAACATCGGTGGCGAAGGCGGCTTACTG
GGCCTTTACTGACGCTGAGGCACGAAAGCGTGGGGAGCAAACAGG
>OTU392
GTAGGGAATATTGCACAATGGAGGGAACTCTGATGCAGCCATGCCGCGTGTGTGAAGAAG
GCCTTCGGGTTGTAAAGCACTTTAGTTTTCGAGAAAGGGTGCTGTTCAAATAGGGCAGTA
TTCAGATGTTAGAAAAAGAATAAGTACCGGCAAACTCCGTGCCAGCAGCCGCGGTAATAC
GGAGGGTACGAGCGTTAATCGGAATGACTGGGCGTAAAGGGCACGTAGGTGGATAGATAA
GTCACAAGTGAAATACCCGGGCTTAACCTGGGATTGGCTCGTGAAACTGTTTAACTAGAG
TACGGTAGAGGGGAGTAGAATTCCAAGTGTAGCGGTGAAATGCGTAGAGATTTGGAAGAA
TACCGGAGGCGAAGGCGGCTCTCTGGACCGATACTGACACTGAAGAGCGAAAGCGTGGGG
AGCAAACAGG
>OTU393
GTGAGGAATATTGGTCAATGGTCGAGAGACTGAACCAGCCAAGTAGCGTGCAGGACGACG
GCCCTATGGGTTGTAAACTGCTTTTATACAGGGATAAAGTCGCCTACGTGTAGGTGTTTG
CAGGTACTGTATGAATAAGGACCGGCTAATTCCGTGCCAGCAGCCGCGGTAATACGGAAG
GTCCGGGCGTTATCCGGATTTATTGGGTTTAAAGGGAGCGCAGGCGGGCTTTTAAGCGTG
ACGTGAAATGTAGATGCTCAACATCTGCACTGCGTCGCGAACTGGGGGCCTTGAGTGCAG
TCGACGTTGGCGGAATTCGTGGTGTAGCGGTGAAATGCTTAGATATCACGAAGAACTCCG
ATTGCGAAGGCAGCCGACGAGAGTGTAACTGACGCTAAAGCTCGAAAGTGCGGGTATCGA
ACAGG
>OTU394
GTGAGGAATATTGGTCAATGGGCGGAAGCCTGAACCAGCCAAGTAGCGTGCGGGATGAAG
GCCCTACGGGTTGTAAACCGCTTTTGCGCGGGGATAAAGAGAGGCACGTGTGCCTCGTTG
CAGGTACCGCGCGAATAAGGACCGGCTAATTCCGTGCCAGCAGCCGCGGTAATACGGAAG
GTCCGGGCGTTATCCGGATTTATTGGGTTTAAAGGGAGCGCAGGCGGGATGTCAAGTCAG
CCGTTAAACGGCCCGGCTCAACCGGGTCTTGCGGTTGAAACTGGCGTCCTTGGGTTCACA
AAAGGCAGGCGGAACTCGTGGTGTAGCGGTGAAATGCATAGATATCACGAAGAACCCCGA
TTGCGAAGGCAGCCTGCCGGGGTGCTACCGACGCTCATGCTCGAAGGCGCGGGTATCAAA
CAGG
>OTU395
GTGAGGAATATTGGTCAATGGGCGAGAGCCTGAACCAGCCAAGTAGCGTGAGGGATGACT
GCCCTATGGGTTGTAAACCTCTTTTGTTTGGGAATAAAGTGGGCCACGTGTGGCCTTTTG
TATGTACCTTACGAATAAGCATCGGCTAATTCCGTGCCAGCAGCCGCGGTAATACGGAAG
ATGCGAGCGTTATCCGGATTTATTGGGTTTAAAGGGAGCGTAGGCGGGCCTTTAAGCCAG
CGGTCAAATGTCAGGGCCCAACCTTGGCATGCCGTTGGAACTGGTGGCCTTGAATACACA
CAAGGAAGGTGGAATTCGTCGTGTAGCGGTGAAATGCTTAGATATGACGAAGAACTCCGA
TTGCGAAGGCAGCCTTCTGGGGTGCGATTGACGCTGAGGCTCGAAAGTGCGGGTATCGAA
CAGG
>OTU396
GTGAGGAATATTGGTCAATGGGCGAGAGCCTGAACCAGCCAAGTAGCGTGCAGGATGACG
GCCCTACGGGTTGTAAACTGCTTTTATGCGGGGATAAAGTTCGCCATGCGTGGTGTTTTG
CATGTACCGCATGAATAAGGACCGGCTAATTCCGTGCCAGCAGCCGCGGTAATACGGAAG
GTCCGGGCGTTATCCGGATTTATTGGGTTTAAAGGGAGCGCAGGCGGGCTATTAAGCGTG
ACGTGAAATGTGGCGGCTCAACCGCCGAACTGCGTCGCGAACTGGTGGTCTTGAGTAGGT
ACGACGTGGACGGAATTCGTGGTGTAGCGGTGAAATGCTTAGATATCACGAAGAACCCCG
ATTGCGAAGGCAGTCCACGAGTCCCTTACTGACGCTAATGCTCGAAAGTGCGGGTATCGA
ACAGG
>OTU397
GTGGGGAATCTTCCGCAATGGACGAAAGTCTGACGGAGCAACGCCGCGTGAGTGATGAAG
GATTTCGGTCTGTAAAGCTCTGTTGTTTATGACGAACGTGCAGTGTGTGAACAATGCATT
GCAATGACGGTAGTAAACGAGGAAGCCACGGCTAACTACGTGCCAGCAGCCGCGGTAATA
CGTAGGTGGCGAGCGTTGTCCGGAATTATTGGGCGTAAAGAGCATGTAGGCGGCTTAATA
AGTCGAGCGTGAAAATGCGGGGCTCAACCCCGTATGGCGCTGGAAACTGTTAGGCTTGAG
TGCAGGAGAGGAAAGGGGAATTCCCAGTGTAGCGGTGAAATGCGTAGATATTGGGAGGAA
CACCAGTGGCGAAGGCGCCTTTCTGGACTGTGTCTGACGCTGAGATGCGAAAGCCAGGGT
AGCGAACGGG
>OTU398
GTCGAGGATCATTTGCAATGGGCGAAAGCCTGACAATGCGACGCTGCGTGGAGGATGAAG
GCCTTCGGGTTGTAAACTCCTGTCATGGGGGAACAGGCGAGGATACCTAATACGTGTCTT
AGTTGAGTGTACCCCAAGAGGAATTGGCGGCTAACTCTGTGCCAGCAGCCGCGGTAATAC
AGAGGCCAAGAGCGTTGTTCGGATTTACTGGGCGTAAAGGGCGCGTAGGCGGCGAGGCGT
GTCGGATGTGAAATCTCCGGGCTCAACCCGGAAAGTGCGTCCGAAACTACCTTGCTGGAG
TCCGGGAGAGGGAATCGGAATACAGGGTGTAGCGGTGAAATGCGTTGATATCCTGTAGAA
CACCGGAGGCGAAGGCGGATTCCTTGAACGGTACTGACGCTGAGGCGCGAAAGTCGGGGG
AGCAAACAGG
>OTU399
GTCGAGGATCATTTGCAATGGGCGCAAGCCTGACAATGCGACGCTGCGTGGAGGATGAAG
GCCTTCGGGTTGTAAACTCCTGTCATGGGGGAACAGGCGAGGGGACCCAACACGTCCCTT
AGTTGAGTGTACCCCAAGAGGAAGGGACGGCTAACTCTGTGCCAGCAGCCGCGGTAATAC
AGAGGTCCCTAGCGTTGTTCGGATTTACTGGGCGTAAAGGGCGCGTAGGCGGCCAGGCAA
GTCAAGTGTGAAATCTCCGGGCTCAACCCGGAACGTGCGCTTGAGACTGCCTTGCTCGAG
TGCGGAAGGGGGAATCGGAATGCAGGGTGTAGCGGTGAAATGCGTTGATATCCTGCAGAA
CACCGGAGGCGAAGGCGGATTCCTTGTACGCAACTGACGCTGAGGCGCGAAAGTCGGGGG
AGCAAACAGG
>OTU400
GCTAAGGATATTCCGCAACGGGCGGAAGCCCGGCGGAGCGACGCCGCGTGGACGAGGAAG
GCCGGAAGGTTGCAGAGTCCTTTTGCGGGGGAAGAAGGAGCCGCGGAGGGAATGCCGCGG
CGGCGACCGAACCCCGCGAATAAGGGGCGGCTAATTACGTGCCAGCAGCCGCGGTAACAC
GTAAGCCCCGAGCGTTGTTCGGAATCATTGGGCGTAAAGGGCGCGTAGGCGGCCGCTCAA
GCCCGGAGTGAAAGGCGGGGGCCCAACCCCCGGACTGCTCCGGGAACTGGGCGGCTGGAG
TCGCCGAGGGGGAGCCGGAATTCCTGGTGTAGGGGTGAAATCTGTAGATATCAGGAAGAA
CACCGATGGCGAAGGCAGGCTTCCAGCGGACGACTGACGCTGAGGCGCGAAGGCGCGGGG
AGCGAACAGG
>OTU401
GTGAGGAATATTCGGCAATGGGGGCAACCCTGACCGAGCAACGCCGCGTGGAGGACGACG
CCCTTCGGGGTGTAAACTCCTTTTCTGGGGAACGAGAACGGACGGTACCCCAGGAAGAAG
CCTCGGCTAACTACGTGCCAGCAGCCGCGGTAATACGTAGGAGGCGAGCGTTGTCCGGAG
TTACTGGGCGTAAAGGGTGCGCAGGCGGTGGCTCGCGTGTGCGGTGAAATCTCCCGGCTT
AACTGGGAGGGGGCCGTGCAGACGGGGTCACTTGAGGCTCGCAGAGGGGCGTGGAATTCC
GGGTGGAGCGGTGAAATGCGTAGAGATCCGGAGGAACACCAACGGCGAAGGCAGCGCCCT
GGACGAGACCTGACGCTCAGGCACGAAAGCTGGGGGAGCAAACAGG
>OTU402
GTGAGGAATATTGGTCAATGGCCGGAAGGCTGAACCAGCCATGCCGCGTGCAGGAATGAG
GCCCTATGGGTCGTAAACTGCTTTTGTGGCGGAGCAATAAGGTGTACGTGTACACCGATG
AGAGTACGTCACGAATAAGCATCGGCTAACTCCGTGCCAGCAGCCGCGGTAATACGGAGG
ATGCGAGCGTTATCCGGATTTATTGGGTTTAAAGGGTGCGTAGGCTGGCGCTCAAGTCAG
GGGTGAAATCCCGGAGCCTAACTCCGGAACTGCCCTTGATACTGTGTGTCTTGAATTCGG
ATGCCGTGGGAGGAATGAGTAGTGTAGCGGTGAAATGCATAGATATTACTCAGAACACCG
ATTGCGAAGGCATCTCACGAATCCGAGATTGACGCTGAGGCACGAAAGCGTGGGGATCAA
ACAGG
>OTU403
GTGAGGAATATTGGTCAATGGGCGGAAGCCTGAACCAGCCAAGTAGCGTGCAGGAAGACG
GCCCTACGGGTTGTAAACTGCTTTTATGCGGGGATAAAGTGCAATACGTGTATTGCTTTG
CAGGTACCGCATGAATAAGGACCGGCTAATTCCGTGCCAGCAGCCGCGGTAATACGGAAG
GTCCGGGCGTTATCCGGATTTATTGGGTTTAAAGGGAGCGCAGGCCGCCCCTTAAGCGTG
TTGTGAAATGCCGCGGCTCAACCGTGGCACTGCAGCGCGAACTGGGGGGCTTGAGTGCGC
CGGAGGTAGGCGGAATTCGTGGTGTAGCGGTGAAATGCTTAGATATCACGAAGAACTCCG
ATTGCGAAGGCAGCCTACCGTAGCGTTACTGACGCTGAGGCTCGAAGGTGCGGGTATCGA
ACAGG
>OTU404
GTGAGGAATATTGGTCAATGGGCGCGAGCCTGAACCAGCCAAGTAGCGTGCAGGATGACG
GCCCTATGGGTTGTAAACTGCTTTTATACAGGGATAAAGTGCGCCACGTGTGGTGTTTTG
TAGGTACTGTATGAATAAGGACCGGCTAATTCCGTGCCAGCAGCCGCGGTAATACGGAAG
GTCCGGGCGTTATCCGGATTTATTGGGTTTAAAGGGAGCGCAGGCGGGACCTTAAGCGTG
ACGTGAAATGTAGTTGCTCAACATCTGCACTGCGTCGCGAACTGGGGTTCTTGAGTGCAT
TCGACGTCAGCGGAATTCGTGGTGTAGCGGTGAAATGCTTAGATATCACGAAGAACTCCG
ATTGCGAAGGCAGCTGACGAGACTGTAACTGACGCTAAAGCTCGAAAGTGCGGGTATCGA
ACAGG
>OTU405
GTGAGGAATATTGGTCAATGGGCGAAAGCCTGAACCAGCCAAGTAGCGTGCAGGATGACG
GCCCTATGGGTTGTAAACTGCTTTTATAGGGGAATAAAGTTATCCACGTGTGGATATTTG
CATGTACCCTATGAATAAGGACCGGCTAATTCCGTGCCAGCAGCCGCGGTAATACGGAAG
GTCCGGGCGTTATCCGGATTTATTGGGTTTAAAGGGAGCGTAGGCGGTATATTAAGCGTG
TTGTGAAATGTAGGTGCTCAACATCTGACTTGCAGCGCGAACTGGTTTACTTGAGTACGC
ACAACGTAGGCGGAATTCGTCGTGTAGCGGTGAAATGCATAGATATGACGAAGAACTCCG
ATTGCGAAGGCAGCTTACGGGAGCGCAACTGACGCTGAAGCTCGAAAGTGCGGGTATCGA
ACAGG
>OTU406
GTGAGGAATATTGGTCAATGGGCGGGAGCCTGAACCAGCCAAGTAGCGTGCAGGACGACG
GCCCTACGGGTTGTAAACTGCTTTTATGAGGGGATAAAGTGGGCTACGTGTAGCTTATTG
CAGGTACCTCATGAATAAGGACCGGCTAATTCCGTGCCAGCAGCCGCGGTAATACGGAAG
GTCCTGGCGTTATCCGGATTTATTGGGTTTAAAGGGAGCGTAGGCGGAAGCTTAAGCGTG
CTGTGAAATGTACCGGCTCAACCGGTGACGTGCAGCGTGAACTGGGTTTCTTGAGTGTGC
TGAAGGAAGGCGGAATTCGTGGTGTAGCGGTGAAATGCTTAGATATCACGAAGAACTCCG
ATTGCGAAGGCAGCTTTCCGTAGCATTACTGACGCTGAAGCTCGAAAGCGCGGGTATCGA
ACAGG
>OTU407
GTGGGGAATATTGCGCAATGGGCGAAAGCCTGACGCAGCGACGCCGCGTGAGGGATGAAG
GTCTTCGGATCGTAAACCTCTGTCAGAAGGGAAGAAAGCAGCGGGTGCCAATCAGCCTGC
TGTTGACGGTACCTTCAAAGGAAGCACCGGCTAACTCCGTGCCAGCAGCCGCGGTAATAC
GGAGGGTGCGAGCGTTAATCGGAATTACTGGGCGTAAAGCGCACGTAGGCTGTTTTGTAA
GTCAGGGGTGAAAGCCCACGGCTCAACCGTGGAATTGCCCTTGATACTGCGGGACTTGAA
TTCGGGAGAGGATGGCGGAATTCCAGGTGTAGGAGTGAAATCCGTAGATATCTGGAGGAA
CATCAGTGGCGAAGGCGGCCATCTGGATCGATATTGACGCTGAGGTGCGAAAGCGTGGGG
AGCAAACAGG
>OTU408
GTGGGGAATCTTCCGCAATGGACGAAAGTCTGACGGAGCAACGCCGCGTGAGTGAAGACG
GCCTTCGGGTTGTAAAGCTCTGTGATTCGGGACGAAAGGCCATATGTGAATAATATATGG
AAATGACGGTACCGAAAAAGCAAGCCACGGCTAACTACGTGCCAGCAGCCGCGGTAATAC
GTAGGTGGCAAGCGTTGTCCGGAATTATTGGGCGTAAAGCGCGCGCAGGCGGTCACTTAA
GTCCATCTTAGAAGTGCGGGGCTTAACCCCGTGATGGGATGGAAACTGGGAGACTGGAGT
ATCGGAGAGGAAAGTGGAATTCCTAGTGTAGCGGTGAAATGCGTAGATATTAGGAAGAAC
ACCGGTGGCGAAGGCGACTTTCTGGACGAAAACTGACGCTGAGGCGCGAAAGCGTGGGGA
GCAAACAGG
>OTU409
GTGGGGAATATTGGGCAATGGGCGCAAGCCTGACCCAGCAACGCCGCGTGAAGGATGAAG
GTCTTCGGATTGTAAACTTCTTTGATCAGGGACGAATTTTGACGGTACCTGAAGAACAAG
TCACGGCTAACTACGTGCCAGCAGCCGCGGTAATACGTAGGTGACAAGCGTTATCCGGAT
TTACTGGGTGTAAAGGGCGTGTAGGCGGTTTAGCAAGTCAGAAGTGAAATTCCCGGGCTT
AACTTGGGCGCTGCTTCTGAAACTGCTTTACTTGAGTGCTGGAGAGGATAGTGGAATTCC
TAGTGTAGCGGTAAAATGCGCAGATATTAGGAGGAACACCGGTGGCGAAGGCGGCTATCT
GGACAGTAACTGACGCTGAGGCGCGAAAGCACGGGGAGCAAACAGG
>OTU410
GTAAGGGATATTGGGCAATGGGCGGAAGCCTGACCCAGCCATGCCGCGTGAGGGAAGTAG
GCCCTACGGGTCGTGAACCTCTTTTATTCGGGGACAAGGACGGCGTCGCGAACGCTGTTT
GAGGGTACCGAAGGAATAAGCGTCGGCTAACTCCGTGCCAGCAGCCGCGGTAATACGGAG
GACGCGAGCGTTATCCGGATTCATTGGGTTTAAAGGGTGCGCAGGCGGCCGAGCAAGTCA
GCGGTGAAAGCCCGGGGCCCAACCCCGGAAGTGCCGTTGATACTGTTCGGCTCGAATGCG
GTCGAGGCGGGCGGAACGTGGCGTGTAGCGGTGAAATGCGTAGATATGCCACAGAACGCC
GATAGCGGAGGCAGCTCGCCAGGCCTGCATTGACGCTCGGGCACGAAAGCGTGGGGATCG
AACAGG
>OTU411
GTGGGGAATATTGCACAATGGGGGAAACCCTGATGCAGCGACGCCGCGTGAGTGATGAAG
TATTTCGGTACGTAAAGCTCTATCAGCAGGGAAGAAGACGACGGTACCTGACTAAGAAGC
CCCGGCTAACTACGTGCCAGCAGCCGCGGTAATACGTAGGGGGCAAGCGTTATCCGGATT
TACTGGGTGTAAAGGGAGCGTAGACGGCAGCGCAAGTCTGAAGTGAAATGCCGGGGCTCA
ACCCCGGAATTGCTTTGGAAACTGTGCAGCTAGAGTATCGGAGGGGTAAGCGGAATTCCT
AGTGTAGCGGTGAAATGCGTAGATATTAGGAGGAACACCGGTGGCGAAGGCGGCTTACTG
GACGATAACTGACGTTGAGGCTCGAAAGCGTGGGGAGCAAACAGG
>OTU412
GTGGGGAATCTTGCGCAATGGAGGAAACTCTGACGCAGCCATGCCGCGTGAGTGATGAAG
GCCCTCGGGTTGTAAAGCTCTGTCTAAGGGGACGAATGGCGCACGGAACAAGACATCGTG
CGATTGACGGTACCCTTAAAGAAAACACCGGCTAACTCCGTGCCAGCAGCCGCGGCAATA
CGGGGGGTGTAAGCGTTGTTCGGAATTACTGGGCGTAAAGGGCGTGCAGGCGGTCGCCGC
AAGTTGAATGTGAAATCCCTGGGCTTAACCTAGGACGTGCGTTCAAGACTGCGGGACTTG
AATACGGGAGAGGGTCGTGGAATTCCTGGTGTAGAGGTGAAATTCGTAGATATCAGGAGG
AACACTCGTGGCGAAGGCGACGACCTGGACCGATATTGACGCTGAGACGCGAAAGCGTGG
GTAGCAAACAGG
>OTU413
GTGGGGGATATTGTGCAATGGGGGAAACCCTGACACAGCAATGCCGCGTGAAGGATGAAG
GTCTTCGGATTGTAAACTTCTTTTGTCAAGGACGATAATGACGGTACTTGACGAATAAGC
TCCGGCTAACTACGTGCCAGCAGCCGCGGTAATACGTAGGGAGCAAGCGTTGTCCGGATT
TACTGGGTGTAAAGGGTGCGTAGGCGGAATTGCAAGTCAGTCGTGAAATCTATGGGCTCA
ACTCATAAATTGCGATTGAAACTGTAGTTCTTGAGTGAAGTAGAGGCAGGCGGAATTCCC
GGTGTAGCGGTGAAATGCGTAGAGATCGGGAGGAACACCAGTGGCGAAGGCGGCCTGCTG
GGCTTTAACTGACGCTGAGGCACGAAAGCATGGGTAGCAAACAGG
>OTU414
GTGGGGAATCTTCGGCAATGGGGGCAACCCTGACCGAGCAACGCCGCGTGAGTGAAGAAG
GTTTTCGGATCGTAAAACTCTGTTGTTAGAGAAGAACGTTAAGTAGAGTGGAAAATTACT
TAAGTGACGGTATCTAACCAGAAAGGGACGGCTAACTACGTGCCAGCAGCCGCGGTAATA
CGTAGGTCCCAAGCGTTGTCCGGATTTATTGGGCGTAAAGCGAGCGCAGGTGGTTTCTTA
AGTCTGATGTAAAAGGCAGTGGCTCAACCATTGTGTGCATTGGAAACTGGGAGACTTGAG
TGCAGGAGAGGAGAGTGGAATTCCATGTGTAGCGGTGAAATGCGTAGATATATGGAGGAA
CACCGGAGGCGAAAGCGGCTCTCTGGCCTGTAACTGACACTGAGGCTCGAAAGCGTGGGG
AGCAAACAGG
>OTU415
GTGAGGAATATTGGTCAATGGGCGCGAGCCTGAACCAGCCAAGTAGCGTGAGGGAAGACG
GCCCTACGGGTTGTAAACCTCTTTTGTGCGGGGATAAAGTTCACTACGCGTAGTGTTTTG
CAGGTACCGCACGAATAAGGACCGGCTAATTCCGTGCCAGCAGCCGCGGTAATACGGAAG
GTCCGGGCGTTATCCGGATTTATTGGGTTTAAAGGGAGCGCAGGCGGCCTTTTAAGCGTG
ACGTGAAATGCCGGGGCTCAACCTTGGAATTGCGTCGCGAACTGGCGGGCTTGAGTACGC
TCGAGGCAGGCGGAATTCGTGGTGTAGCGGTGAAATGCTTAGATATCACGAGGAACCCCG
ATTGCGAAGGCAGCCTGCCGGGGTGTTACTGACGCTCATGCTCGAAGGTGCGGGTATCGA
ACAGG
>OTU416
GTGGGGAATATTGGGCAATGGGCGAAAGCCTGACCCAGCAACGCCGCGTGAAGGAAGAAG
GCCTTCGGGTTGTAAACTTCTTTTAACAGGGACGAAGAAGTGACGGTACCTGTTGAATAA
GCCACGGCTAACTACGTGCCAGCAGCCGCGGTAATACGTAGGTGGCGAGCGTTATCCGGA
TTTACTGGGTGTAAAGGGCGCGTAGGCGGGAATGCAAGTCAGGTGTGTAATCTACAGGCT
CAACCTGTAAACTGCACTTGAAACTGCGTTTCTTGAGTGTCGGAGAGGTTGACGGAATTC
CTAGTGTAGCGGTGAAATGCGTAGATATTAGGAGGAACACCAGTGGCGAAGGCGGTCAAC
TGGACGATAACTGACGCTGAGGCGCGAAAGCGTGGGGAGCAAACAGG
>OTU417
GTGAGGAATATTGGTCAATGGGCGAGAGCCTGAACCAGCCAAGTAGCGTGCAGGAAGACG
GCCCTATGGGTTGTAAACTGCTTTTATGCGGGGATAAAGTGGGCTACGTGTAGTCCTTTG
CAGGTACCGCATGAATAAGGACCGGCTAATTCCGTGCCAGCAGCCGCGGTAATACGGAAG
GTCCGGGCGTTATCCGGATTTATTGGGTTTAAAGGGAGCGCAGGCTGATGATTAAGCGTG
ACGTGAAATGTAGCCGCTCAACGGCTGAACTGCGTCGCGAACTGGTTATCTTGAGTGAGT
TCGATGTGGGCGGAATTCGTGGTGTAGCGGTGAAATGCTTAGATATCACGAAGAACTCCG
ATTGCGAAGGCAGCCCACAAGGCCTTTACTGACGCTAAAGCTCGAAGGTGCGGGTATCGA
ACAGG
>OTU418
GTGAGGAATATTGGTCAATGGGCGCGAGCCTGAACCAGCCAAGTAGCGTGCAGGATGACT
GCCCTATGGGTTGTAAACTGCTTTTATACGGGGATAAAGTGAGGTATGCATACCTTTTTG
TAGGTACCGTATGAATAAGGACCGGCTAATTCCGTGCCAGCAGCCGCGGTAATACGGAAG
GTCCGGGCGTTATCCGGATTTATTGGGTTTAAAGGGAGCGCAGGCTGATTATTAAGCGTG
ACGTGAAATGTAGCCGCTCAACGGCTGAACTGCGTCGCGAACTGGTAGTCTTGAGTGAGT
TCGATGTAGGCGGAATTCGTGGTGTAGCGGTGAAATGCTTAGATATCACGAAGAACTCCG
ATTGCGAAGGCAGCCTACAAGGCCTTTACTGACGCTAAAGCTCGAAGGTGCGGGTATCGA
ACAGG
>OTU419
GTCGGGAATATTGCGCAATGGAGGAAACTCTGACGCAGTGACGCCGCGTGCAGGAAGAAG
GTTTTCGGATTGTAAACTGCTTTAGACAGGGAAGAAACAAGACAGTACCTGTAGAATAAG
CTCCGGCTAACTACGTGCCAGCAGCCGCGGTAATACGTAGGGAGCAAGCGTTATCCGGAT
TTATTGGGTGTAAAGGGTGCGTAGACGGGAAGACAAGTTGGTTGTGAAATCCCTCGGCTT
AACTGAGGAACTGCAACCAAAACTATCATTCTTGAGTACTGGAGAGGAAAGTGGAATTCC
TAGTGTAGCGGTGAAATGCGTAGATATTAGGAGGAACACCAGTGGCGAAGGCGACTTTCT
GGACAGCAACTGACGTTGAGGCACGAAAGTGTGGGGAGCAAACAGG
>OTU420
GTGAGGAATATTGGACAATGGCCGGAAGGCTGATCCAGCCATGCCGCGTGCAGGAAGACG
GTCCTATGGATTGTAAACTGCTTTTGTACGGGAGCAATAAGTGTCACGCGTGACACGATG
AGAGTACCGTACGAATAAGCATCGGCTAACTCCGTGCCAGCAGCCGCGGTAATACGGAGG
ATGCGAGCGTTATCCGGATTTATTGGGTTTAAAGGGTGCGTAGGCGGCTGTTCAAGTCAG
CGGTGAAATGCAAGGGCCCAACCCTTGACGTGCCGTTGAAACTGAGTGGCTAGAATGCGG
ATGCTGTGGGAGGAATGTGTAGTGTAGCGGTGAAATGCATAGATATTACACAGAACACCG
ATTGCGAAGGCATCTCACAAATCCGCTATTGACGCTGAGGCACGAAAGTGCGGGGATCAA
ACAGG
>OTU421
GTGAGGAATATTGGTCAATGGGCGAGAGCCTGAACCAGCCAAGTAGCGTGCAGGATGACG
GCCCTATGGGTTGTAAACTGCTTTTGCATGGGAATAAAGTCGGGGACGTGTCCCCGTTTG
TATGTACCATGAGAATAAGGACCGGCTAATTCCGTGCCAGCAGCCGCGGTAATACGGAAG
GTCCGGGCGTTATCCGGATTTATTGGGTTTAAAGGGAGCGCAGGCTGCCTGTTAAGCGTG
ACGTGAAATGCCGCGGCTCAACCGTGGAAGTGCGTCGCGAACTGGCGGGCTTGAGTGTGC
ACGAGGAAGGCGGAATTCGTGGTGTAGCGGTGAAATGCTTAGATATCACGAAGAACTCCG
ATTGCGAAGGCAGCCTTCCAGGGCATTACTGACGCTAAGGCTCGAAGGTGCGGGTATCGA
ACAGG
>OTU422
GTGGGGAATATTCCACAATGGAGGGAACTCTGATGGAGCGACGCCGCGTGAGTGAAGAAG
GGTTTAGGCTCGTAAAGCTCTTTTCTTGCAGATGAATGACTTATTAGATAAGTAGGGACA
GTATGTAAGGAATAAGCCACGGCTAACTACGTGCCAGCAGCCGCGGTAATACGTAGGTGG
CGAGCGTTGTCCGGAATTATTGGGCGTAAAGGGAGCGCAGGCGGGTTATCAAGTCATGCT
TAAAAGTGCAGTAGTAAAGACTGTGATGGGTATGAAACTGATAATCTTGAGAGCAGGAGA
GGCAAGCGGAATTCCCGGTGTAGCGGTGAAATGCGTAGATATCGGGAGGAACACCAGTGG
CGAAGGCGGCTTGCTGGACTGTATCTGACGCTGAGGCTCGAAAGCAGGGGTAGCGAACGG
G
>OTU423
GTGGGGGATATTGCACAATGGAGGAAACTCTGATGCAGCGACGCCGCGTGAAGGAAGACG
TGCTTCGGCATGTAAACTTCTATCAGCAGGGAAGAAGATGACGGTACCTGACTAAGAAGC
CCCGGCTAACTACGTGCCAGCAGCCGCGGTAATACGTAGGGGGCAAGCGTTATCCGGATT
TACTGGGTGTAAAGGGAGCGTAGACGGTGATGCAAGTCTGATGTGAAACCCCGGGGCTTA
ACTCCGGGCTTGCATTGGAAACTGTACCACTTGAGTACTGGAGGGGCAGGCGGAATTCCT
GGTGTAGCGGTGAAATGCGTAGATATCAGGAAGAACACCGGTGGCGAAGGCGGCCTGCTG
GACAGTAACTGACGTTGAGGCTCGAAAGCGTGGGGAGCAAACAGG
>OTU424
GTGGGGGATATTGCGCAATGGGGGAAACCCTGACGCAGCAACGCCGCGTGGATGAAGACG
GTTTTCGGATTGTAAAGTCCTTTTCTTAGGGACGAATTCTGACGGTACCTAAGGAATAAG
CTCCGGCTAACTACGTGCCAGCAGCCGCGGTAATACGTAGGGAGCAAGCGTTATCCGGAT
TTACTGGGTGTAAAGGGTGCGTAGGCGGCCCTGTAAGTCAGATGTGAAATTTAGAGGCTC
AACCTCTAAACTGCATTTGAAACTATAGGGCTTGAGTGAAGTAGAGGCAGGCGGAATTCC
CTGTGTAGCGGTGAAATGCGTAGAGATAGGGAGGAACACCAGTGGCGAAGGCGGCCTGCT
GGGCTTTAACTGACGCTGAGGCACGAAAGCGTGGGTAGCAAACAGG
>OTU425
GTGAGGAATATTGGTCAATGGACGCAAGTCTGAACCAGCCAAGTAGCGTGAAGGATGAAG
GTTCTATGGATTGTAAACTTCTTTTATAAGGGAATAAAATCATCTACGTGTAGATGCCTG
TATGTACCTTATGAATAAGGACCGGCTAACTCCGTGCCAGCAGCCGCGGTAATACGGAGG
GTCCGAGCGTTATCCGGATTTATTGGGTTTAAAGGGAGCGTAGATGGGTTTTTAAGTCAG
TTGTGAAAGTTTGCGGCTCAACCGTAAAATTGCAATTGATACTGAAGACCTTGAGTATAG
TTGAGGTGGGCGGAATTCGTGGTGTAGCGGTGAAATGCTTAGATATCACGAAGAACTCCG
ATTGCGAAGGCAGCTCACTAAGCTATAACTGACATTGAGGCTCGAAAGTGTGGGTATCAA
ACAGG
>OTU426
GTGAGGAATATTGGTCAATGGGCGCAAGCCTGAACCAGCCAAGTAGCGTGCAGGACGACG
GCCCTACGGGTTGTAAACTGCTTTTACGCGGGGATAACCGGCGCCACGTGTGGTGCCCTG
CATGTACCGCGTGAATAAGGACCGGCTAATTCCGTGCCAGCAGCCGCGGTAATACGGAAG
GTCCGGGCGTTATCCGGATTTATTGGGTTTAAAGGGAGCGCAGGCTGGCTTTTAAGCGTG
ACGTGAAATGCGGCGGCTCAACCGTCCGAAGTGCGTCGCGAACTGGGAGCCTTGAGTGAG
TTCGACGTCAGCGGAATTCGTGGTGTAGCGGTGAAATGCTTAGATATCACGAGGAACCCC
GATTGCGAAGGCAGCTGGCGAGGCCTTTACTGACGCTAAAGCTCGAAGGTGCGGGTATCG
AACAGG
>OTU427
GTGGGGAATATTGGGCAATGGGGGCAACCCTGACCCAGCAACGCCGCGTGAAGGAAGAAG
GCTTTCGGGTTGTAAACTTCTTTTATCAGGGACGATAATGACGGTACCTGATGAATAAGC
CACGGCTAACTACGTGCCAGCAGCCGCGGTAATACGTAGGTGGCAAGCGTTGTCCGGATT
TACTGGGTGTAAAGGGCGCGTAGGCGGGTAGGCAAGTCAGATGTGAAATACCGCAGCTTA
ACTGCGGAGCTGCATTTGAAACTGTTTATCTTGAGTATCGGAGAGGCAGGCGGAATTCCT
AGTGTAGCGGTGAAATGCGTAGATATTAGGAGGAACACCAGTGGCGAAGGCGGCCTGCTG
GACGACAACTGACGCTGAGGCGCGAAAGCGTGGGGAGCAAACAGG
>OTU428
GTGGGGAATATTGCACAATGGAGGGAACTCTGATGCAGCGACGCCGCGTGAGTGACGAAG
TGTTTCGGCATGTAAAGCTCTATCAGCAGGGAAGAAAGTGACGGTACCTGACCAAGAAGC
CCCGGCTAACTACGTGCCAGCAGCCGCGGTAATACGTAGGGGGCAAGCGTTATCCGGATT
TACTGGGTGTAAAGGGAGCGCAGGCGGCTGCGCAAGTCAGAAGTGAAACCCCCCGGCTCA
ACTGGGGGCATGCTTTTGAAACTGCGAGGCTGGAGTGCTGGAGGGGTAAGCGGAATTCCT
GGTGTAGCGGTGAAATGCGTAGATATCAGGAAGAACACCGGTGGCGAAGGCGGCTTACTG
GACAGCAACTGACGCTGAGGCTCGAAGGCGTGGGGAGCAAACAGG
>OTU429
GTAAGGGATATTGGTCAATGGGCGGAAGCCTGAACCAGCCATGCCGCGTGAGGTAGGGAG
GCCCTACGGGTCGTAAGCCTCTTTTACACGGGGACAAGGACGGCGTCGGGAACGCTGTTT
GAGGGTACTGTGGGAATAAGCGTCGGCTAACTCCGTGCCAGCAGCCGCGGTAATACGGAG
GACGCGAGCGTTATCCGGATTCATTGGGTTTAAAGGGTGCGCAGGCGGCCTGGCAAGTCA
GCGGTGAAAGCCCGGGGCCCAACCCCGGAAGTGCCGTTGATACTGTCGGGCTGGAATGCG
GTCGAGGCGGGCGGAACGTGGCGTGTAGCGGTGAAATGCGTAGATATGCCACAGAACGCC
GATAGCGGAGGCAGCTCGCCAGGCCTGCATTGACGCTCGGGCACGAAAGCGTGGGGATCG
AACAGG
>OTU430
GTGAGGAATATTGGTCAATGGTCGTGAGACTGAACCAGCCAAGTAGCGTGCGGGATGAAG
GCCCTCCGGGTCGTAAACCGCTTTTAGACGGGGATAAAAGGGCATACGTGTATGCCGTAT
TGCATGTACCGTCAGAAAAAGGACCGGCTAATTCCGTGCCAGCAGCCGCGGTAATACGGA
AGGTCCGGGCGTTATCCGGATTTATTGGGTTTAAAGGGAGCGTAGGCGGACTTTCAAGTC
AGTGGTAAAATCGTGTGGCTCAACCATACCTCGCCATTGAAACTGGAAGTCTTGAGTGCA
CGCAGGGGTGCCGGAATTCATGGTGTAGCGGTGAAATGCTTAGATATCATGAAGAACTCC
GATCGCGAAGGCAAGTGCCCGGAGTGCAACTGACGCTGAGGCTCGAAGGTGCGGGTATCG
AACAGG
>OTU431
GTGGGGAATATTGGGCAATGGGCGAAAGCCTGACCCAGCAACGCCGCGTGAGTGAAGAAG
GCTTTCGGGTTGTAAAGCTCTGTTGTAGATGACGAAGGAAGTGACGGTAGTCTACAAGGA
AGCCCCGGCTAACTACGTGCCAGCAGCCGCGGTAATACGTAGGGGGCGAGCGTTGTCCGG
AATGACTGGGCGTAAAGGGCGTGTAGGCGGTTGAATAAGTCTGGAGTGAAAGTCCCGGTT
TCAAGTTGGGAACTGCTTTGGATACTGTTCAACTTGAGTGCGGAAGAGGTAAGTGGAATT
CCCAGTGTAGCGGTGAAATGCGTAGAGATTGGGAGGAACACCAGTGGCGAAGGCGACTTA
CTGGGCCGTAACTGACGCTGAGGCGCGAAAGCGTGGGGAGCGAACAGG
>OTU432
GTAAGGAATTTTCGGCAATGGACGAAAGTCTGACCGAGCAACGCCGCGTGAGTGATGAAG
GCCTTCGGGTCGTAAAGCTCTGTGGTAAAGGAAGAACATCACAGATAGGAAATGATCTGT
GCCTGACGGTACTTTACTAGAAAGTCACGGCTTACTACGTGCCAGCAGCCGCGGTAATAC
GTAGGTGGCAAGCGTTATCCGGATTTATTGGGCGTAAAGGGTGCGTAGGCGGTTTGTTTA
GTCTGAGGTGAAAGCGTTGAGCTCAACTCAATTAAGCCTCAGATACTGGCAAACTAGAGT
GCAGAAGAGGGTTATGGAATTCCATGTGTAGCGGTAAAATGCGTAGATATATGGAGGAAC
ACCGGCGGCGAAGGCGGTAACCTGGTCTGTTACTGACGCTCAGGCACGAAAGCGTGGGGA
GCAAATAGG
>OTU433
GTGGGGGATATTGCACAATGGGGGGAACCCTGATGCAGCGACGCCGCGTGGGCGAAGTAG
CGCTTCGGCGCGTGAAGCCCTTTCGGCAGGAGGGAAACAGACGGTACCTGCAGAAGAAGC
ACCGGCTAAATACGTGCCAGCAGCCGCGGTAATACGTATGGTGCAAGCGTTGTCCGGATT
TACTGGGTGTAAAGGGAGCGCAGACGGCGGCGCGAGCCGGATGTGAAATCCCGGGGCCCA
ACCCCGGGGCTGCATCCGGGACTGCGTGGCTAGAGTGCCGGAGGGGCAGGCGGAATTCCT
AGTGTAGCGGTGAAATGCGTAGATATTAGGAGGAACACCGGCGGCGGAGGCGGCCTGCTG
GACGGCGACTGACGTTGAGGCTCGAGAGCGTGGGGAGCAAACAGG
>OTU434
GTGGGGAATATTGGGCAATGGGCGAAAGCCTGACCCAGCAACGCCGCGTGAAGGAAGAAG
GTCTTCGGATTGTAAACTTTTTTGACAGGGGACGAAGCATGACGGTACCCTGAAAACAAG
CCACGACTAACTACGTGCCAGCAGTCGCGGTAATACGTAGGTGGCAAGCGTTATCCGGAT
TTACTGGGTGTAAAGGGTGAGTAGGCGGGTAAACAAGTCAGATGTGAAATACAAAGGCTT
AACCTTTGAACTGCATTTGAAACTGTATATCTTGAGAGTCGGAGAGGTAATCGGAATTCC
CGGTGTAGCGGTGAAATGCGTAGAGATCGGGAGGAACACCAGTGGCGAAGGCGGATTACT
GGACGACCACTGACGCTGAAGCACGAAAGCGTGGGGAGCAAACAGG
>OTU435
GTGGGGAATATTGGGCAATGGGCGAAAGCCTGACCCAGCGACGCCGCGTGAGGGAAGAAG
GTCTTCGGATTGTAAACCTCTTTCAGCAGGGAAGAACAGATGACGGTACCTGCAGAAGAA
GTCACGGCTAACTACGTGCCAGCAGCCGCGGTAATACGTAGGTGGCGAGCGTTATCCGGA
ATTACTGGGTGTAAAGGGTGTGTAGGCGGGGTGGCAAGTCAGGCGTGAAATGCGAAGGCT
CAACCTTCGAGCTGCGCTTGAAACTGTCATTCTTGAGAGTGGGAGAGGTAAACGGAATTC
CTGGTGTAGTAGTGAAATGCGTAGATATCAGGAGGAACACCGGTGGCGAAGGCGGTTTAC
TGGACCACAACTGACGCTGAGACACGAAAGCGTGGGGAGCAAACAGG
>OTU436
GTGGGGAATATTGGGCAATGGGCGCAAGCCTGACCCAGCGACGCCGCGTGAGGGAAGACA
GCCTTCGGGTTGTAAACCTCTGTTGCAGGGGAAGAAGGAAGTGACGGTACCCTGCGAGGA
AGCTCCGGCTAACTACGTGCCAGCAGCCGCGGTAATACGTAGGGAGCGAGCGTTGTCCGG
AATTACTGGGCGTAAAGGGCGCGTAGGCGGTGTTTCAAGTCAACTGTCAAAGACCGGGGC
TTACCCCCGAGCCGCAGTTGAAACTGAAACGCTGGAGGCACAGAGAGGCAGACAGAATTC
CTGGTGTAGCGGTGAAATGCGTAGATATCAGGAAGAATACCAGTGGCGAAGGCGGTCTGC
TGGCTGTGAACTGACGCTGAAGCGCGAAAGCCAGGGGAGCAAACGGG
>OTU437
GTGAGGAATATTGGTCAATGGAGGCAACTCTGAACCAGCCAAGTAGCGTGCAGGACGACG
GCCCTATGGGTTGTAAACTGCTTTTATGAGGGGATAACCTGCGCCACGTGTGGCGCCCTG
CATGTACCTCATGAATAAGGACCGGCTAATTCCGTGCCAGCAGCCGCGGTAATACGGAAG
GTCCGGGCGTTATCCGGATTTATTGGGTTTAAAGGGAGCGCAGGCGGGCGATTAAGCGTG
ACGTGAAATGCAGCGGCTCAACCGTGTGAAGTGCGTCGCGAACTGGTTGCCTTGAGTGAG
TTCGACGTCAGCGGAATTCGTGGTGTAGCGGTGAAATGCTTAGATATCACGAGGAACCCC
GATTGCGAAGGCAGCTGACGAGGCCTTTACTGACGCTAAAGCTCGAAGGTGCGGGTATCG
AACAGG
>OTU438
GTGAGGAATATTGGTCAATGGGCGAGAGCCTGAACCAGCCAAGTAGCGTGCAGGAAGACT
GCCCTATGGGTTGTAAACTGCTTTTATAGGGGAATAAAGTGAGGCACGTGTGCCTTTTTG
TATGTACCCTATGAATAAGGACCGGCTAATTCCGTGCCAGCAGCCGCGGTAATACGGAAG
GTCCGGGCGTTATCCGGATTTATTGGGTTTAAAGGGAGCGCAGGCTGGAGGTTAAGCGTG
ACGTGAAATGTAGCCGCTCAACGGCTGAGTTGCGTCGCGAACTGGTTTCCTTGAGTGGGT
ACGACGGAGGCGGAATTCGTGGTGTAGCGGTGAAATGCTTAGATATCACGAAGAACCCCG
ATTGCGAAGGCAGCCTCCGAGTCCTCAACTGACGCTAATGCTCGAAAGTGCGGGTATCGA
ACAGG
>OTU439
GTGGGGAATCTTGCACAATGGGCGAAAGCCTGATGCAGCGACGCCGCGTGCGGGATGAAG
GCCCTATGGGTTGTAAACCGCTTTCAGCAGGGACGAGGCCGCAAGGTGACGGTACCTGCA
GAAGAAGCCCCGGCTAACTACGTGCCAGCAGCCGCGGTAATACGTAGGGGGCAAGCGTTA
TCCGGATTCATTGGGCGTAAAGCGCTCGTAGGCGGCTTGTTAGGTCGGGAGTTAAATCCC
GGGGCTCAACCCCGGCACGCTCCCGATACCGGCAGGCTTGAGTTTGGTAGGGGAAAGTGG
AATTCCAAGTGTAGCGGTGGAATGCGCAGATATTTGGAAGAACACCAGTGGCGAAGGCGG
CTTTCTGGGCCATAACTGACGCTGAGGAGCGAAAGCTAGGGGAGCAAACAGG
>OTU440
GTGGGGAATATTGCACAATGGAGGAAACTCTGATGCAGCGACGCCGCGTGAGGGAAGAAG
GTCTTCGGATTGTAAACCTCTGTCTTTGGGGAAGATAATGACGGTACCCAAGGAGGAAGC
CACGGCTAACTACGTGCCAGCAGCCGCGGTAATACGTAGGTGGCAAGCGTTGTCCGGAAT
TACTGGGTGTAAAGGGAGCGTAGGCGGGTGTTTAAGTTGAATGTTTAAACTATCGGCTCA
ACCGGTAGTCGCGTTCAAAACTGAGCATCTTGAGTGAAGTAGAGGCAGGCGGAATTCCTA
GTGTAGCGGTGAAATGCGTAGATATTAGGAGGAACACCAGTGGCGAAGGCGGCCTGCTGG
GCTTTTACTGACGCTGAGGCTCGAAAGCATGGGGAGCAAACAGG
>OTU441
GTGAGGAATATTGGTCAATGGGCGCGAGCCTGAACCAGCCAAGTAGCGTGCAGGACGACT
GCCCTATGGGTTGTAAACTGCTTTTATCAGGGGATAAAGTGCCCTACGTGTAGGGTATTG
TAGGTACCTGATGAATAAGGACCGGCTAATTCCGTGCCAGCAGCCGCGGTAATACGGAAG
GTCCGGGCGTTATCCGGATTTATTGGGTTTAAAGGGAGCGCAGGCGGCATATTAAGCGTG
ACGTGAAATGCGGCGGCTCAACCGTCGATGTGCGTCGCGAACTGGTTTGCTTGAGTGCGT
GCGAGGATGGCGGAATTCGTGGTGTAGCGGTGAAATGCTTAGATATCACGAAGAACTCCG
ATTGCGAAGGCAGCTGTCCAGTCCGTAACTGACGCTAATGCTCGAAGGTGCGGGTATCGA
ACAGG
>OTU442
GTGAGGAATATTGGTCAATGGGCGCAAGCCTGAACCAGCCAAGTAGCGTGCAGGACGACT
GCCCTATGGGTTGTAAACTGCTTTTACAGGGGAATAAAGTGAGGCACGCGTGCCTTTTTG
CATGTACCCTGTGAATAAGGACCGGCTAATTCCGTGCCAGCAGCCGCGGTAATACGGAAG
GTCCGGGCGTTATCCGGATTTATTGGGTTTAAAGGGAGCGCAGGCTGGATTTTAAGCGTG
TTGTGAAATGTACCGGCTCAACCGGTGATGTGCAGCGCGAACTGGAGTCCTTGAGTGAGT
ACGAGGTATGCGGAATTCGTGGTGTAGCGGTGAAATGCTTAGATATCACGAAGAACTCCG
ATTGCGAAGGCAGCGTACCAGTCCTTAACTGACGCTAAAGCTCGAAAGTGCGGGTATCGA
ACAGG
>OTU443
GTGAGGAATATTGGTCAATGGGCGGGAGCCTGAACCAGCCAAGCCGCGTGAGGGAATAAG
GCCCTACGGGTCGTAAACCTCTTTTGTCGGGGAACAAAACCGGAGACGAGTCTCCGGCTG
CGTGTACCCGAAGAAAAAGCATCGGCTAACTCCGTGCCAGCAGCCGCGGTAATACGGAGG
ATGCGAGCGTTATCCGGATTTATTGGGTTTAAAGGGTGCGTAGGCGGCCATGTAAGTCAG
CGGTAAAAGCCCGGGGCTCAACCCCGGCGAGCCGTTGAAACTGTGTGGCTGGAGACGGAG
AGAAGTAGGCGGAATGCGCGGTGTAGCGGTGAAATGCATAGATATCGCGCAGAACTCCGA
TTGCGAAGGCAGCCTACCGGCTCCGGTCTGACGCTGAGGCACGAAAGCGTGGGTATCGAA
CAGG
>OTU444
GTGAGGAATATTGGTCAATGGGCGCGAGCCTGAACCAGCCAAGTAGCGTGCAGGATGACG
GCCCTACGGGTTGTAAACTGCTTTTGTACGGGAATAAAGTGTGGGACGTGTCCCATTTTG
TATGTACCGTAAGAATAAGGACCGGCTAATTCCGTGCCAGCAGCCGCGGTAATACGGAAG
GTCCGGGCGTTATCCGGATTTATTGGGTTTAAAGGGAGCGCAGGCTGGCCTTTAAGCGTG
ACGTGAAATGTCCCGGCTCAACCGGGGAGTTGCGTCGCGAACTGGTGGTCTTGAGTGAGT
GCGAGGTACGCGGAATTCGTGGTGTAGCGGTGAAATGCTTAGATATCACGAAGAACCCCG
ATTGCGAAGGCAGCGTACCAGTCCTTAACTGACGCTAAAGCTCGAAGGTGCGGGTATCGA
ACAGG
>OTU445
GTAGGGAATATTGCACAATGGGGGGAACCCTGATGCAGCCATGCCGCGTGTGTGAAGAAG
GCCTTCGGGTTGTAAAGCACTTTCGGAGGGGAGGAAAATGACGTTACCCTCAGAAGAAGC
ACCGGCTAACTCCGTGCCAGCAGCCGCGGTAATACGGAGGGTGCAAGCGTTAATCGGAAT
AACTGGGCGTAAAGGGCATGCAGGCGGTTGTATAAGTAGGGTGTGAAATCCCCGGGCTCA
ACCTGGGAACTGCATTCTAAACTGTACAACTAGAGTATTGCAGGGGGAGACGGAATTCCA
GGTGTAGCGGTGGAATGCGTAGATATCTGGAAGAACACCAAAGGCGAAGGCAGTCTCCTG
GGCAAATACTGACGCTCATATGCGAAAGCGTGGGTAGCAAACAGG
>OTU446
GTAAGGAATATTGGTCAATGGACGCAAGTCTGAACCAGCCATGCCGCGTGGAGGATGAAG
GCCCTCTGGGTTGTAAACTTCTTTTATTGGGGAAGAAACCGGACTTTTCTAAGGCCGTTG
ACGGTACTCAATGAATAAGCACCGGCTAACTCCGTGCCAGCAGCCGCGGTAATACGGAGG
GTGCAAGCGTTATCCGGATTCACTGGGTTTAAAGGGTGCGTAGGTGGGCAGGTAAGTCAG
TGGTGAAATCTCCGGGCTTAACCCGGAAACTGCCGTTGATACTATCTGTCTTGAATATAG
TGGAGGTGAGCGGAATATGTCATGTAGCGGTGAAATGCTTAGATATGACATAGAACATCG
ATTGCGAAGGCAGCTCGCTACGCTATTATTGACACTGAGGCACGAAAGCGTGGGGATCAA
ACAGG
>OTU447
GTGAGGAATATTGGTCAATGGACGAGAGTCTGAACCAGCCAAGTAGCGTGAAGGATGACT
GCCCTATGGGTTGTAAACTTCTTTTATATGGGAATAAAATGTTCCACGTGTGGGATTTTG
TATGTACCATATGAATAAGGATCGGCTAACTCCGTGCCAGCAGCCGCGGTAATACGGAGG
ATCCGAGCGTTATCCGGATTTATTGGGTTTAAAGGGAGCGTAGGTGGATTGTTAAGTCAG
TTGTGAAAGTTTGCGGCTCAACCGTAAAATTGCAGTTGAAACTGGCAGTCTTGAGTACAG
TAGAGGTGGGCGGAATTCGTGGTGTAGCGGTGAAATGCTTAGATATCACGAAGAACTCCG
ATTGCGAAGGCAGCTCACTGGACTGCAACTGACACTGAGGCTCGAAAGTGTGGGTATCAA
ACAGG
>OTU448
GTGGGGAATATTGCACAATGGGGGGAACCCTGATGCAGCGATGCCGCGTGAAGGATGACG
GTTTTCGGATTGTAAACTTCTATCAGCGAGGAAGAGAACGGACAGTACTCGAGTAAGCAG
CCCCGGCTAACTACGTGCCAGCAGCCGCGGTAATACGTAGGGGGCGAGCGTTATCCGGAA
TTACTGGGTGTAAAGGGTGTGCAGGCGGCCTTGCAAGTTTGATGTGAAATCCCGGGGCTT
AACTCCGGGCATGCATCGAAAACTACGAGGCTAGAGTACAGGAGAGGAAAGCGGAATTCC
TAGTGTAACGGTGAAATGTGTAGATATTAGGAAGAACACCAGTGGCGAAGGCGGCTTTCT
GGACTGAAACTGACGCTGAGACACGAAAGCGTGGGGAGCAAACAGG
>OTU449
GTGAGGAATATTGGTCAATGGAGGCAACTCTGAACCAGCCAAGTAGCGTGCAGGATGACG
GCCCTATGGGTTGTAAACTGCTTTTACGAGGGGATAACCGATGCCACGCGTGGCATTTTG
CATGTACCTCGTGAATAAGGACCGGCTAATTCCGTGCCAGCAGCCGCGGTAATACGGAAG
GTCCGGGCGTTATCCGGATTTATTGGGTTTAAAGGGAGCGCAGGCGGGCCCTTAAGCGTG
ACGTGAAATGCAGCGGCTCAACCGTATGAAGTGCGTCGCGAACTGGGGGTCTTGAGTGGG
TGCGAGGTATGCGGAATTCGTGGTGTAGCGGTGAAATGCTTAGATATCACGAGGAACCCC
GATTGCGAAGGCAGCGTACCAGTCCCTTACTGACGCTAAAGCTCGAAGGTGCGGGTATCG
AACAGG
>OTU450
GTCGAGAATCTTCCGCAATGGGCGCAAGCCTGACGGAGCGATGCCGCGTGAGGGACGGAG
GCCTTCGGGTCGTGAACCTCTGTCGCCCGGGACGATGATGACGGTACCGGGAAAGGAAGC
CACGGCTAACCACGTGCCAGCAGCCGCGGTAACACGTGGGTGGCGAGCGTTATTCGGATT
CACTGGGCGTAAAGGGTCCGCAGGGGGCCCGGCGCGCCCGCCGTGAAACGCCAGGGCCCA
ACCCTGGCCCTGCGGCGGGTACGGCCGGGCTTGAGCGCGCGATGGGCAGACGGAACTCCG
GGTGTAGCGGTGGAATGCGTGGATATCCGGAAGAACACCGACGGCGAAGGCGGTCTGCTG
GCGCGCGTCTGACCCTCAGGGACGAGAGCGTGGGTAGCGAACAGG
>OTU451
GTCGAGAATCTTCCGCAATGGGCGCAAGCCTGACGGAGCGATGCCGCGTGAGGGAGGAAG
GCCTTCGGGTCGTAAACCTCTGTCGAGGGGAACGAACGCAATGACGGTACCCCTCAAGAA
AGCCACGGCTAACCACGTGCCAGCAGCCGCGGTAATACGTGGGTGGCGAGCGTTATTCGG
ATTCACTGGGCGTAAAGGGTCCGCAGGGGGCATGCCGCGCCCGCCGTGAAACACCGGGGC
TCAACCCCGGTCCTGCGGCGGGTACGGGCGTGCTGGAGTGCGGGATGGGCAGACGGAATT
CCGGGTGTAACGGTGGAATGTGCAGATATCCGGAAGAACACCGATGGCGAAGGCGGTCTG
CTGGCCCGCGACTGACCCTCATGGACGAGAGTGTGGGTAGCGAACAGG
>OTU452
GTGAGGAATATTGGTCAATGGCGGAGACGCTGAACCAGCCAAGTAGCGTGCAGGATGACG
GCCCTACGGGTTGTAAACTGCTTTTATGCGGGGATAAAAGAAGGGACGTGTCCCTTATTG
CAGGTACCGCATGAATAAGGACCGGCTAATTCCGTGCCAGCAGCCGCGGTAATACGGAAG
GTCCGGGCGTTATCCGGATTCATTGGGTTTAAAGGGAGCGCAGGCGGGCTGTTAAGCCAG
CCGTCAAATCACGCCGCTCAACGGCGCGCAGCGGTTGGAACTGGTAGTCTTGGGTGCACG
AGAGGGAAGCGGAACTCGTGGTGTAGCGGTGAAATGCATAGATATCACGAAGAACTCCGA
TTGCGAAGGCAGCTTCCTGGCGTGTTACCGACGCTCATGCTCGAAGGCGCGGGTATCAAA
CAGG
>OTU453
GCTAAGAATATTCCGCAATGGAGGAAACTCTGACGGAGCGACGCCGCGTGAACGATGAAG
GCCGGAAGGTTGTAAAGTTCTTTTGTACGCGAGGAATAAGGAAAGTGAGGGAAACGCTTT
CCGGTGACGGTAGCGTGCGAATAAGGGGCGGCTAATTACGTGCCAGCAGCCGCGGTAACA
CGTAAGCCCCGAGCGTTGTTCGGAATTATTGGGCGTAAAGGGCATGTAGGCGGTCCTGCA
AGCCCGGTGTGAAAGGCGGGGGCTCAACCCCCGGACTGCGCCGGGAACTGCAGGGCTGGA
GTCGCTGAGGGGCAGCCGGAATTCCAGGTGTAGGGGTGAAATCTGTAGATATCTGGAAGA
ACACCGATGGCGAAGGCAGGCTGCCAGCAGACGACTGACGCTGAGGTGCGAAGGTGCGGG
GAGCAAACAGG
>OTU454
GTAGGGGATATTGGGCAATGGGCGGAAGCCTGACCCAGCCATGCCGCGTGAGGGGATGAG
GCCCTACGGGTCGTGAACCTCTTTTATGCGGGGACAACGCCCCCCACGAGATGGGGGTTT
GAGGGTACCGCAGGAATAAGCGCCGGCTAACTCCGTGCCAGCAGCCGCGGTAATACGGAG
GGCGCGAGCGTTATCCGGATTCATTGGGTTTAAAGGGTGCGCAGGCGGCCTGATAAGTCA
GCGGTGAAATCCCGGGGCTCAACCCTGGAAGTGCCGTTGATACTGTCGGGCTGGAATGCG
GTCGAGGCGGGCGGAACGTGGCGTGTAGCGGTGAAATGCGTAGATATGCCACAGAACGCC
GATAGCGGAGGCAGCTCGCCAGGCCTGCATTGACGCTCAGGCACGAAAGCGTGGGGATCG
AACAGG
>OTU455
GTGAGGAATATTGGTCAATGGGCGAGAGCCTGAACCAGCCAAGTAGCGTGCAGGACGACG
GCCCTATGGGTTGTAAACTGCTTTTATACAGGGATAAAGTCACCTACGTGTAGGTGTTTG
TAGGTACTGTATGAATAAGGACCGGCTAATTCCGTGCCAGCAGCCGCGGTAATACGGAAG
GTCCGGGCGTTATCCGGATTTATTGGGTTTAAAGGGAGCGCAGGCTGGCTTTTAAGCGTG
ACGTGAAATGTAGGTGCTCAACATCTGCACTGCGTCGCGAACTGGAGGCCTTGAGTGCAT
GCGACGTGGACGGAATTCGTGGTGTAGCGGTGAAATGCTTAGATATCACGAAGAACTCCG
ATTGCGAAGGCAGTCCACGAGTCTGTAACTGACGCTAAAGCTCGAAAGTGCGGGTATCGA
ACAGG
>OTU456
GTGGGGAATATTGGACAATGGAGGAAACTCTGATCCAGCGACGCCGCGTGAGTGAAGAAG
TATTTCGGTATGTAAAGCTCTATCAGCAGGGAAGATAATGACGGTACCTGACTAAGAAGC
CCCGGCTAACTACGTGCCAGCAGCCGCGGTAATACGTAGGGGGCAAGCGTTATCCGGATT
TACTGGGTGTAAAGGGAGCGTAGACGGAAGGCCAAGTCTGATGTGAAAGCCCGCGGCTCA
ACTGCGGGACTGCATTGGAAACTGGTCATCTGGAGTGCAGGAGGGGTAAGCGGAATTCCT
AGTGTAGCGGTGAAATGCGTAGATATTAGGAGGAACACCGGTGGCGAAGGCGGCTTACTG
GACTGTAACTGACGTTGAGGCTCGAAAGCGTGGGGAGCAAACAGG
>OTU457
GTGAGGAATATTGGTCAATGGACGAGAGTCTGAACCAGCCAAGTAGCGTGCAGGATGACG
GCCCTATGGGTTGTAAACTGCTTTTATGCGGGGATAAAGTGCGCCACGTGTGGTGTATTG
CAGGTACCGCAAGAATAAGGACCGGCTAATTCCGTGCCAGCAGCCGCGGTAATACGGAAG
GTCCGGGCGTTATCCGGATTTATTGGGTTTAAAGGGAGCGTAGGCCGGATGGCAAGCGTG
TTGTGAAATGTCGTGGCCCAACCAGGGCACTGCAGCGCGAACTGCCGTTCTTGAGTGCGC
GCAACGTTGGCGGAATTTGTCGTGTAGCGGTGAAATGCTTAGATATGACGAAGAACTCCG
ATTGCGAAGGCAGCTGACGGGAGCGCAACTGACGCTGAAGCTCGAAAGTGCGGGTATCGA
ACAGG
>OTU458
GTGGGGAATCTTGCACAATGGGCGAAAGCCTGATGCAGCGACGCCGCGTGCGGGACGAAG
GCCTTCGGGTTGTAAACCGCTTTCAGTGGGGACGAGGCCGAGAGGTGACGGTACCCACAG
AAGAAGCCCCGGCTAACTACGTGCCAGCAGCCGCGGTAATACGTAGGGGGCGAGCGTTAT
CCGGATTCATTGGGCGTAAAGCGCGTGTAGGCGGTCCGTTAGGTCGGGAGTTAAATCCGG
GGGCTCAACCCCCGCCCGCTCCCGATACCGGCGGACTTGAGTCTGGTAGGGGAAAGTGGA
ATTCCAAGTGTAGCGGTGGAATGCGCAGATATTTGGAAGAACACCGGTGGCGAAGGCGGC
TTTCTGGGCCACGACTGACGCTGAGACGCGAAAGCTAGGGGAGCGAACAGG
>OTU459
GTAGGGAATATTGCACAATGGGGGAAACCCTGATGCAGCGACGCCGCGTGAGTGATTGAA
GTATTTCGGTATGTAAAGCTCTATCAGCAGGGAAGATAATGACGGTACCTGCATAAGAAG
CCCCGGCTAACTACGTGCCAGCAGCCGCGGTAATACGTAGGGGGCAAGCGTTATCCGGAT
TTACTGGGTGTAAAGGGAGTGTAGGTGGCCTGGCAAGCCAGATGTGAAAGCCCGCGGCTC
AACTGCGGGACTGCATTTGGAACTGTTAGGCTTGAGTGCAGGAGAGGAAAGTGGAATTCC
TAGTGTAGCGGTGAAATGCTTAGATATTAGGAGGAACACCAGTGGCGAAGGCGGCTTTCT
GGACTGTAACTGACACTGAGGCTCGAAAGCGTGGGGAGCAAACAGG
>OTU460
GTGGGGAATATTGCGCAATGGGGGCAACCCTGACGCAGCAACGCCGCGTGCGGGACGAAG
GCACTCGTGTCGTAAACCGCTTTCAGCAGGGAAGACATCGACGGTACCTGCAGAAGAAGC
CCCGGCTAACTACGTGCCAGCAGCCGCGGTAACACGTAGGGGGCGAGCGTTATCCGGATT
CATTGGGCGTAAAGCGCGCGCAGGCGGCCGCCTAAGCGGGACCTCTAATCCTGGGGCTCA
ACCTCAGGCCGGGTCCCGGACTGGGCGGCTCGCTCCAGGTAGGGGCAGGCGGAATTCCCG
GTGTAGCGGTGGAATGCGCAGATATCGGGAAGAACACCGACGGCGAAGGCAGCCTGCTGG
GCCTCGGAGGACGCTGAGGCGCGAAAGCCGGGGGAGCGAACAGG
>OTU461
GTAGGGAATATTGGGCAATGGGCGCAAGCCTGACCCAGCAACGCCGCGTGAGGGAAGAAG
GTTTTCGGATTGTAAACCTCTGTCCTATGTGACGAAGGAAGTGACGGTAGCATAGGAGGA
AGCCCCGGCTAACTACGTGCCAGCAGCCGCGGTAATACGTAGGGGGCGAGCGTTGTCCGG
AATTACTGGGCGTAAAGGGTGCGTAGGCGGCACGGTAAGTTGGATGTGAAATACCCGGGC
TTAACTTGGGGGCTGCATCCAAAACTGCTGAGCTTGAGTGCGGGAGAGGAAAGCGGAATT
CCTAGTGTAGCGGTAAAATGCGTAGATATTAGGAGGAACACCGGTGGCGAAGGCGGCTTT
CTGGACCGTAACTGACGCTGAGGCACGAAAGCGTGGGGAGCAAACAGG
>OTU462
GTAGGGGATATTGGGCAATGGGGGGAACCCTGACCCAGCCATGCCGCGTGAGGGGATGAG
GCCCTACGGGTCGTGAACCTCTTTTGACCGGGGACAATAGCCCGTTCGGGAAGCGGGCTT
GAGGGTACCGGTGGAATAAGCGCCGGCTAACTCCGTGCCAGCAGCCGCGGTAATACGGAG
GGCGCGAGCGTTATCCGGATTCATTGGGTTTAAAGGGTGCGCAGGCGGCTGCCTAAGTCA
GCGGTGAAATCCCGGGGCCCAACCCCGGAAGTGCCGTTGATACTGGGTGGCTGGAATGCG
GTCGAGGCGGGCGGAACGTGGCGTGTAGCGGTGAAATGCGTAGATATGCCACAGAACGCC
GATAGCGGAGGCAGCTCGCCAGGCCTGCATTGACGCTCGGGCACGAAAGCGTGGGGATCG
AACAGG
>OTU463
GTGAGGAATATTGGTCAATGGACGCGAGTCTGAACCAGCCAAGTCGCGTGCGGGATGAAG
GCCCTCCGGGTCGTAAACCGCTTTAGCCGGGGAGTAACGTGCGGGTCGCGACCCGCAGTG
AGAGTACCCGGAGAATAAGCATCGGCTAACTCCGTGCCAGCAGCCGCGGTAATACGGAGG
ATGCGAGCGTTATCCGGATTTATTGGGTTTAAAGGGTGCGCAGGCGGCCTGTCAAGTCAG
CGGTCAAATTTCGGCGCTCAACGCCGTACCGCCGTTGAAACTGGCAGTCTCGAGTGCGTG
GGAGGATGGCGGAATGCGCGGTGTAGCGGTGAAATGCATAGATATCGCGCAGAACCCCGA
TTGCGAAGGCAGCTGTCCATCACGCCACTGACGCTCATGCACGAAAGCGTGGGTATCGAA
CAGG
>OTU464
GTGGGGAATATTGGACAATGGACCAAAAGTCTGATCCAGCAATTCTGTGTGCACGATGAA
GGTCTTCGGATTGTAAAGTGCTTTCAGTTGGGAAGAAGAAAGTGACGGTACCAACAGAAG
AAGCGACGGCTAAATACGTGCCAGCAGCCGCGGTAATACGTATGTCGCAAGCGTTATCCG
GATTTATTGGGCGTAAAGCGCGTCTAGGCGGTTTTGTAAGTCTGATGTGAAAATGCGGGG
CTCAACTCCGTATTGCGTTGGAAACTGCAGAACTAGAGTACTGGAGAGGTGGGCGGAACT
ACAAGTGTAGAGGTGAAATTCGTAGATATTTGTAGGAATGCCGATGGAGAAGTCAGCTCA
CTGGACAGATACTGACGCTGAAGCGCGAAAGCGTGGGGAGCAAACAGG
>OTU465
GTGAGGAATATTGGTCAATGGGCGGAAGCCTGAACCAGCCAAGTAGCGTGCAGGATGACG
GCCCTATGGGTTGTAAACTGCTTTTATAGGGGGATAAAGTGAGGTATGCATACCTTTTTG
CATGTACCCTATGAATAAGGACCGGCTAATTCCGTGCCAGCAGCCGCGGTAATACGGAAG
GTCCGGGCGTTATCCGGATTTATTGGGTTTAAAGGGAGCGTAGGCTGGATGCTAAGCGTG
ACGTGAAATGCCGTGGCTCAACCATGGCACTGCGTCGCGAACTGGTGTTCTTGAGTATGC
AGGAGGCAGGCGGAATTCGTGGTGTAGCGGTGAAATGCTTAGATATCACGAGGAACTCCG
ATTGCGAAGGCAGCTTGCTGCTGCTTTACTGACGCTGAAGCTCGAAGGCGCGGGTATCGA
ACAGG
>OTU466
GTGGGGAATATTGGGCAATGGGCGCAAGCCTGACCCAGCAACGCCGCGTGAAGGAAGAAG
GTTTTCGGATCGTAAACTTCTGTCCTTGGTGAAGATCGTGACGGTAGCCAAGGAGGAAGC
CCCGGCTAACTACGTGCCAGCAGCCGCGGTAATACGTAGGGGGCGAGCGTTGTCCGGAAT
GATTGGGCGTAAAGGGCGCGTAGGCGGCCCGGTAAGTCTGGAGTGAAAGTCCTGCTTTTA
AGGTGGGAATTGCTTTGGATACTGCTGGGCTTGAGTGCAGGAGAGGTTATCGGAATTCCC
GGTGTAGCGGTGAAATGCGTAGAGATCGGGAGGAACACCAGTGGCGAAGGCGGGTAACTG
GACTGCAACTGACGCTGAGGCGCGAAAGTGTGGGGAGCAAACAGG
>OTU467
GTAGGGAATCTTCCACAATGGGCGAAAGCCTGATGGAGCAACGCCGCGTGAGCGAAGAAG
GTCTTCGGATCGTAAAGCTCTGTTGTAAGGGAAGAACAAGCGCAGCAGTAACTGGCTGCG
CCCTGACGGTACCTTACTAGAAAGCCACGGCTAACTACGTGCCAGCAGCCGCGGTAATAC
GTAGGTGGCAAGCGTTGTCCGGAATTATTGGGCGTAAAGCGCGCGCAGGCGGTCTCTTAA
GTCTGATGTGAAAGCCCCCGGCTCAACCGGGGAGGGTCATTGGAAACTGGGAGACTTGAG
TGCAGGAGAGGGAAGTGGAATTCCATGTGTAGCGGTGAAATGCGTAGAGATATGGAGGAA
CACCAGTGGCGAAGGCGGCTTCCTGGCCTGTAACTGACGCTGAGGCGCGAAAGCGTGGGG
AGCAAACAGG
>OTU468
GTGGGGAATATTGCGCAATGGGGGGAACCCTGACGCAGCGACGCCGCGTGAGTGATGACG
GCCATTTTGGTTGTAAAGCTCTGTAAAGAGGGAAAAATGTTGTAGTGAAGAGCTGCAATT
GATGGTACCTCTAAAGTAAGGACCGGCTAAATACGTGCCAGCAGCCGCGGTAATACGTAT
GGTCCTAGCGTTGTCCGGAATGACTGGGCGTAAAGGGTGTGTAGGCGGATGTATGTGTCA
GATGTGAAATACCTCGGCTTAACTGAGGCATTGCGTTTGAAACTGTACATCTTGAGCATG
TCAGGGGTAAGCGGAATTCCCGGAGTAGCGGTGAAATGCGTAGATATCGGGAAGAACACC
GGTGGCGAAGGCGGCTTACTGGGGCATAGCTGACGCTGAGGCACGAAAGCGTGGGGAGCG
AACGGG
>OTU469
GTGGGGAATATTGCACAATGGGGGAAACCCTGATGCAGCGACGCCGCGTGAGCGAAGAAG
TATTTCGGTATGTAAAGCTCTATCAGCAGGGAAGAAGAAATGACGGTACCTGACTAAGAA
GCACCGGCTAAATACGTGCCAGCAGCCGCGGTAATACGTATGGTGCAAGCGTTATCCGGA
TTTACTGGGTGTAAAGGGAGCGCAGGCGGAAGGCTAAGTCTGATGTGAAAGCCCGGGGCT
CAACCCCGGTACTGCATTGGAAACTGGTCATCTAGAGTGTCGGAGGGGTAAGTGGAATTC
CTAGTGTAGCGGTGAAATGCGTAGATATTAGGAGGAACACCAGTGGCGAAGGCGGCTTAC
TGGACGATAACTGACGCTGAGGCTCGAAAGCGTGGGGAGCAAACAGG
>OTU470
GTGGGGAATCTTGCACAATGGGCGAAAGCCTGATGCAGCGACGCCGCGTGAGTGATGAAG
TATTTCGGTATGTAAAGCTCTATCAGCAGGGAAGAAAATGACGGTACCTGACTAAGAAGC
CCCGGCTAACTACGTGCCAGCAGCCGCGGTAATACGTAGGGGGCAAGCGTTATCCGGATT
TACTGGGTGTAAAGGGAGCGCAGACGGTAAAGCAAGTCTGAAGTGAAAGCCCGCGGCTCA
ACTGCGGGACTGCTTTGGAAACTGTTTAACTAGAGTGCTGGAGAGGTAAGCGGAATTCCT
AGTGTAGCGGTGAAATGCGTAGATATTAGGAAGAACATCAGTGGCGAAGGCGGCTTACTG
GACAGTAACTGACGTTCAGGCTCGAAAGCGTGGGGAGCAAACAGG
>OTU471
GTGAGGAATATTGGTCAATGGGCGGGAGCCTGAACCAGCCAAGTCGCGTGCGGGAAGACG
GCCCTACGGGTTGTAAACCGCTTTAGCCGGGGAGTAACGTGCGGCACGTGTGCCGCAGTG
AGAGTACCCGGAGAATAAGCATCGGCTAACTCCGTGCCAGCAGCCGCGGTAATACGGAGG
ATGCGAGCGTTATCCGGATTCATTGGGTTTAAAGGGTGCGCAGGCGGCGCTCCAAGTCAG
CGGTCAAATCCATGGGCTCAACCCGTGGCCGCCGTTGATACTGGGGTGCTTGAGTAGGTG
CGACGGAGGCGGAATGCGTGGTGTAGCGGTGAAATGCATAGATATCACGCAGAACCCCGA
TTGCGAAGGCAGCCTCCGAGCCCCCGACTGACGCTGAGGCACGAAAGCGTGGGTATCGAA
CAGG
>OTU472
GCTAAGGATCTTCCGCAATGGGCGAAAGCCTGACGGAGCGACGCCGCGTGGACGATGGAG
GCCGGAAGGTTGTGAAGTCCTTTTCTCGGGGGGGAACAACCGTGCCAGGGAATGGGCGCG
GGGTGACGCGGACCGAGGAATAAGCCCCGGCAAACTACGTGCCAGCAGCCGCGGTAACAC
GTAGGGGGCGAGCGTTGTTCGGATTCATTGGGCGTAAAGGGCGCGCGGGCGGCCGGGCGA
GCCTGCCGTGAAATCCCCGTGCTCAACACGGGGGGGTCGGCGGGGACTGTCCGGCTGGAG
TACCGGAAGCGGCGGCGGAATTCCTGGTGTAGGGGTGAAATCTGTAGATATCAGGAAGAA
CACCGATGGCGAAGGCGGCCGCCGGGCCGGATACTGACGCTGAGGCGCGAAGGTGCGGGG
AGCGAAC
>OTU473
GTGAGGAATATTGGACAATGGCCGAGAGGCTGATCCAGCCATGCCGCGTGCGGGAAGACG
GCCCTATGGGTTGTAAACCGCTTTTGCGAGGGAGCAATAAGGTCTACGTGTAGACCGATG
AGAGTACCTTACGAATAAGCATCGGCTAACTCCGTGCCAGCAGCCGCGGTAATACGGAGG
ATGCAAGCGTTATCCGGATTTATTGGGTTTAAAGGGTGCGTAGGCGGAAGATTAAGCGTG
AGGTGAAAGGTCCGGGCTCAACCTGGGAACTGCCTCGCGAACTGGTTTTCTGGAATACCC
CTGCCGTGGGAGGAATGTGTGGTGTAGCGGTGAAATGCATAGAGATCACACAGAACACCG
ATTGCGAAGGCATCTCACGAAGGGGCGATTGACGCTGAGGCACGAAAGCGTGGGGATCAA
ACAGG
>OTU474
GTGGGGAATATTGCGCAATGGGCGCAAGCCTGACGCAGCAACGCCGCGTGCGGGAAGAAG
GCCCTCGGGTTGTAAACCGCTTTCAGCAGGGAAGACATCGACGGTACCTGCAGAAGAAGC
CCCGGCTAACTACGTGCCAGCAGCCGCGGTAACACGTAGGGGGCGAGCGTTATCCGGATT
CATTGGGCGTAAAGCGCGCGCAGGCGGCCGCTCAAGCGGGACCTCTAATCCCGGGGCTCA
ACCCCGGGCCGGGTCCCGAACTGGGCGGCTCGTGTCCGGTAGGGGAGGTCGGAATTCCCG
GTGTAGCGGTGGAATGCGCAGATATCGGGAAGAACACCGATGGCGAAGGCAGACCTCTGG
GCCGCGACAGACGCTGAGGCGCGAAAGCTAGGGGAGCGAACAGG
>OTU475
GTGAGGAATATTGGTCAATGGACGGAAGTCTGAACCAGCCATGCCGCGTGGAGGAAGAAG
GTCCTATGGGTTGTAAACTCCTTTTGCTCCGGAGTAATAAGAGCCTTGCGAGGCTTGATG
AGAGTACGGGGCGAATAAGCATCGGCTAACTCCGTGCCAGCAGCCGCGGTAATACGGAGG
ATGCGAGCGTTATCCGGATTTATTGGGTTTAAAGGGTGCGCAGGCGGCGCGTTAAGTCAG
CGGTGAAATGTCCCGGCTCAACCGGGGAGCTGCCGTTGATACTGGCGTGCTTGAGTACGA
ACGGCGCCGGCGGAATGTGTCATGTAGCGGTGAAATGCTTAGATATGACACAGAACACCG
ATCGCGAAGGCAGCTGGCGAGGACGTTACTGACGCTGAGGCACGAAAGCGTGGGGATCAA
ACAGG
>OTU476
GTAGGGAATTTTCGGCAATGGGGGGAACCCTGACCGAGCAACGCCGCGTGAACGAAGAAG
GTTTTTGGATCGCAGAGTTCTGTTGTAGGGGAAGAAAGCTATGGATAGGGAATGATCTGT
AGTTGACGGTACCCTGCCAGAAAGCCACGGCTAACTACGTGCCAGCAGCCGCGGTAATAC
GTAGGTGGCGAGCGTTATCCGGATTTATTGGGCGTAAAGGGTGCGTAGGCGGTTGTTTAA
GTTTGTGGTGAAAGCGTAGAGCTCAACTCTATTAAGCCACAAAAACTGGACGGCTAGAGT
GCAGTAGAGGCAAGTGGAATTCCATGTGTAGCGGTAAAATGCGTAGATATATGGAGGAAC
ACCAGTGGCGAAGGCGGCTTGCTGGGCTGTAACTGACGCTGAGGCACGAAAGCGTGGGGA
GCAAATAGG
>OTU478
GTAAGGGATATTGGGCAATGGGGGCAACCCTGACCCAGCCATGCCGCGTGAGGGAATGAG
GCCCTACGGGTCGTGAACCTCTTTTGCCCGGGGACAAGGGCGCGGTCGGGAACCGCGCTT
GAGGGTACCGGGAGAATAAGCGTCGGCTAACTCCGTGCCAGCAGCCGCGGTAATACGGAG
GACGCGAGCGTTATCCGGATTCATTGGGTTTAAAGGGTGCGCAGGCGGCTCGGCAAGTCA
GCGGTGAAAGCCCGGGGCCCAACCCCGGAAGTGCCGTTGATACTGTCGGGCTGGAATGCG
GTCGGGGCGGGCGGAACGTGGCGTGTAGCGGTGAAATGCGTAGATATGCCACAGAACGCC
GTTGGCGGAGGCGGCTCGCCAGGCCTGCATTGACGCTCGGGCACGAAAGCGTGGGGATCG
AACAGG
>OTU479
GTGAGGAATATTGGTCAATGGGCGAGAGCCTGAACCAGCCAAGTAGCGTGCAGGATGACG
GCCCTATGGGTTGTAAACTGCTTTTATATAGGGATAAAGTGAGGGACGTGTCCCTTATTG
TAGGTACTATATGAATAAGGACCGGCTAATTCCGTGCCAGCAGCCGCGGTAATACGGAAG
GTCCGGGCGTTATCCGGATTTATTGGGTTTAAAGGGAGCGCAGGCCGATGGTTAAGCGTG
ACGTGAAATGTAGGTGCTCAACATCTGCACTGCGTCGCGAACTGGCTATCTTGAGTGAGT
TCGATGTTGGCGGAATTTGTGGTGTAGCGGTGAAATGCTTAGATATCACGAAGAACTCCG
ATTGCGAAGGCAGCCAACAAGGCCTTTACTGACGCTAAAGCTCGAAGGTGCGGGTATCGA
ACAGG
>OTU480
GTGAGGAATATTGGTCAATGGGCGGGAGCCTGAACCAGCCAAGTAGCGTGCGGGACGACG
GCCCTATGGGTTGTAAACCGCTTTTGCAGGGGAATAAAGTGGCGGACGCGTCCGCCTTTG
CATGTACCCTGAGAATAAGGACCGGCTAATTCCGTGCCAGCAGCCGCGGTAATACGGAAG
GTCCGGGCGTTATCCGGATTTATTGGGTTTAAAGGGAGCGCAGGCCGGAGATTAAGCGTG
ACGTGAAATGCCGCGGCTCAACCGTGGAAGTGCGTCGCGGACTGGTTTTCTTGAGTGCAT
ACGAGGCACGCGGAATTCGTGGTGTAGCGGTGAAATGCTTAGATATCACGAAGAACTCCG
ATTGCGAAGGCAGCGTGCCAGTCTGTAACTGACGCTAATGCTCGAAAGTGCGGGTATCGA
ACAGG
>OTU481
GTGAGGAATATTGGTCAATGGCCGAAGGGCTGAACCAGCCAAGTCGCGTGAGGGAAGACG
GCCCTACGGGTTGTAAACCTCTTTTGCCGGGGAGCAAAGGCGGTCACTGGTGACCGGATG
AGAGTACCCGGAGAAAAAGCATCGGCTAACTCCGTGCCAGCAGCCGCGGTAATACGGAGG
ATGCGAGCGTTATCCGGATTTATTGGGTTTAAAGGGTGCGCAGGCGGGACGCCAAGTCAG
CGGTCAAATTTCGGGGCTCAACCCCGACCTGCCGTTGAAACTGGCGTCCTCGAGTGGGCG
AGAAGTATGCGGAATGCGTGGTGTAGCGGTGAAATGCATAGATATCACGCAGAACTCCGA
TTGCGAAGGCAGCATACCGGCGCCCCACTGACGCTCATGCACGAAAGCGTGGGTATCGAA
CAGG
>OTU482
GTGGGGAATATTGCACAATGGGGGAAACCCTGATGCAGCGACGCCGCGTGGGTGAAGAAG
TTTTTCGGAATGTAAAGCCCTATCAGCAGGGAAGAAAATGACGGTACCTGACTAAGAAGC
CCCGGCTAACTACGTGCCAGCAGCCGCGGTAATACGTAGGGGGCAAGCGTTATCCGGATT
TACTGGGTGTAAAGGGAGCGCAGACGGTATGGCAAGTCTGAAGTGAAATCATGGAGCTCA
ACTCCGTAATTGCTTTGGAAACTGTCAAACTCGAGTACCGGAGGGGCAGGCGGAATTCCT
GGTGTAGCGGTGAAATGCGTAGATATCAGGAAGAACACCGGTGGCGAAGGCGGCCTGCTG
GACGGTAACTGACGTTCAGGCTCGAAAGCGTGGGGAGCAAACAGG
>OTU483
GTAAGGAATTTTCGGCAATGGACGAAAGTCTGACCGAGCAACGCCGCGTGAGTGATGAAG
GCCTTCGGGTCGTAAAGCTCTGTGGTAAAGGAAGAATACCATGATCAGGAAATGGACCAT
GGCTGACGGTACTTTACTAGAAAGTCACGGCTTACTACGTGCCAGCAGCCGCGGTAATAC
GTAGGTGGCGAGCGTTATCCGGATTTATTGGGCGTAAAGGGTGCGCAGGCGGTCTGTTTA
GTCTGGGGTGAAATCGTTGAGCTCAACTCAATTAAGCCTTGGATACTGGCAGACTGGAGT
GCAGAAGAGGGTTATGGAACTCCATGTGTAGCGGTAAAATGCGTAGATATATGGAAGAAC
ACCGGCGGCGAAGGCGGTAACCTGGTCTGTAACTGACGCTCAGGCACGAAAGCGTGGGGA
GCAAATAGG
>OTU484
GTGGGGAATATTGCGCAATGGGCGAAAGCCTGACGCAGCGACGCCGCGTGAGGGAAGAAG
GTTCTCGGATCGTAAACCTCTGTCAGAGGGGATGAACGTGCGCGATGCTAATCAGTCGCG
TATTGACAGTACCCTCAAAGGAAGCACCGGCTAACTCCGTGCCAGCAGCCGCGGTAATAC
GGAGGGTGCAAGCGTTAATCGGAATTACTGGGCGTAAAGCGCACGTAGGCTGTTTTGTAA
GTCAGAGGTGAAAGCCGCCGGCTCAACCGGTGAACTGCCTTTGAAACTGCGGAACTAGAA
TTCGGGAGAGGATGGCGGAATTTCAGGTGTAGGGGTGAAATCCGTAGATATCTGAAAGAA
CATCAGTGGCGAAGGCGGCCATCTGGATCGATATTGACGCTGAGGTGCGAAAGCGTGGGG
AGCAAACAGG
>OTU485
GTGGGGAATATTGCACAATGGGCGAAAGCCTGATGCAGCAACGCCGCGTGAAGGATGAAG
GTCTTCGGATCGTAAACTTCTGTCCTAAGGGAAGAAACAAATGACGGTACCTTTGGAGGA
AGCCCCGGCTAACTACGTGCCAGCAGCCGCGGTAATACGTAGGGGGCAAGCGTTATCCGG
AATTATTGGGCGTAAAGAGTGCGTAGGCGGTTTCTTAAGCGCGGGGTGAAAGGCAGTGGC
TTAACCATTGTTAGCCTTGCGAACTGGGAGACTTGAGTGCTGGAGAGGAAAGCGGAATTC
CTAGTGTAGCGGTGAAATGCGTAGATATTAGGAGGAACACCAGTGGCGAAGGCGGCTTTC
TGGACAGTAACTGACGCTGAGGCACGAAAGTGTGGGGAGCAAACAGG
>OTU486
GTGAGGAATATTGGACAATGGTCGGAAGACTGATCCAGCCATGCCGCGTGAAGGCAGACG
GTCCTATGGATTGTAAACTTCTTTTGTACGGGAGCAATAAGGATCACGCGTGGTCCGATG
AGAGTACCGTACGAATAAGCATCGGCTAACTCCGTGCCAGCAGCCGCGGTAATACGGAGG
ATGCGAGCGTTATCCGGATTTATTGGGTTTAAAGGGTGCGTAGGCGGAAGGCTAAGTCAG
CGGTGAAACGCAGGTGCTCAACACCTGACCTGCCGTTGAGACTGGTTTTCTGGAATGCGG
ATGCTGTGGGAGGAATGTGTGGTGTAGCGGTGAAATGCATAGATATCACACAGAACACCG
ATTGCGAAGGCATCTCACAAATCCGCTATTGACGCTGAGGCACGAAGGTGCGGGGATCGA
ACAGG
>OTU487
GTGAGGAATATTGGTCAATGGGCGCGAGCCTGAACCAGCCAAGTAGCGTGCAGGATGACG
GCCCTACGGGTTGTAAACTGCTTTTATGCGGGGATAAAGTGCGGCACGTGTGCCGTTTTG
CAGGTACCGCATGAATAAGGACCGGCTAATTCCGTGCCAGCAGCCGCGGTAATACGGAAG
GTCCGGGCGTTATCCGGATTTATTGGGTTTAAAGGGAGCGCAGGCGGAGAGCTAAGCGTG
ACGTGAAATGTAGCCGCCCAACGGCTGACGTGCGTCGCGAACTGGTTTTCTTGAGTGGGT
ACGACGTCGGCGGAACTCGTGGTGTAGCGGTGAAATGCTTAGATATCACGAGGAACCCCG
ATTGCGAAGGCAGCCGACGAGTCCCTTACTGACGCTAAAGCTCGAAGGTGCGGGTATCGA
ACAGG
>OTU488
GTCGAGGATCATTCGCAATGGGCGGAAGCCTGACGATGCGACGCTGCGTGGAGGATGAAG
GCCTTCGGGTCGTAAACTCCTGTCATGGGGGAAAAGGCGAGGGGAGCGAACACCTCCCTT
AGTTGATGGTACTCCAAGAGGAAGGGACGGCTAACTCTGTGCCAGCAGCCGCGGTAATAC
AGAGGTCCCTAGCGTTGTTCGGATTTACTGGGCGTAAAGGGCACGTAGGCGGCATGGCGT
GTCGAGTGTGAAATCTCCGGGCCCAACCCGGAAAGTGCGCTCGAAACTACCATGCTGGAG
TACGGGAGAGGGAATCGGAATATAGGGTGTAGCGGTGAAATGCGTTGATATCCTATAGAA
CACCGGAGGCGAAGGCGGATTCCTGGAACGTTACTGACGCTAAGGTGCGAAAGTCGGGGG
AGCGAACAGG
>OTU489
GTGAGGGATATTGCACAATGGACGAAAGTCTGATGCAGCAACGCCGCGTGAGGGACGACG
GTTTTCGGATTGTAAACCTCTGTCCTTGGTGAAGATAATGACGGTAGCCAAGGAGGAAGC
AACGGCTAATTACGTGCCAGCAGCCGCGGTAATACGTAAGTTGCGAGCGTTATTCGGAAT
TACTTGGGTGTAAAGGAAGCGCAGGCGGGAGATCAAGTCAGCGGTGAAATGTATGGGCTT
AACCCATGAACTGCCGTTGAAACTGATTTTCTTGAGTGAGGTAGAGGTCAGCGGAATTTC
CAGTGTAGCAGTGAAATGCGCAGAGATTGGAAAGAACATCAGTGGCGAAGGCGGCTGACT
GGGCCTTAACTGACGCTGAGGCTTGAAAGTGTGGGTAGCAAACAGG
>OTU490
GTGGGGAATATTGCGCAATGGGCGAAAGCCTGACGCAGCGACGCCGCGTGAGGGATGAAG
GTTTTCGGATCGTAAACCTCTGTCGGAAGGGAAGAAATTGTTCTGTGCCAATCAGCAGGG
CATTGACGGTACCTTCAAAGGAAGCACCGGCTAACTCCGTGCCAGCAGCCGCGGTAATAC
GGAGGGTGCGAGCGTTAATCGGAATTACTGGGCGTAAAGCGCACGTAGGCTGCGCTGTAA
GTCAGGGGTGAAATCCCACGGCTCAACCGTGGAACTGCCCTTGATACTGCAGTGCTTGAA
TCCGGGAGAGGGCGGCGGAATTCCAGGTGTAGGAGTGAAATCCGTAGATATCTGGAGGAA
CATCAGTGGCGAAGGCGGCCGCCTGGACCGGTATTGACGCTGAGGTGCGAAAGCGTGGGG
AGCAAACAGG
>OTU491
GTGAGGAATATTGGTCAATGGCCGAGAGGCTGAACCAGCCATGCCGCGTGCGGGATGACG
GCCCTATGGGTTGTAAACCGCTTTTGTTGGGGAGCAATAAGGTTCACGTGTGGACTGATG
AGAGTACCCAGCGAATAAGCATCGGCTAACTCCGTGCCAGCAGCCGCGGTAATACGGAGG
ATGCAAGCGTTATCCGGATTTATTGGGTTTAAAGGGTGCGTAGGCGGATGATTAAGCGTG
AGGTGAAAGCTCGGGGCTCAACCCCGGAACTGCCTCGCGAACTGGTTGTCTTGAATGTCC
GTGCCGTGGGAGGAATGTGTGGTGTAGCGGTGAAATGCATAGAGATCACACAGAACACCG
ATTGCGAAGGCATCTCACGAACGGATGATTGACGCTGAGGCACGAAAGCGTGGGGATCAA
ACAGG
>OTU492
GTGAGGAATATTGGACAATGGCCGAGAGGCTGATCCAGCCATGCCGCGTGATGGAATAAG
GCCCTATGGGTCGTAAACATCTTTTGTTTGGGAGCAATAAGGGCGTCGTGACGCCCGATG
AGAGTACCATACGAATAAGCATCGGCTAACTCCGTGCCAGCAGCCGCGGTAATACGGAGG
ATGCAAGCGTTATCCGGATTTATTGGGTTTAAAGGGTGCGTAGGCGGGTGAATAAGCGTG
AGGTGAAATGCCCTGGCTCAACCAGGGAACTGCCTCGCGAACTGTTCGTCTTGAATGCTC
CTGCCGTGGGAGGAATGGGTAGTGTAGCGGTGAAATGCATAGATATTACCCAGAACACCG
ATTGCGAAGGCATCTCACGAAGGGGCTATTGACGCTGAGGCACGAAAGCGTGGGGATCGA
ACAGG
>OTU494
GTGAGGAATATTGGTCAATGGACGGGAGTCTGAACCAGCCAAGTAGCGTGCAGGATGACG
GCCCTATGGGTTGTAAACTGCTTTTGTCGGGGAATAAAGTGACGTACGTGTACGTTTTTG
TATGTACCCGAAGAATAAGGACCGGCTAATTCCGTGCCAGCAGCCGCGGTAATACGGAAG
GTCCGGGCGTTATCCGGATTTATTGGGTTTAAAGGGAGCGCAGGCGGGCTTTTAAGCGTG
ACGTGAAATGTGGCGGCTCAACCGCCGATCTGCGTCGCGAACTGGGGGTCTTGAGTGCGG
ACGAGGTATGCGGAATTTGTGGTGTAGCGGTGAAATGCTTAGATATCACGAAGAACCCCG
ATTGCGAAGGCAGCATGCCAGGCCGTAACTGACGCTAATGCTCGAAGGTGCGGGTATCGA
ACAGG
>OTU495
GTGGGGAATCTTCCGCAATGGGCGAAAGCCTGACGGAGCAACGCCGCGTGAGTGAAGAAG
GCCTTCGGGTCGTAAAGCTCTGTTGAAGGGGACGAATGTCAAGACTATCAACAACGGTTT
TGAATGACGGTACCTTTCGAGGAAGCCACGGCTAACTACGTGCCAGCAGCCGCGGTAATA
CGTAGGTGGCGAGCGTTGTCCGGAATTATTGGGCGTAAAGGGAGCGCAGGCGGGAAGGTA
AGTCTATCCTAAAAGTTCGGGGCTCAACCCCGTGAGGGGATGGAAACTATCTTTCTTGAG
TGCAGGAGAGGAAAGCGGAATTCCTAGTGTAGCGGTGAAATGCGTAGATATTAGGAGGAA
CACCAGTGGCGAAGGCGGCTTTCTGGACTGCAACTGACGCTGAGGCTCGAAAGCCAGGGG
AGCGAACGGG
>OTU496
GTGGGGAATATTGGGCAATGGGCGCAAGCCTGACCCAGCAACGCCGCGTGAAGGAAGAAG
GCCTTCGGGTTGTAAACTTCTTTTACCAGGGACGAACACAATGACGGTACCTGGAGAATA
AGCCACGGCTAACTACGTGCCAGCAGCCGCGGTAATACGTAGGTGGCGAGCGTTGTCCGG
ATTTACTGGGTGTAAAGGGCGCGTAGGCGGGATAGCAAGTCAGGTGTGAAATCTATGGGC
TTAACCCATAAACTGCACTTGAAACTGCCATTCTTGAGTGTCGGAGAGGTAGACGGAATT
CCTAGTGTAGCGGTGAAATGCGTAGATATTAGGAGGAACACCAGTGGCGAAGGCGGTCTA
CTGGACGATAACTGACGCTGAGGCGCGAAAGCGTGGGGAGCAAACAGG
>OTU497
GTGAGGAATATTGGTCAATGGTCGGGAGACTGAACCAGCCAAGTAGCGTGAGGGACGACT
GCCCTATGGGTTGTAAACCTCTTTTGTATGGGAATAAAGTCAGGGACGCGTCCCTGTTTG
TATGTACCTTACGAATAAGCATCGGCTAATTCCGTGCCAGCAGCCGCGGTAATACGGAAG
ATGCGAGCGTTATCCGGATTTATTGGGTTTAAAGGGAGCGTAGGCGGCCCGTTAAGCCAG
CGGTCAAATGTCATGGCCCAACCTTGGCATGCCGTTGGAACTGTCGGGCTTGAATACACA
CAAGGGCGGTGGAATTCGTCGTGTAGCGGTGAAATGCTTAGATATGACGAAGAACTCCGA
TTGCGAAGGCAGCCGCCTGGGGTGCGATTGACGCTGAGGCTCGAAAGTGCGGGTATCAAA
CAGG
>OTU498
GTGAGGAATATTGGTCAATGGGCGCGAGCCTGAACCAGCCAAGTAGCGTGCAGGATGACG
GCCCTACGGGTTGTAAACTGCTTTTATGCGGGGATAATTTGGGGGACGTGTCCCCTATTG
CAGGTACCGCATGAATAAGGACCGGCTAATTCCGTGCCAGCAGCCGCGGTAATACGGAAG
GTCCCGGCGTTATCCGGATTTATTGGGTTTAAAGGGAGCGCAGGCGGTGGTTTAAGCGTG
ACGTGAAATGCAGCGGCTCAACCGTCTGAAGCGCGTCGCGAACTGGATCACTTGAGTGGG
TGCGAGGTATGCGGAATTCGTGGTGTAGCGGTGAAATGCTTAGATATCACGAGGAACCCC
GATTGCGAAGGCAGCTTACCAGTCCCTTACTGACGCTAAAGCTCGAAGGTGCGGGTATCG
AACAGG
>OTU499
GTGGGGAATATTCCACAATGGGGGGAACCCTGATGGAGCGACGCCGCGTGAGTGAAGAAG
GGCTTCGGCTCGTAAAGCTCTTTTCTCGTTGACGAAATGACGAAAGTAGATGACGGTAGA
CGGGGAATAAGCCACGGCTAACTACGTGCCAGCAGCCGCGGTAATACGTAGGTGGCAAGC
GTTGTCCGGAATTATTGGGCGTAAAGGGAGCGCAGGCGGAAATTTAAGTCGTACTTAAAA
GTGCAGCAGTAATAGTTGTGATGGGTACGAAACTGGATATCTTGAGAGCAGGAGAGGCAA
GCGGAATTCCCAGTGTAGCGGTGAAATGCGTAGATATTGGGAGGAACACCAGTGGCGAAG
GCGGCTTGCTGGACTGCATCTGACGCTGAGGCTCGAAAGCTAGGGTAGCGAACGGG
>OTU500
GTGGGGAATATTGGACAATGGGGGAAACCCTGATCCAGCAATGCCGCGTGGGTGAAGAAG
GCCTGCGGGTTGTAAAGCCCTTTCGGTGAGGACAAAACGCCCCGTGCTAATACCACGGTG
TTTTGATTTAACTCACTAAAGAAGCACCGGCTAACTCTGTGCCAGCAGCCGCGGTAATAC
AGAGGGTGCGAGCGTTAATCGGAATTACTGGGCGTAAAGCGCACGTAGGTGGCTGGGTAA
GTTGGATGTGAAATCCCCGGGCTTAACTTGGGAATTGCATTCAAGACTGCCTTGCTAGAG
TGTGGAAGAGGGAAGCGGAATTCCAGGTGTAGCGGTGAAATGCGTAGATATCTGGAGGAA
CATCAGTGGCGAAGGCGGCTTCCTGGTCCAACACTGACACTGAGGTGCGAAAGCGTGGGG
AGCAAACAGG
>OTU501
GTGGGGAATCTTGCGCAATGGGCGAAAGCCTGACGCAGCGACGCCGCGTGGGGGATGAAG
CTTCTCGGAGTGTAAACCCCTTTCGACCCGGACGAATGCCCGCAAGGGAGCGACGGTACG
GGTAGAAGAAGCCCCGGCTAACTACGTGCCAGCAGCCGCGGTAAGACGTAGGGGGCCAGC
GTTGCTCGGAATTACTGGGTGTAAAGGGTTCGTAGGCGGTGTGGCAAGTCGGGAGTGAAA
TCTCTGGGCTTAACTCAGAGGCTGCTTCCGAAACTGCTGTGCTGGAGTGTGGGAGAGGCG
CGTGGAATTGCAGGTGTAGCGGTGAAATGCGTAGATATCTGCAGGAACACCCGTGGCGAA
AGCGGCGCGCTGGACCACTACTGACGCTGAGGAACGAAAGCTAGGGGAGCAAACAGG
>OTU502
GTGGGGAATATTGCACAATGGGCGCAAGCCTGATGCAGCAACGCCGCGTGAGGGAAGACG
GTTTTCGGATTGTAAACCTCTGTCTTTGGTGACGAAGAAGTGACGGTAGCCAAGGAGGAA
GCCACGGCTAACTACGTGCCAGCAGCCGCGGTAATACGTAGGTGGCAAGCGTTATCCGGA
ATTACTGGGTGTAAAGGGAGCGCAGGCGGGTCAGCAAGTCAGCGGTGAAATGTATGGGCT
TAACCCATGAACTGCCGTTGAAACTGTTGATCTTGAGTGGAGTAGAGGCAGGCGGAATTC
CGAGTGTAGCGGTGAAATGCGTAGATATTCGGAGGAACACCAGTGGCGAAGGCGGCCTGC
TGGGCTCTAACTGACGCTGAGGCTCGAAAGTGTGGGGAGCAAACAGG
>OTU503
GTGAGGAATATTGGTCAATGGCCGAGAGGCTGAACCAGCCAAGTAGCGTGCAGGATGACG
GCCCTACGGGTTGTAAACTGCTTTTGCGGGAGGATAAAGTGCGCCACGCGCTGGCGCTTT
GCAGGTATCCCGTGAATAAGGACCGGCTAATTCCGTGCCAGCAGCCGCGGTAATACGGAA
GGTCCAGGCGTTATCCGGATTTATTGGGTTTAAAGGGAGCGCAGGCGGGCTGTCAAGCGT
GCCGTGAAATCGCGGGGCTCAACCCCGTTGAGCGGTACGAACTGGCGGTCTTGGTTGCGG
GAAGGGGAGGCGGAACTCGTGGTGTAGCGGTGAAATGCATAGATATCACGAAGAACTCCG
ATCGCGAAGGCAGCCTCCCGGCCCGTGAACGACGCTCATGCTCGAAGGCGCGGGTATCAA
ACAGG
>OTU504
GTGGGGAATATTGGGCAATGGGCGAAAGCCTGACCCAGCGACGCCGCGTGAGGGAAGAAG
GTCTTCGGATTGTAAACCTCTTTCAGTAGGGAAGAAGAAAGTGACGGTACCTACAGAAGA
AGTCACGGCTAACTACGTGCCAGCAGCCGCGGTAATACGTAGGTGGCAAGCGTTATCCGG
AATTACTGGGTGTAAAGGGTGTGTAGGCGGGAAGACAAGTCAGACGTGAAAACTCGGGGC
TCAACTCCGAGCCTGCGTTTGAAACTGTTTTTCTTGAGAGTGGGAGAGGTAAACGGAATT
CCTGGTGTAGTAGTGAAATGCGTAGATATCAGGAGGAACACCGGTGGCGAAGGCGGTTTA
CTGGACCACAACTGACGCTGAGACACGAAAGCGTGGGGAGCAAACAGG
>OTU505
GTGAGGAATATTGGACAATGGCCGAGAGGCTGATCCAGCCATGCCGCGTGCGGGAGGACG
GCCCTATGGGTTGTAAACCGCTTTTGTTGGGGAGCAATAAGGTCTACGTGTAGACTGATG
AGAGTACCCAGCGAATAAGCATCGGCTAACTCCGTGCCAGCAGCCGCGGTAATACGGAGG
ATGCGAGCGTTATCCGGATTTATTGGGTTTAAAGGGTGCGTAGGCGGGTGCTTAAGCGTG
AGGTGAAAGCTCGGAGCTCAACTCCGGAACTGCCTCGCGAACTGGGTGCCTTGAATGTCC
GTGCCGTGGGAGGAATGTGTGGTGTAGCGGTGAAATGCATAGAGATCACACAGAACACCG
ATTGCGAAGGCATCTCACGAACGGATGATTGACGCTGAGGCACGAAAGCGTGGGGATCAA
ACAGG
>OTU506
GTGAGGAATATTGGTCAATGGCCGGAAGGCTGAACCAGCCATGCCGCGTGCGGGAAGACG
GCCCTATGGGTTGTAAACCGCTTTTGTGTGGGAGCAATAAGTCTTACGAGTAAGATGATG
AGAGTACCATACGAATAAGCATCGGCTAACTCCGTGCCAGCAGCCGCGGTAATACGGAGG
ATGCAAGCGTTATCCGGATTTATTGGGTTTAAAGGGTGCGTAGGCGGCGCGTTAAGCGTG
AGGTGAAAGGTCGGGGCTCAACCCCGGAACTGCCTCGCGAACTGGCGTGCTGGAATGCTC
CTGCCGTGGGAGGAATGTGTGGTGTAGCGGTGAAATGCATAGAGATCACACAGAACACCG
ATTGCGAAGGCATCTCACGAAGGGGTTATTGACGCTGAGGCACGAAAGCGTGGGGATCAA
ACAGG
>OTU507
GTGAGGAATATTGGACAATGGAGGCAACTCTGATCCAGCCATGCCGCGTGCGGGACTAAG
GCCCTATGGGTCGTAAACCGCTTTTGACGGAGAGCAATAAGGGCCACGCGTGGTCCGATG
AGAGTACCCGTCGAATAAGCATCGGCTAACTCCGTGCCAGCAGCCGCGGTAATACGGAGG
ATGCGAGCGTTATCCGGAATCATTGGGTTTAAAGGGTGCGTAGGCTGTTCTGCAAGTCAG
CGGTGAAATACCGATGCCCAACATCGGGGCTGCCGTTGATACTGCGGGGCTGGAGTACGG
ATGCCGTGGGAGGAATGAGTGGTGTAGCGGTGAAATGCATAGATATCACTCAGAACACCG
ATTGCGAAGGCATCTCACGAAACCGTAACTGACGCTGAGGCACGAAAGCGTGGGGATCGA
ACAGG
>OTU508
GTGAGGAATATTGGTCAATGGGCGAGAGCCTGAACCAGCCAAGTAGCGTGCGGGACGACG
GCCCTATGGGTTGTAAACCGCTTTTGCCGGGGAATAAAGTCTCCTACGTGTAGGAGTTTG
TATGTACCCGGAGAATAAGGACCGGCTAATTCCGTGCCAGCAGCCGCGGTAATACGGAAG
GTCCGGGCGTTATCCGGATTTATTGGGTTTAAAGGGAGCGCAGGCTGCCTGTTAAGCGTG
ACGTGAAATGTATTGGCTCAACCAATGCAGTGCGTCGCGAACTGGCGGGCTTGAGTGGAG
TCGAGGCATGCGGAATTCGTGGTGTAGCGGTGAAATGCTTAGATATCACGAAGAACCCCG
ATTGCGAAGGCAGCGTGCCAGTCTCTTACTGACGCTAAAGCTCGAAGGTGCGGGTATCGA
ACAGG
>OTU509
GTGAGGAATATTGGTCAATGGAGGGAACTCTGAACCAGCCATGCCGCGTGCGGGAGGAAG
GCCCTAGTGGTCGTAAACCGCTTTTGACGGGGGGCAATAAGGGCGATGCGTCGTCCGATG
AGAGTACCCGTCGAATAAGCATCGGCTAACTCCGTGCCAGCAGCCGCGGTAATACGGAGG
ATGCGAGCGTTATCCGGATTTATTGGGTTTAAAGGGTGCGCAGGCGGTGCGCTAAGTCAG
CGGTGAAATGTCCCGGCCCAACCGGGGAGCTGCCGTTGATACTGGCGTGCTGGAGTGCGG
ACGGCGCCGGCGGAATGAGTGGTGTAGCGGTGAAATGCATAGATATCACTCAGAACACCG
ATCGCGAAGGCAGCTGGCGAGGCCGTCACTGACGCTGAGGCACGAAAGCGTGGGGATCGA
ACAGG
>OTU510
GTGAGGAATATTGGTCAATGGGCTTACGCCTGAACCAGCCAAGTCGCGTGAGGGAAGACT
GCCCTATGGGTTGTAAACCTCTTTTGTCAGGGAGCAACAACATCTACGAGTAGGTGTTAC
GAGAGTACCTGAAGAAAAAGCATCGGCTAACTCCGTGCCAGCAGCCGCGGTAATACGGAG
GATGCGAGCGTTATCCGGATTTATTGGGTTTAAAGGGTGCGTAGGCGGAATGTCAAGTCA
GCGGTCAAATCGCGGGGCTCAACCTCGCTTCGCCGTTGAAACTGGTGTTCTTGAGTGGGC
GAGAAGTATGCGGAATGCGTGGTGTAGCGGTGAAATGCATAGATATCACGCAGAACTCCG
ATTGCGAAGGCAGCATACCGGCGCCCAACTGACGCTGAAGCACGAAAGCGTGGGTATCGA
ACAGG
>OTU511
GTAGGGAATATTGCTTAATGGGCGAAAGCCTGAAGCAGCAACGCCGCGTGGACGAAGGAG
GCCTTCGGGTTGTAAAGTCCTTTTACGAGGGAAGAGGAAGGACGGTACCTCGTGAATAAG
TCTCGGCTAACTACGTGCCAGCAGCCGCGGTAAAACGTAGGAGACGAGCGTTATCCGGAT
TTACTGGGCGTAAAGAGCGTGTAGGAGGCAATGCAAGTTGGATGTAAAATCTCCCGGCTT
AACTGGGAGGCGTCGTTCAAAACTGCATAGCTGGAGTACGGGAGAGGTAATCGGAACTCC
GGGAGTAGCGGTGAAATGCGTAGATATCCGGAAGAACACCAGAGGCGAAAGCGGATTACT
GGCCCGCCACTGACACTGAGACGCGAAAGCCAGGGTAGCAAACGGG
>OTU512
GTAGGGAATCTTCGGCAATGGGGGGAACCCTGACCGAGCAACGCCGCGTGAGTGAAGAAG
GTTTTCGGATCGTAAAGCTCTGTTGTAAGAGAAGAACGGATATGAGAGTGGAAAGTTCAT
ATCGTGACGGTAACTTACCAGAAAGGGACGGCTAACTACGTGCCAGCAGCCGCGGTAATA
CGTAGGTCCCGAGCGTTGTCCGGATTTATTGGGCGTAAAGCGAGCGCAGGCGGTTCCGTA
AGTCTGAAGTAAAAGGCTGTGGCTTAACCATAGTATGCTTTGGAAACTGCGGAACTTGAG
TGCAGAAGGGGAGAGTGGAATTCCATGTGTAGCGGTGAAATGCGTAGATATATGGAGGAA
CACCGGTGGCGAAAGCGGCTCTCTGGTCTGTAACTGACGCTGAGGCTCGAAAGCGTGGGT
AGCGAACAGG
>OTU513
GTGAGGAATATTGGTCAATGGGAGGAATCCTGAACCAGCCATGCCGCGTGCGGGAGGAAG
GCCCTATGGGTTGTAAACCGCTTTTGCACGGGAGTAATAAGTGGGGTGCGCCCCGCGATG
AGAGTACCGTGCGAATAAGCATCGGCTAACTCCGTGCCAGCAGCCGCGGTAATACGGAGG
ATGCAAGCGTTATCCGGATTTATTGGGTTTAAAGGGTGCGCAGGCGGCGCGTTAAGTCAG
CGGTGAAATGTCCCGGCTCAACCGGGGAGCTGCCGTTGATACTGGCGTGCTGGAGTGCGA
ACGGCGCCGGCGGAATGTGCAATGTAGCGGTGAAATGCATAGATATTGCACAGAACACCG
ATCGCGAAGGCAGCTGGCGAGGACGCAACTGACGCTGAGGCACGAAGGCGTGGGGATCGA
ACAGG
>OTU514
GTGAGGAATATTGGACAATGGGGGCAACCCTGATCCAGCCATGCCGCGTGCGGGACTAAG
GCCCTATGGGTCGTAAACCGCTTTTGTTGGGGAGCAATAAGGCGTACGCGTACGCCGATG
AGAGTACCTGGCGAATAAGCATCGGCTAACTCCGTGCCAGCAGCCGCGGTAATACGGAGG
ATGCGAGCGTTATCCGGATTTATTGGGTTTAAAGGGTGCGCAGGCGGAACTGTAAGTCAG
TGGTGAAATACCCGCGCTCAACGTGGGCCGTGCCATTGATACTGCAATTCTGGAGTACTG
TTGCCGTGGGAGGAATGGGTAGTGTAGCGGTGAAATGCATAGATATTACCCAGAACACCG
ATTGCGAAGGCATCTCACGAATCAGTCACTGACGCTGAGGCACGAAAGCGTGGGGATCGA
ACAGG
>OTU516
GTGGGGGATATTGCACAATGGGGGAAACCCTGATGCAGCAATGCCGCGTGAGGGAAGACG
GTCTTCGGATTGTAAACCTAAGTAGTCAGGGACGAAGAAAGTGACGTTACCTGAAGAGTA
AGCTCCGGCTAACTACGTGCCAGCAGCCGCGGTAATACGTAGGGAGCGAGCGTTGTCCGG
ATTTACTGGGTGTAAAGGGTGCGTAGGCGGGTTTGCAAGTCAGGCGTGAAATACCGAGGC
TTAACTTCGGAGCTGCGCTTGAAACTGTAAATCTTGAGTGAAGTAGAGGCAGGCGGAATT
CCCAGTGTAGCGGTGAAATGCGTAGATATTGGGAGGAACACCAGTGGCGAAGGCGGCCTG
CTGGGCTTTAACTGACGCTGAGGCACGAAAGTATGGGGAGCAAACAGG
>OTU517
GTGGGGAATCTTCCGCAATGGGCGAAAGCCTGACGGAGCAACGCCGCGTGAGTGAAGAAG
GCCTTCGGGCCGTAAAGCTCTGTTGCCGGGGAAGAGTGCCATAAGGGGACTTATGGAGGG
ACGGTACCCGGCGAGGAAGCCGCGGCTAACTACGTGCCAGCAGCCGCGGTAATACGTAGG
CGGCAAGCGTTGTCCGGAATCATTGGGCGTAAAGGGGGCGCAGGCGGGGATGCAAGTCTT
TCCTGAAAGCGTGGGGCTCAGCCCCATGATGGGAAAGAAACTGTATCTCTTGAGCGCGGG
AGAGGGAAGCGGAATTCCTGGTGTAGCGGTGAAATGCGTAGATATCAGGAAGAACACCAG
TGGCGAAGGCGGCTTCCTGGACCGCGGCTGACGCTGAGGCCCGAAAGCCAGGGGAGCGAA
CGGG
>OTU518
GTGGGGAATCTTCGGCAATGGGGGCAACCCTGACCGAGCAACGCCGCGTGAGTGAAGAAG
GTTTTCGGATCGTAAAGCTCTGTTGTAAGTCAAGAACGGGTGTGAGAGTGGAAAGTTCAC
ACTGTGACGGTAGCTTACCAGAAAGGGACGGCTAACTACGTGCCAGCAGCCGCGGTAATA
CGTAGGTCCCGAGCGTTGTCCGGATTTATTGGGCGTAAAGCGAGCGCAGGCGGTTTGATA
AGTCTGAAGTTAAAGGCTGTGGCTCAACCATAGTTCGCTTTGGAAACTGTCAAACTTGAG
TGCAGAAGGGGAGAGTGGAATTCCATGTGTAGCGGTGAAATGCGTAGATATATGGAGGAA
CACCGGTGGCGAAAGCGGCTCTCTGGTCTGTAACTGACGCTGAGGCTCGAAAGCGTGGGG
AGCGAACAGG
>OTU519
GTCGGGAATATTGCGCAATGGAGGAAACTCTGACGCAGTGACGCCGCGTATAGGATGAAG
GTTTTCGGATTGTAAACTATTGTCGTTAGGGAAGATAAAAGACAGTACCTAAGGAGGAAG
CTCCGGCTAACTACGTGCCAGCAGCCGCGGTAATACGTAGGGAGCAAGCGTTATCCGGAT
TTATTGGGTGTAAAGGGTGCGTAGACGGGAAATTAAGTTAGTTGTGAAATCCCTCGGCTT
AACTGAGGAACTGCAACTAAAACTGGTTTTCTTGAGTGCGGGAGAGGAAAGTGGAATTCC
TAGTGTAGCGGTGAAATGCGTAGATATTAGGAGGAACACCAGTGGCGAAGGCGACTTTCT
GGACCGTAACTGACGTTGAGGCACGAAAGTGTGGGGAGCAAACAGG
>OTU520
GTGAGGAATATTGGTCAATGGACGCTAGTCTGAACCAGCCAAGTCGCGTGCGGGACGAAG
GCCCTCCGGGTCGTAAACCGCTTTAGCCGGGGAGTAACGTGGGGGACGCGTCCCTCAGTG
AGAGTACCCGGAGAATAAGCATCGGCTAACTCCGTGCCAGCAGCCGCGGTAATACGGAGG
ATGCGAGCGTTATCCGGATTTATTGGGTTTAAAGGGTGCGCAGGCGGCGCGTCAAGTCAG
CGGTCAAAATGCGGTGCTCAACGCCGTACCGCCGTTGAAACTGGCGAGCTTGAGTATGTG
CGAGGATGGCGGAATGCGCGGTGTAGCGGTGAAATGCATAGATATCGCGCAGAACTCCGA
TTGCGAAGGCAGCTGTCCAGCACATGACTGACGCTCATGCACGAAAGCGTGGGTATCGAA
CAGG
>OTU521
GTGGGGAATATTGCACAATGGGCGCAAGCCTGATGCAGCAACGCCGCGTGAGGGAAGACG
GTCTTCGGATTGTAAACCTTTGTCTTTGGTGAAGAAGGAAGTGACGGTAGCCAAGGAGGA
AGCCACGGCTAACTACGTGCCAGCAGCCGCGGTAATACGTAGGTGGCAAGCGTTGTCCGG
AATTACTGGGTGTAAAGGGAGCGCAGGCGGGAGATCAAGTTGGATGTGAAATACCGAGGC
TTAACCACGGAGCTGCATCCAAAACTGATTTTCTTGAGTGAAGTAGAGGTAGGCGGAATT
CCGAGTGTAGCGGTGAAATGCGTAGATATTCGGAGGAACACCAGTGGCGAAGGCGGCCTA
CTGGGCTTTAACTGACGCTGAGGCTCGAAAGTGTGGGGAGCAAACAGG
>OTU522
GTGAGGAATATTGGTCAATGGACGGAAGTCTGAACCAGCCATGCCGCGTGGAGGAAGAAG
GTCCTATGGGTTGTAAACTCCTTTTGTTCGAGAGTAATAAGGTCCTTGCGAGGACTGATG
AGAGTATCGGACGAATAAGCATCGGCTAACTCCGTGCCAGCAGCCGCGGTAATACGGAGG
ATGCAAGCGTTATCCGGATTTATTGGGTTTAAAGGGTGCGCAGGCGGACAGTTAAGTCAG
CGGTGAAATCTCCTAGCTCAACTAGGGAACTGCCGTTGATACTGGCTGTCTAGAGTACGG
ACGGCGCCGGCGGAATGTGTCATGTAGCGGTGAAATGCTTAGATATGCCACAGAACACCG
ATCGCGAAGGCAGCTGGCGAGGCCGGAACTGACGCTCAGGCACGAAAGCGTGGGGATCAA
ACAGG
>OTU523
GTGAGGAATATTGGGCAATGGGGGCAACCCTGACCCAGCCATGCCGCGTGAGTGAAGAAG
GTTTTCGAATTGTAAAGCTCTTTCGGATGTGAAGATGATGACGGTAGCATCTAAAGAAGC
CCCGGCAAACTTCGTGCCAGCAGCCGCGGTAATACGAAGGGGGCAAGCGTTGTTCGGAAT
TACTGGGCGTAAAGGGTGTGTAGGCGGTTTAGTAAGATAGCGGTGAAATGCCAGAGCTTA
ACTTTGGAATTGCCGTTATAACTATTGAACTAGAGTGGTGCAGAGGATGCTGGAATACCC
AGTGTAGAGGTGAAATTCGTAGATATTGGGTAGAACACCGGTGGCGAAGGCGAGCATCTG
GGCACAAACTGACGCTGAGGCACGAAAGCATGGGGATCAAACAGG
>OTU524
GTGGGGAATATTGCACAATGGGGGAAACCCTGATGCAGCAACGCCGCGTGAAGGAAGAAG
GTTTTCGGATCGTAAACTTCTATCAACAGGGACGAAGAAAGTGACGGTACCTGAATAAGA
AGCCCCGGCTAACTACGTGCCAGCAGCCGCGGTAAAACGTAGGGGGCAAGCGTTATCCGG
AATTACTGGGTGTAAAGGGTGAGTAGGCGGCATGGTAAGCCAGATGTGAAAGCCCGCAGC
TTAACTGCGGGACTGCATTTGGAACTACTAAGCTAGAGTACAGGAGAGGTAAGCGGAATT
CCTAGTGTAGCGGTGAAATGCGTAGATATTAGGAAGAACACCGGTGGCGAAGGCGGCTTA
CTGGACTGAAACTGACGCTGAGGCACGAAAGCGTGGGGAGCAAACAGG
>OTU525
GTGGGGGATATTGCACAATGGAGGAAACTCTGATGCAGCGACGCCGCGTGAGTGAAGAAG
TATTTCGGTATGTAAAGCTCTATCAGCAGGGAAGAAAGGCCGCGTAAGCGGAGATGACGG
TACCTGACTAAGAAGCCCCGGCTAACTACGTGCCAGCAGCCGCGGTAATACGTAGGGGGC
AAGCGTTATCCGGATTTACTGGGTGTAAAGGGGGCGCAGACGGGCTTGCAAGTCTGAAGT
GAAAACCCACGGCTCAACTGTGGGCTTGCTTTGGAAACTGTAAACCTGGAGTGTCGGAGG
GGTAAGCGGAATTCCTGGTGTAGCGGTGAAATGCGTAGATATCAGGAAGAACACCGGTGG
CGAAGGCGGCTTACTGGACGACAACTGACGTTGAGGCCCGAAGGCGTGGGGAGCAAACAG
G
>OTU526
GTGAGGAATATTGGTCAATGGACGAGAGTCTGAACCAGCCAAGTAGCGTGCAGGATGACG
GCCCTATGGGTTGTAAACTGCTTTTATCAGGGAATAAAGTGCGGCACGCGTGCCGTTTTG
TATGTACCTGAGGAATAAGGACCGGCTAATTCCGTGCCAGCAGCCGCGGTAATACGGAAG
GTCCGGGCGTTATCCGGATTTATTGGGTTTAAAGGGAGCGTAGGCCGGATATTAAGCGTG
TTGTGAAATGCAGGTGCTCAACGTCTGCACTGCAGCGCGAACTGGTATCCTTGAGTGCGC
TGGAAGTCGGCGGAATTCGTCGTGTAGCGGTGAAATGCTTAGATATGACGAAGAACTCCG
ATTGCGAAGGCAGCTGACTGTAGCGTTACTGACGCTGAAGCTCGAAGGTGCGGGTATCGA
ACAGG
>OTU527
GTGAGGAATATTGGTCAATGGACGGAAGTCTGAACCAGCCAAGTAGCGTGCAGGATGACG
GCCCTATGGGTTGTAAACTGCTTTTGTACGGGAATAAAGTGCGGGACGTGTCCCGTTTTG
TATGTACCGTAAGAATAAGGACCGGCTAATTCCGTGCCAGCAGCCGCGGTAATACGGAAG
GTCCGGGCGTTATCCGGATTTATTGGGTTTAAAGGGAGCGCAGGCTGGAGATTAAGCGTG
ACGTGAAATGCCGCGGCTCAACCGTGGAAGTGCGTCGCGAACTGGTTTCCTTGAGTGTAT
TCGACGTCAGCGGAATTCGTGGTGTAGCGGTGAAATGCTTAGATATCACGAAGAACTCCG
ATTGCGAAGGCAGCTGGCGAGGCTATAACTGACGCTAAAGCTCGAAGGTGCGGGTATCGA
ACAGG
>OTU530
GTAGGGAATTTTCGGCAATGGGCGCAAGCCTGACCGAGCAACGCCGCGTGAACGATGAAG
GTCTTATGGATTGTAAAGTTCTGTTACGAGGGAAGAACAGCACTGATAGGAAATGATCAG
TGTGTGACGGTACCTCGCCAGAAAGCCACGGCTAACTACGTGCCAGCAGCCGCGGTAATA
CGTAGGTGGCAAGCGTTATCCGGAATCATTGGGCGTAAAGGGTGCGTAGGCGGCTTCTTA
AGTTTGTAGTGAAATCGTAGGGCTCAACTCTATCTAGCTACAAAAACTGGGAAGCTGGAG
TGCGGTAGAGGCTAGTGGAATTCCTAGTGTAGCGGTAAAATGCGTAGATATTAGGAGGAA
CACCGGTGGCGAAGGCGACTAGCTGGGCCGTAACTGACGCTGAGGCACGAAAGCGTGGGG
AGCAAATAGG
>OTU531
GTGGGGAATATTGCACAATGGGCGCAAGCCTGATGCAGCAATGCCGCGTGAGGGATGAAG
GTTTTCGGATTGTAAACCTCTTTGGGGGCTGAAAAACAAAATGATGGTAAGCCCTTAACA
AGCCACGGCTAACTACGTGCCAGCAGCCGCGGTAATACGTAGGTGGCGAGCGTTGTCCGG
AATTACTGGGTGTAAAGGGCGCGTAGGCGGCTTGGCAAGTTGTCCGTGAAAATCCGATGC
TTAACGTCGGAACTGCGGGCAAAACTGTCAAGCTTGAGTTTTGGAGGGGTGAGTGGAATT
CCTAGTGTAGCGGTGAAATGCGTAGATATTAGGAGGAATACCTGTGGCGAAGGCGACTCA
CTGGACAATGACTGACGCTGAGGCGCGAAAGCGTGGGGAGCAAACAGG
>OTU532
GTGAGGAATATTGGTCAATGGTCGGGAGACTGAACCAGCCAAGTAGCGTGAGGGATGACG
GCCCTACGGGTTGTAAACCTCTTTTGTATGGGAATAAAGTGAGGCACGTGTGCCTTTTTG
TATGTACCTTACGAATAAGCATCGGCTAATTCCGTGCCAGCAGCCGCGGTAATACGGAAG
ATGCGAGCGTTATCCGGATTTATTGGGTTTAAAGGGAGCGTAGGCGGCCCGTTAAGTCAG
CGGTTAAATGTCATGGCCCAACCTTGGCATGCCGTTGATACTGGTGGGCTTGAATACACA
CAAGGAAGGTGGAATTCGTCGTGTAGCGGTGAAATGCTTAGATATGACGAAGAACTCCGA
TTGCGAAGGCAGCCTTCTGGGGTGCGATTGACGCTGAGGCTCGAAAGTGCGGGGATCAAA
CAGG
>OTU533
GTAAGGGATATTGGGCAATGGGGGGAACCCTGACCCAGCCATGCCGCGTGAGGGAATGAG
GCCCCAGTGGTCGTGAACCTCTTTTGCGCGGGGACAAGGACGCGGTCGTGAACCGGGTTT
GAGGGTACCGCGCGAATAAGCATCGGCTAACTCCGTGCCAGCAGCCGCGGTAATACGGAG
GATGCGAGCGTTATCCGGATTCATTGGGTTTAAAGGGTGCGCAGGCGGCCCGTGCAAGTC
GGCGGTGAAATCCCGGGGCCCAACCCCGGAAGTGCCGTCGATACTGTCGGGCTGGAATGC
GGTCGAGGCGGGCGGAACGTGGCGTGTAGCGGTGAAATGCGTAGATATGCCACAGAACGC
CGATAGCGGAGGCAGCTCGCCAGGCCTGCATTGACGCTCGGGCACGAAAGCGTGGGGATC
GAACAGG
>OTU534
GTGGGGAATATTGGGCAATGGGCGCAAGCCTGACCCAGCAATGCCGCGTGAAGGAAGACG
GTTTTCGGATTGTAAACTTCTTTTAACAGGGACGATAATGACGGTACCTGTTGAATAAGC
TCCGGCTAACTACGTGCCAGCAGCCGCGGTAATACGTAGGGAGCGAGCGTTATCCGGATT
TACTGGGTGTAAAGGGCGTGTAGGCGGGACAACAAGTCAGATGTGAAAGCACGGGGCTCA
ACTCCGTGTCTGCATTTGAAACTGTAGTTCTTGAGTGCTGGAGAGGCTAACGGAACTCCT
AGTGTAGCGGTGAAATGCGTAGATATTAGGAAGAACACCAGTGGCGAAGGCGGTTAGCTG
GACAGTAACTGACGCTGAGGCGCGAAAGCGTGGGTAGCAAACAGG
>OTU535
GTAGGGAATCTTCCACAATGGGCGCAAGCCTGATGGAGCAACACCGCGTGAGTGAAGAAG
GGTTTCGGCTCGTAAAGCTCTGTTGTTAGAGAAGAACGTGCGTGAGAGCAACTGTTCACG
CAGTGACGGTATCTAACCAGAAAGTCACGGCTAACTACGTGCCAGCAGCCGCGGTAATAC
GTAGGTGGCAAGCGTTATCCGGATTTATTGGGCGTAAAGCGAGCGCAGGCGGTTTGATAA
GTCTGATGTGAAAGCCTTTGGCTTAACCAAAGAAGTGCATCGGAAACTGTCAGACTTGAG
TGCAGAAGAGGACAGTGGAACTCCATGTGTAGCGGTGGAATGCGTAGATATATGGAAGAA
CACCAGTGGCGAAGGCGGCTGTCTGGTCTGCAACTGACGCTGAGGCTCGAAAGCATGGGT
AGCGAACAGG
>OTU536
GTGAGGAATATTGGTCAATGGGCGCGAGCCTGAACCAGCCAAGTCGCGTGAGGGATGACG
GCCCTACGGGTTGTAAACCTCTTTTGTCGGGGAGCAAATTCCGTTACGTGTAACGGAGTC
GAGAGTACCCGAAGAAAAAGCATCGGCTAACTCCGTGCCAGCAGCCGCGGTAATACGGAG
GATGCGAGCGTTATCCGGATTTATTGGGTTTAAAGGGTGCGTAGGCGGACTGTCAAGTCA
GCGGTAAAATACGGGGGCTCAACCTCCGCCCGCCGTTGAAACTGACGGTCTTGAGTGGGC
GAGAAGTATGCGGAATGCGTGGTGTAGCGGTGAAATGCATAGATATCACGCAGAACTCCG
ATTGCGAAGGCAGCATACCGGCGCCCAACTGACGCTGAAGCACGAAAGCGTGGGTATCGA
ACAGG
>OTU537
GTGGGGAATATTGCACAATGGGCGCAAGCCTGATGCAGCAACGCCGCGTGAGGGAAGACG
GTCTTCGGATTGTAAACCTCTGTCCTTGGTGACGAAACAAATGACGGTAGCCGAGGAGGA
AGCCACGGCTAACTACGTGCCAGCAGCCGCGGTAATACGTAGGTGGCAAGCGTTGTCCGG
ATTTACTGGGTGTAAAGGGAGCGCAGGCGGGGAAGCAAGTCAGTTGTGAAAACTATGGGC
TTAACTCATAGATTGCAGTTGAAACTGTTTCTCTTGAGTGGAGTAGAGGTAAGTGGAATT
CCGAGTGTAACGGTGAAATGTGTAGAGATTCGGAGGAACACCAGTGGCGAAGGCGGCTTA
CTGGGCTCTAACTGACGCTGAGGCTCGAAAGTGTGGGGAGCAAACAGG
>OTU539
GTGGGGAATATTGCACAATGGAGGAAACTCTGATGCAGCGATGCCGCGTGAGGGAAGAAG
GCTTTCGGGTTGTAAACCTCTGTTCTCAGGGACGATAATGACTGTACCTGAGGAGAAAGC
TCCGGCTAACTACGTGCCAGCAGCCGCGGTAATACGTAGGGAGCGAGCGTTGTCCGGAAT
TACTGGGTGTAAAGGGAGCGTAGGCGGGAAAGCAAGTCAGGTGTGAAATATACGGGCTCA
ACCTGTAGACTGCACTTGAAACTGTTTTTCTTGAGTGAAGTAGAGGCAGGCGGAATTCCT
AGTGTAGCGGTGAAATGCGTAGATATTAGGAGGAACACCAGTGGCGAAGGCGGCCTGCTG
GGCTTTTACTGACGCTGAGGCTCGAAAGCGTGGGGAGCAAACAGG
>OTU540
GTGAGGAATATTGGTCAATGGGCGGAAGCCTGAACCAGCCAAGTAGCGTGCAGGACGACG
GCCCTACGGGTTGTAAACTGCTTTTATGCGGGGATAAAGTGCGCCACGTGTGGCGTATTG
CAGGTACCGCATGAATAAGGACCGGCTAATTCCGTGCCAGCAGCCGCGGTAATACGGAAG
GTCCGGGCGTTATCCGGATTTATTGGGTTTAAAGGGAGCGCAGGCGGTGCGCTAAGCGTG
ACGTGAAATGCCGGGGCTCAACCTTGGAACTGCGTCGCGAACTGGCGCGCTTGAGTGCAC
TCGAGGCAGGCGGAATTCGTGGTGTAGCGGTGAAATGCTTAGATATCACGAGGAACCCCG
ATTGCGAAGGCAGCCTGCCGGGGTGTCACTGACGCTCATGCTCGAAGGTGCGGGTATCGA
ACAGG
>OTU542
GTAGGGAATATTGCACAATGGGGGAAACCCTGATGCAGCGACGCCGCGTGAGTGATTGAA
GCATTTCGGTGCGTAAAGCTCTATCAGCAGGGAAGATAATGACGGTACCTGACTAAGAAG
CCCCGGCTAACTACGTGCCAGCAGCCGCGGTAATACGTAGGGGGCAAGCGTTATCCGGAT
TTACTGGGTGTAAAGGGAGTGTAGGCGGTCTGGCAAGTCTGATGTGAAACTCCGCAGCTC
AACTGCGGAACTGCATTGGAAACTGTCAGACTAGAGTGCAGGAGAGGAAAGTGGAATTCC
TAGTGTAGCGGTGAAATGCGTAGATATTAGGAAGAACACCAGTGGCGAAGGCGGCTTTCT
GGACTGTAACTGACGCTGAGGCTCGAAAGCGTGGGGAGCAAACAGG
>OTU543
GCTAAGAATCTTCCACAATGGACGGAAGTCTGATGGAGCGACGCCGCGTGCGCGATGAAG
GCCGTGAGGTTGTAAAGCGCTTTTCTTGAGGGGGAACAACACCGCCAGGGAATGGGCGGT
GGATGACGTGAATCGAGGAATAAGCCCCGGCTAACTACGTGCCAGCAGCCGCGGTAACAC
GTAGGGGGCGAGCGTTGTTCGGAATCATTGGGCGTAAAGGGCGCGCAGGCGGCCCGGTAA
GTCTGGTGTAAAATGGTCGTGCTCAACACGATCATGCGCTGGAAACTGTCGGGCTAGAGT
CAACGAGGGGATGCCGGAATTCCAGGTGTAGGGGTGAAATCTGTAGATATCTGGAAGAAC
ACCGATGGCGAAGGCAGGCATCTGGCGACTGACTGACGCTGAGGCGCGAAGGTGCGGGGA
GCAAAC
>OTU544
GTAAGGGATATTGGTCAATGGGGGGAACCCTGAACCAGCCATGCCGCGTGAGGGAATAAG
GCCCTACGGGTCGTAAACCTCTTTTGCCGGGGGATAAGGACGCCCACGCGTGGGTGTTTG
AAGGTACCCGGAGAATAAGCATCGGCTAACTCCGTGCCAGCAGCCGCGGTAATACGGAGG
ATGCGAGCGTTATCCGGATTTATTGGGTTTAAAGGGTGCGCAGGCGGGCTGTTAAGTCAG
CGGTGAAAGTTCCCGGCTCAACCGGGTCAGTGCCGTTGATACTGACGGTCTTGAATGCGG
TCAAGGCCGGCGGAATGTGGCGTGTAGCGGTGAAATGCATAGATATGCCACAGAACACCG
ATAGCGAAGGCAGCTGGCCGGGCCTGCATTGACGCTCAGGCACGAAAGCGTGGGGATCGA
ACAGG
>OTU546
GTGAGGAATATTGGTCAATGGAGGGAACTCTGAACCAGCCATGCCGCGTGAGGGAAGACG
GCCCTATGGGTTGTAAACCTCTTTTAGCCGGGAGCAATAAGGGTCCTGCGGGGCCTGACG
AGAGTACCGGCGGAATAAGCATCGGCTAACTCCGTGCCAGCAGCCGCGGTAATACGGAGG
ATGCGAGCGTTATCCGGATTTATTGGGTTTAAAGGGTGCGCAGGCGGTATAGTAAGTCAG
CGGTGAAAGACACGGGCTCAACCGGTGGGCTGCCGTTGATACTGCTATGCTGGAGTACGA
GCGGCGCCGGCGGAATGTGTCATGTAGCGGTGAAATGCATAGAGATGACACAGAACACCG
ATCGCGAAGGCAGCTGGCGAGGACGTTACTGACGCTGAGGCACGAAAGCGTGGGGATCAA
ACAGG
>OTU547
GTGGGGAATATTGGGCAATGGGCGAAAGCCTGACCCAGCAACGCCGCGTGAGGGAAGAAG
GTCTTCGGGTTGTAAACCTCTGTCCTTGGTGAAAAGGAAGGATGGTAGCCAAGGAGGAAG
CCCCGGCTAACTACGTGCCAGCAGCCGCGGTAATACGTAGGGGGCGAGCGTTGTCCGGAA
TGATTGGGCGTAAAGGGCGTGTAGGCGGCTGTATAAGTCTGGAGTGAAAGTCCTGTTTTC
AAGATGGGAATTGCTTTGGATACTGTACAGCTTGAGTGCAGGAGAGGTTATCGGAATTCC
CGGTGTAGCGGTGAAATGCGTAGAGATCGGGAGGAACACCAGTGGCGAAGGCGGGTAACT
GGACTGCAACTGACGCTGAGGCGCGAAAGTGTGGGGAGCAAACAGG
>OTU548
GTGGGGAATATTGGGCAATGGGCGCAAGCCTGACCCAGCAACGCCGCGTGAAGGAAGAAG
GCTTTCGGGTTGTAAACTTCTTTTATGAGGAACGAAGGACGTGACGGTACCTCATGAATA
AGCCACGGCTAACTACGTGCCAGCAGCCGCGGTAATACGTAGGTGGCAAGCGTTGTCCGG
ATTTACTGGGTGTAAAGGGCGCGTAGGCGGGTAGGCAAGTCAGATGTGAAATCCATGGGC
TCAACCCATGAACTGCATTTGAAACTGTTTATCTTGAGTATCGGAGAGGCAAGCGGAATT
CCGTGTGTAGCGGTGAAATGCGTAGATATACGGAGGAACACCAGTGGCGAAGGCGGCTTG
CTGGACGACAACTGACGCTGAGGCGCGAAAGCGTGGGGAGCAAACAGG
>OTU549
GTGAGGAATATTGGTCAATGGACGGAAGTCTGAACCAGCCATGCCGCGTGAAGGATGACT
GCCCTATGGGTTGTAAACTTCTTTTGTGACAGAGCAATAAGGCGTACGTGTACGCCGATG
AGAGTATGCCACGAATAAGCATCGGCTAACTCCGTGCCAGCAGCCGCGGTAATACGGAGG
ATGCAAGCGTTATCCGGATTTATTGGGTTTAAAGGGTGCGTAGGCTGTGTATCAAGTCAG
TGGTGAAAGACCGGGGCCCAACCTCGGAAGTGCCATTGATACTGATATGCTGGAGTACCC
CTGCCGTGGGAGGAATGAGTGGTGTAGCGGTGAAATGCATAGATATCACTCAGAACACCG
ATTGCGAAGGCATCTCACGAAAGGGCAACTGACGCTGAGGCACGAAAGCGTGGGGATCAA
ACAGG
>OTU550
GTGGGGAATATTGCACAATGGGGGAAACCCTGATGCAGCGACGCCGCGTGAGCGAAGAAG
TATTTCGGTATGTAAAGCTCTATCAGCAGGGAAGATAATGACGGTACCTGACTAAGAAGC
CCCGGCTAACTACGTGCCAGCAGCCGCGGTAATACGTAGGGGGCAAGCGTTATCCGGATT
TACTGGGTGTAAAGGGAGCGTAGACGGCAAGGCAAGTCTGATGTGAAAACCCAGGGCTTA
ACCCTGGGACTGCATTGGAAACTGTCTGGCTCGAGTGCCGGAGAGGTAAGCGGAATTCCT
AGTGTAGCGGTGAAATGCGTAGATATTAGGAAGAACACCAGTGGCGAAGGCGGCTTACTG
GACGGTAACTGACGTTGAGGCTCGAAAGCGTGGGGAGCAAACAGG
>OTU552
GTGAGGAATATTGCGCAATGGGCGGAAGCCTGACGCAGCGACGCCGCGTGAGGGATGAAG
GTTTTCGGATCGTAAACCTCTGTTAAGCAGGGAAGAGAACGGACGGTACCTGCTGAGGAA
GCATCGGCTTACTACGTGCCAGCAGCCGCGGTAATACGTAGGATGCGAGCGTTGTCCGGA
TTTACTGGGCGTAAAGAGCTTGTAGGCGGGAATGCACGTCTTCGATGAAATTGCACGGCT
TAACCGTGCAGCTATTGGAGATACGGTATTTCTTGAGGGCAGAAGAGGAGAACGGAATTC
CCAGTGTAGCGGTGAAATGCGTAGATATTGGGAAGAACACCGGCGGCGAAGGCGGTTCTC
TGGTCTGTCACTGACGCTAAAGAGCGAAGGCGTGGGTAGCGAACGGG
>OTU553
GTGGGGGATATTGCACAATGGGCGGAAGCCTGATGCAGCGACGCCGCGTGAAGGAAGAAG
TATTTCGGTATGTAAACTTCTATCAGCGGGGAAGAAGATGACGGTACCCGACTAAGAAGC
CCCGGCTAACTACGTGCCAGCAGCCGCGGTAATACGTAGGGGGCAAGCGTTATCCGGATT
TACTGGGTGTAAAGGGAGCGTAGACGGCAGGGCAAGTCCGATGTGAAAACCCGGGGCTCA
ACCGCGGGATTGCATTGGAAACTGCTCGGCTCGAGTACTGGAGGGGTAAGCGGAATTCCT
AGTGTAGCGGTGAAATGCGTAGATATTAGGAGGAACACCGGCGGCGAAGGCGGCTTACTG
GACAGTAACTGACGTTGAGGCTCGAAAGCGTGGGGAGCAAACAGG
>OTU554
GTGAGGAATATTGGTCAATGGCCGCAAGGCTGAACCAGCCAAGTAGCGTGCGGGACGACG
GCCCTATGGGTTGTAAACCGCTTTTATACGGGGGTAAAACGCGCCACGTGTGGTGTCTTG
CAAGTACCGTAAGAAAAAGGACCGGCTAATTCCGTGCCAGCAGCCGCGGTAATACGGAAG
GTCCGAGCGTTATCCGGATTTATTGGGTTTAAAGGGAGCGTAGGCGGGATGCCAAGTCAG
TTGTGAAAGTCCGCGGCTCAACCGTGGAATTGCAGTTGAAACTGGTATTCTTGAGTGTAC
ATAACGAAGGTGGAATTTGTGGTGTAGCGGTGAAATGCTTAGATATCACGAAGAACTCCG
ATTGCGAAGGCAGCCTTCGGGGGTACTACTGACGCTGAGGCTCGAAAGTGCGGGAATCAA
ACAGG
>OTU555
GTGGGGAATCTTCCGCAATGGGCGCAAGCCTGACGGAGCAACGCCGCGTGAGTGAAGAAG
GTCTTCGGATCGTAAAGCTCTGTTGAGAGGGACGAATGCCGCTTCTGTGAATAATGGGAG
CGGATGACGGTACCTTTCGAGGAAGCCACGGCTAACTACGTGCCAGCAGCCGCGGTAATA
CGTAGGTGGCGAGCGTTGTCCGGAATTATTGGGCGTAAAGGGAGCGCAGGCGGGACATCA
GGTCTCACTTAAAAGTGCGGGGCTCAACCCCGTGATGGGTGAGAAACCGGTGTTCTTGAG
TGCAGGAGAGGAAAGCGGAATTCCCAGTGTAGCGGTGAAATGCGTAGATATTGGGAGGAA
CACCAGTGGCGAAGGCGGCTTTCTGGACTGCAACTGACGCTGAGGCTCGAAAGCCAGGGG
AGCGAACGGG
>OTU556
GTGGGGAATATTGGGCAATGGACGAAAGTCTGACCCAGCGACGCCGCGTGAGGGAAGAAG
GTCTTCGGATTGTAAACCTTAGTCAACAGGGACGAAACAAATGACGGTACCTGTGGAGGA
AGCCACGGCTAACTACGTGCCAGCAGCCGCGGTAATACGTAGGTGGCAAGCGTTATCCGG
ATTTACTGGGTGTAAAGGGTGTGTAGGCGGGATTGCAAGTCAGATGTGAAAACTATGGGC
CTAACCCATAGCCTGCATTTGAAACTGCAGTTCTTGAGAGTCGGAGAGGTAAATGGAATT
CCCGGTGTAGCGGTGAAATGCATAGATATCGGGAGGAACACCAGTGGCGAAGGCGATTTA
CTGGACGACAACTGACGCTGAGACACGAAAGTGTGGGGAGCAAACAGG
>OTU557
GTGGGGAATTTTGGACAATGGGGGCAACCCTGATCCAGCCATGCCGCGTGTGTGAAGAAG
GCCTTCGGGTTGTAAAGCACTTTCGGACGGAACGAAATCGCGCGATCTAATAAGTCGCGT
GGATGACGGTACCGTAAGAAGAAGCACCGGCTAACTACGTGCCAGCAGCCGCGGTAATAC
GTAGGGTGCGAGCGTTAATCGGAATTACTGGGCGTAAAGTGTGCGCAGGTGGCTGAGCAA
GTCGAGTGTGAAATCCCCGGGCTTAACTTGGGAATTGCGCTCGAAACTACTTGGCTCGAG
TGTGGCAGAGGAAGGTGGAATTCCAGGTGTAGCGGTGAAATGCGTAGAGATCTGGAGGAA
CACCGATGGCGAAGGCAGCCTTCTGGGCCAACACTGACGCTCATGCACGAAAGCGTGGGG
AGCAAACAGG
>OTU558
GTGAGGAATATTGGTCAATGGACGGGAGTCTGAACCAGCCAAGTAGCGTGCAGGACGACG
GCCCTATGGGTTGTAAACTGCTTTTATACGGGGATAAAGTCGCCCACGTGTGGGTGTTTG
TAGGTACCGTATGAATAAGGACCGGCTAATTCCGTGCCAGCAGCCGCGGTAATACGGAAG
GTCCGGGCGTTATCCGGATTTATTGGGTTTAAAGGGAGCGCAGGCGGGAGCTTAAGCGTG
ACGTGAAATGTAGCCGCTCAACGGCTGAGTTGCGTCGCGAACTGGGTTTCTTGAGTGAGT
ACGACGCGGACGGAATTCGTGGTGTAGCGGTGAAATGCTTAGATATCACGAAGAACCCCG
ATTGCGAAGGCAGTCCGCGAGTCCTTTACTGACGCTAAAGCTCGAAGGTGCGGGTATCGA
ACAGG
>OTU559
GTGAGGAATATTGGTCAATGGGCGAGAGCCTGAACCAGCCAAGTAGCGTGCAGGATGACG
GCCCTACGGGTTGTAAACTGCTTTTTCCGGGGAATAACCGGCGGCACGTGTTGCTGCCCT
GCATGTACCCGGTGAATAAGGACCGGCTAATTCCGTGCCAGCAGCCGCGGTAATACGGAA
GGTCCGAGCGTTATCCGGATTTATTGGGTTTAAAGGGTGCGTAGGCGGGAGAACAAGTCA
GCCGTGAAATCGCGTGGCTCAACCACGCCGAGCGGTTGAAACTGTTTTTCTTGAGTACGG
TGAGGGAAGGCGGAATTCGTGGTGTAGCGGTGAAATGCATAGATATCACGAAGAACTCCG
ATCGCGTAGGCAGCTTTCCGTACCGGTCACTGACGCTGAGGCACGAAGGTGCGGGTATCA
AACAGG
>OTU560
GTGGGGAATATTCCACAATGGGGGAAACCCTGATGGAGCGACGCCGCGTGAGTGAAGAAG
GGCTTCGGCTCGTAAAGCTCTTTTCTCGTCGACGAATTAGCCTTCGGGGCAGTTGACGGT
AGACGGGGAATAAGCCACGGCTAACTACGTGCCAGCAGCCGCGGTAATACGTAGGTGGCA
AGCGTTGTCCGGAATTATTGGGCGTAAAGGGAGCGCAGGCGGGAAATCAAGTCTTACTTA
AAAGTTCAGAAGTAATATCTGTGAGGGGTAGGAAACTGATTTTCTTGAGAGCAGGAGAGG
CAAGCGGAATTCCCGGTGTAGCGGTGAAATGCGTAGATATCGGGAGGAACACCAGTGGCG
AAGGCGGCTTGCTGGACTGTATCTGACGCTGAGGCTCGAAAGCCAGGGTAGCGAACGGG
>OTU561
GTGGGGAATATTGCACAATGGGGGAAACCCTGATGCAGCCATGCCGCGTGTGTGAAGAAG
GCCTTCGGGTTGTAAAGCACTTTCAGTAGGGAGGAAAGGGTGAGTCTTAATACGGCTCAT
CTGTGACGTTACCTACAGAAGAAGGACCGGCTAACTCCGTGCCAGCAGCCGCGGTAATAC
GGAGGGTCCGAGCGTTAATCGGAATTACTGGGCGTAAAGCGTGCGCAGGCGGTTTGTTAA
GCGAGATGTGAAAGCCCTGGGCTCAACCTAGGAATCGCATTTCGAACTGGCGAACTAGAG
TCTTGTAGAGGGGGGTAGAATTCCAGGTGTAGCGGTGAAATGCGTAGAGATCTGGAGGAA
TACCGGTGGCGAAGGCGGCCCCCTGGACAAAGACTGACGCTCATGCACGAAAGCGTGGGG
AGCAAACAGG
>OTU562
GTGGGGAATATTGCACAATGGGCGCAAGCCTGATGCAGCCATGCCGCGTGTGTGAAGAAG
GCCTTCGGGTTGTAAAGCACTTTCAGTTGTGAGGAAGGTGGTGTAGCTAATATCTGCATC
ATTTGACGTTAGCAACAGAAGAAGCACCGGCTAACTCCGTGCCAGCAGCCGCGGTAATAC
GGAGGGTGCAAGCGTTAATCGGAATTACTGGGCGTAAAGCGCATGCAGGCGGTTTGTTAA
GCAAGATGTGAAAGCCCTGGGCTTAACCTGGGAGTTGCATTTTGAACTGGCAAGCTAGAG
TCTTGTAGAGGGGGGTAGAATTTCAGGTGTAGCGGTGAAATGCGTAGAGATCTGAAGGAA
TACCGGTGGCGAAGGCGGCCCCCTGGACAAAGACTGACGCTCAGATGCGAAAGCGTGGGG
AGCAAACAGG
>OTU563
GTGAGGAATATTGGTCAATGGGCGGAAGCCTGAACCAGCCAAGTCGCGTGAGGGAAGACG
GTCCTATGGATTGTAAACCTCTTTTGTCGGGGAGCAAGGATCCGCACGAGTGCGGAGGCG
AGAGTACCCGAAGAAAAAGCATCGGCTAACTCCGTGCCAGCAGCCGCGGTAATACGGAGG
ATGCGAGCGTTATCCGGATTTATTGGGTTTAAAGGGTGCGCAGGCGGAGGATCAAGTCAG
CGGTAAAATAGCGGGGCTCAACCCCGTCGAGCCGTTGAAACTGGTTTTCTAGAGTGAGCG
AGAAGTATGCGGAATGCGTGGTGTAGCGGTGAAATGCATAGATATCACGCAGAACTCCGA
TTGCGAAGGCAGCATACCGGCGCTCAACTGACGCTCAGGCACGAAAGCGTGGGTATCGAA
CAGG
>OTU564
GTGAGGAATATTGGTCAATGGGCGCGAGCCTGAACCAGCCAAGTAGCGTGCAGGATGACG
GCCCTATGGGTTGTAAACTGCTTTTATATAGGAATAAAGTTCACTACGTGTAGTGTTTTG
TAGGTACTATATGAATAAGGACCGGCTAATTCCGTGCCAGCAGCCGCGGTAATACGGAAG
GTCCGGGCGTTATCCGGATTTATTGGGTTTAAAGGGAGCGCAGGCCGGTGGTTAAGCGTG
ACGTGAAATGTAGGCGCTCAACGTCTGAATTGCGTCGCGAACTGGCCGCCTTGAGTGCAT
TCGACGTCAGCGGAATTTGTGGTGTAGCGGTGAAATGCTTAGATATCACGAAGAACTCCG
ATTGCGAAGGCAGCTGACGAGACTGTAACTGACGCTAAAGCTCGAAAGTGCGGGTATCGA
ACAGG
>OTU565
GTAGGGAATATTGCACAATGGGGGAAACCCTGATGCAGCAACGCCACGTGTGGGAAGAAG
CATTTCGGTGTGTAAACCACTGTCGTGAGGGAATAAGGCTATTTTTCGGAGTAGTTGAAT
GTACCTCGAAAGGAAGCACCGGCAAACTTCGTGCCAGCAGCCGCGGTAATACGAGGGGTG
CAAGCGTTGTTCGGAATCACTGGGCGTAAAGGGAGCGTAGGCGGAGATGCAAGCGGACTG
TACAATACCGGGGCCCAACCCCGGACCTGCAGTTCGGACTGCACCTCTTGGATAGTTCAG
GGGCAGGCGGAATTCCTGGTGTAGCGGTGGAATGCGTAGAGATCAGGAAGAACACCGATG
GCGAAGGCAGCCTGCTGGGGACTCATCGACGCTGAGGCTCGAAAGTGCGGGTAGCAAACA
GG
>OTU566
GTGGGGAATATTGGACAATGGGCGAAAGCCTGATCCAGCCATGCCGCGTGTGTGAAGAAG
GTCTTCGGATTGTAAAGCACTTTAAGTTGGGAGGAAGGGCATTAACCTAATACGTTAGTG
TTTTGACGTTACCGACAGAATAAGCACCGGCTAACTCTGTGCCAGCAGCCGCGGTAATAC
AGAGGGTGCAAGCGTTAATCGGAATTACTGGGCGTAAAGCGCGCGTAGGTGGTTTGTTAA
GTTGGATGTGAAAGCCCCGGGCTCAACCTGGGAACTGCATCCAAAACTGGCAAGCTAGAG
TACGGTAGAGGGTGGTGGAATTTCCTGTGTAGCGGTGAAATGCGTAGATATAGGAAGGAA
CACCAGTGGCGAAGGCGACCACCTGGACTGATACTGACACTGAGGTGCGAAAGCGTGGGG
AGCAAACAGG
>OTU567
GTGGGGAATATTCCACAATGGGGGAAACCCTGATGGAGCGACGCCGCGTGAGTGAAGAAG
GGCTTCGGCTCGTAAAGCTCTTTTCCTTTGGACGAATTAGTCTTATGGACAGTTGACGGT
ACAGAGGGAATAAGCCACGGCTAACTACGTGCCAGCAGCCGCGGTAATACGTAGGTGGCA
AGCGTTGTCCGGAATTATTGGGCGTAAAGGGAGCGCAGGCGGGTTTGCAAGTCTTACTTA
AAAGTTCAGAAGTAATATCTGTGATGGGTAGGAAACTGCAAATCTTGAGAGCAGGAGAGG
CAAGCGGAATTCCCGGTGTAGCGGTGAAATGCGTAGATATCGGGAGGAACACCAGTGGCG
AAGGCGGCTTGCTGGACTGTATCTGACGCTGAGGCTCGAAAGCTAGGGTAGCGAACGGG
>OTU568
GCTAAGAATATTCCGCAATGGGGGGAACCCTGACGGAGCGACGCCGCGTGAACGATGAAG
GCAGAGATGTTGTAAAGTTCTTTTATCGCTGGAGAATAATTGGTGCAGGGAATGGCATCA
AGATGACGTCAGGCGATGAATAAGCCACGGCTAACTACGTGCCAGCAGCCGCGGTAACAC
GTAGGTGGCGAGCGTTGTTCGGATTTATTGGGCGTAAAGGGCGCGTAGGCGGAGGCTCAA
GCTTGGTGTAAAATACCCCGGCTCAACTGGGGAGATGCGCTGAGAACTGAGCCACTAGAG
TCCAGGAGGGGGAGCCGGAATTCCAGGTGTAGGGGTGAAATCTGTAGATATCTGGAAGAA
CACCGGTGGCGAAGGCGGGCTCCTGGCCATGGACTGACGCTGAGGCGCGAAAGTGTGGGG
AGCGAACAGG
>OTU569
GTGGGGAATATTGGGCAATGGGCGAAAGCCTGACCCAGCGACGCCGCGTGAGGGAAGAAG
GTCTTCGGATTGTAAACCTCTTTCAGCAGGGAAGAAGGAAGTGACGGTACCTGCAGAAGA
AGCCACGGCTAACTACGTGCCAGCAGCCGCGGTAATACGTAGGTGGCAAGCGTTATCCGG
AATTATTGGGTGTAAAGGGTGTGTAGGCGGGACTTTAAGTCAGACGTGAAAATCAAGGGC
TCAACCCTTGACCTGCGTTTGAAACTGGAGTTCTTGAGAGTGGGAGAGGTAAACGGAATT
CCTGGTGTAGCGGTGAAATGCGTAGATATCAGGAGGAACACCGGTGGCGAAGGCGGTTTA
CTGGACCACAACTGACGCTGAGACACGAAAGCGTGGGGAGCAAACAGG
>OTU570
GTGGGGAATATTCCACAATGGGGGAAACCCTGATGGAGCGACGCCGCGTGAACGAAGAAG
GGCTTCGGCTCGTAAAGTTCTTTTGCAGTTGACGAATGTACTATTGGATAGTAAGAGACG
GTAAACTGCGAATAAGCCACGGCTAACTACGTGCCAGCAGCCGCGGTAATACGTAGGTGG
CAAGCGTTGTCCGGAATTATTGGGCGTAAAGGGAGCGCAGGCGGGCTTACAAGTCCTACT
TAAAAGTGCAGCAGTAATAGTTGTGATGGGTAGGAAACTGTAGGTCTTGAGAGCAGGAGA
GGTAAGCGGAATTCCCGGTGTAGCGGTGAAATGCGTAGATATCGGGAGGAACACCAGTGG
CGAAGGCGGCTTACTGGACTGAATCTGACGCTGAGGCTCGAAAGCTGGGGGAGCGAACGG
G
>OTU571
GTCGAGGATCATTCGCAATGGGCGGAAGCCTGACGATGCGACGCTGTGTGGAGGACGAAG
GCCTTCGGGTCGTAAACTCCTGTCATGCGGGAAAAGGGCGCCCGCGGCGAACAGCCGCGG
GCCTTGATGGTACCGCAAGAGGAAGCCACGGCTAACTCTGTGCCAGCAGCCGCGGTAATA
CAGAGGTGGCGAGCGTTGTTCGGATTTACTGGGCGTAAAGCGTGCGTAGGCGGTGCCGTG
TGTCGGATGTGAAATCTCCGGGCTCAACCCGGAAAGTGCGTCCGAAACTGCGGCGCTGGA
GCGGAGGAGAGGGGAGCGGAATTCAAGGTGTAGCGGTAAAATGCGTTGATATCTTGAAGA
ACACCGGTGGCGAAGGCGGCTCCCTGGAATCCCGCTGACGCTGAGGCACGAAAGTCGGGG
GAGCAAACAGG
>OTU572
GTGAGGAATATTGGTCAATGGGCGTAAGCCTGAACCAGCCAAGTAGCGTGCAGGATGACG
GCCCTACGGGTTGTAAACTGCTTTTATGCGGGGATAAATTGCGGGACGCGTCCCGCTTTG
CAGGTACCGCATGAATAAGGACCGGCTAATTCCGTGCCAGCAGCCGCGGTAATACGGAAG
GTCCGGGCGTTATCCGGATTTATTGGGTTTAAAGGGAGCGCAGGCGGGAGCTTAAGCGTG
ACGTGAAATGCCGGGGCCCAACCCCGGGAGTGCGTCGCGAACTGGGTTCCTTGAGTTGCG
GCGATGTGCGCGGAATTCGTGGTGTAGCGGTGAAATGCTTAGATATCACGAAGAACCCCG
ATTGCGAAGGCAGCGCGCAAGCCGTGGACTGACGCTGAGGCTCGAAGGTGCGGGTATCGA
ACAGG
>OTU573
GTGAGGAATATTGGTCAATGGCCGAGAGGCTGAACCAGCCAAGTAGCGTGAGGGACGACT
GCCCTATGGGTTGTAAACCTCTTTTGTTTGGGAATAAAGTCGGGGACGTGTCCCCGTTTG
TATGTACCTTACGAATAAGCATCGGCTAATTCCGTGCCAGCAGCCGCGGTAATACGGAAG
ATGCGAGCGTTATCCGGATTTATTGGGTTTAAAGGGAGCGTAGGCGGGAGCTTAAGTCTG
CGGTTAAATGTCGGTGCCCAACATCGTCATGCCGTGGAAACTGGGTTTCTTGAATGCGGT
CAAGGGAGGCGGAACTCGCCATGTAGCGGTGAAATGCTTAGATATGGCGAAGAACCCCGA
TTGCGAAGGCAGCCTCCTGGCCCGTGATTGACGCTGAGGCTCGAAAGCGCGGGTATCGAA
CAGG
>OTU574
GTGAGGAATATTGGTCAATGGAGGCAACTCTGAACCAGCCAAGTAGCGTGCAGGATGACG
GCCCTATGGGTTGTAAACTGCTTTTATAAGGGAATAAATGATGCCACGTGTGGTGTTTTG
CATGTACCTTATGAATAAGGACCGGCTAATTCCGTGCCAGCAGCCGCGGTAATACGGAAG
GTCCGGGCGTTATCCGGATTTATTGGGTTTAAAGGGAGCGCAGGCGGGCTTTTAAGCGTG
ACGTGAAATGCGGCGGCTCAACCGTCCGAAGTGCGTCGCGAACTGGGAGCCTTGAGTGAG
TCCGACGTCGGCGGAATTCGTGGTGTAGCGGTGAAATGCTTAGATATCACGAAGAACCCC
GATTGCGAAGGCAGCTGACGAGGCCTTTACTGACGCTAAAGCTCGAAGGTGCGGGTATCG
AACAGG
>OTU575
GTGAGGAATATTGGACAATGGCCGGAAGGCTGATCCAGCCATGCCGCGTGCGGGAGGACG
GCCCTATGGGTTGTAAACCGCTTTTGCGAGGGAGCAATAAGGTCTACGTGTAGGCTGATG
AGAGTACCTTACGAATAAGCATCGGCTAACTCCGTGCCAGCAGCCGCGGTAATACGGAGG
ATGCAAGCGTTATCCGGATTTATTGGGTTTAAAGGGTGCGTAGGCGGCTTGGTAAGCGGG
AGGTGAAATGCCGGCGCTCAACGTCGGAAGTGCCTCCCGAACTGTCGGGCTTGAATAGTA
CTGCCGTGGGAGGAATGTGTGGTGTAGCGGTGAAATGCTTAGAGATCACACAGAACACCG
ATTGCGAAGGCATCTCACGAAGTACCGATTGACGCTGAGGCACGAAAGCGTGGGGATCAA
ACAGG
>OTU578
GTGAGGAATATTGGTCAATGGGCGAGAGCCTGAACCAGCCAAGTAGCGTGCAGGATGACG
GCCCTACGGGTTGTAAACTGCTTTTGCGGGAGGATAAAGTGGCCCACGTGTGGGCCTTTG
CAGGTATCCCGTGAATAAGGACCGGCTAATTCCGTGCCAGCAGCCGCGGTAATACGGAAG
GTCCAGGCGTTATCCGGATTTATTGGGTTTAAAGGGAGCGCAGGCGGAGGATCAAGCCAG
CCGTAAAATTGTGGGGCTCAACCCCATTCAGCGGTTGGAACTGGTTCCCTTGGTTGCGGG
AAGGGCAGGCGGAACTCGTGGTGTAGCGGTGAAATGCATAGATATCACGAAGAACTCCGA
TCGCGAAGGCAGCCTGCCGGCCCGTTAACGACGCTCATGCTCGAAGGTGCGGGTATCAAA
CAGG
>OTU579
GTAAGGGATATTGGGCAATGGGGGGAACCCTGACCCAGCCATGCCGCGTGAGGGAATGAG
GCCCTACGGGTCGTGAACCTCTTTTATTCGGGGACAAGGACAACCACGGGATGGTTGTTT
GAGGGTACCGAAGGAATAAGCGTCGGCTAACTCCGTGCCAGCAGCCGCGGTAATACGGAG
GACGCGAGCGTTATCCGGATTCATTGGGTTTAAAGGGTGCGCAGGCGGCCGTGCAAGTCA
GCGGTGAAAGCCCGGGGCCCAACCCCGGAAGTGCCGTTGATACTGTGTGGCTGGAATGCG
GTCGAGGCGGGCGGAACGTGGCGTGTAGCGGTGAAATGCGTAGATATGCCACAGAACGCC
GATAGCGGAGGCAGCTCGCCAGGCCTGCATTGACGCTCGGGCACGAAAGCGTGGGGATCG
AACAGG
>OTU580
GTAGGGGATATTGGTCAATGGGCGGGAGCCTGAACCAGCCATGCCGCGTGAGGGAATGGG
GCCCTACGGGTCGTGAACCTCTTTTGACCGGGGACAACGGCGGCGTCGTGAACGCCGCGT
GAGGGTACCGGTGGAATAAGCGCCGGCTAACTCCGTGCCAGCAGCCGCGGTAATACGGAG
GGCGCGAGCGTTATCCGGATTCATTGGGTTTAAAGGGTGCGCAGGCGGCCTGCCAAGTCA
GCGGTGAAAGCCCGGGGCCCAACCCCGGAAGTGCCGTTGATACTGGCGGGCTGGAATGCG
GTCGAGGCGGGCGGAACGTGGCGTGTAGCGGTGAAATGCGTAGATATGCCACAGAACGCC
GATAGCGGAGGCAGCTCGCCAGGCCTGCATTGACGCTCGGGCACGAAAGCGTGGGGATCG
AACAGG
>OTU582
GTGAGGAATATTGGTCAATGGGCGGAAGCCTGAACCAGCCATGCCGCGTGCGGGACGTAG
GTCCTATGGATTGTGAACCGCTTTTGCAGTGGAGCAATAAGGTGGTCGTGACCAGCGATG
AGAGTACACTGCGAATAAGCATCGGCTAACTCCGTGCCAGCAGCCGCGGTAATACGGAGG
ATGCGAGCGTTATCCGGAATCATTGGGTTTAAAGGGTGCGTAGGCGGCCTTTCAAGCCCG
GGGTGAAAATCTGGGGCCCAACCCCAGACCTGCCTCGGGAACTGGCTGGCTGGAGTACGC
TTGCCGCGGGAGGAATGAGTGGTGTAGCGGTGAAATGCATAGATATCACTCAGAACACCG
ATTGCGAAGGCATCCCGCGAAGGCGCGACTGACGCTGAGGCACGAAAGCGTGGGGATCGA
ACAGG
>OTU583
GTGAGGAATATTGGTCAATGGGCGGGAGCCTGAACCAGCCAAGTAGCGTGCAGGAAGACG
GCCCTATGGGTTGTAAACTGCTTTTATACAGGGATAAAGTGCGCCACGTGTGGTGTATTG
CAGGTACTGTATGAATAAGGACCGGCTAATTCCGTGCCAGCAGCCGCGGTAATACGGAAG
GTCCGGGCGTTATCCGGATTTATTGGGTTTAAAGGGAGCGCAGGCCGGCTTTTAAGCGTG
ACGTGAAATGTAGACGCTCAACGTCTGAATTGCGTCGCGAACTGGAGGCCTTGAGTGCAT
TCGACGCCAGCGGAATTCGTGGTGTAGCGGTGAAATGCTTAGATATCACGAAGAACTCCG
ATTGCGAAGGCAGCTGGCGAGGCTGTAACTGACGCTAAAGCTCGAAAGTGCGGGTATCGA
ACAGG
>OTU584
GTGAGGAATATTGGTCAATGGGCGGAAGCCTGAACCAGCCATGCCGCGTGAAGGAATAAG
GCCCTATGGGTCGTAAACTTCTTTTGACGGGGAGCAATAAGGGTCACGAGTGGCCCGATG
AGAGTACTCGTCGAATAAGCATCGGCTAACTCCGTGCCAGCAGCCGCGGTAATACGGAGG
ATGCAAGCGTTATCCGGATTTATTGGGTTTAAAGGGTGCGTAGGCGGACGTGTAAGTCAG
GGGTGAAATACCGGGGCTCAACCTCGGAACTGCCTTTGATACTGCATGTCTGGAGTTCGG
ATGCCGTGGGAGGAATGGGCAGTGTAGCGGTGAAATGCATAGATATTGCCCAGAACACCG
ATTGCGAAGGCATCTCACGAATCCGACACTGACGCTGAGGCACGAAAGCGTGGGGATCAA
ACAGG
>OTU585
GTGGGGAATATTGCACAATGGGGGAAACCCTGATGCAGCGACGCCGCGTGGGTGATGAAG
TATTTCGGTATGTAAAGCCCTTTTAGCAGGGAAGAAAATGACGGTACCTGCAGAAACAGC
CCCGGCTAACTACGTGCCAGCAGCCGCGGTAATACGTAGGGGGCAAGCGTTATCCGGATT
TACTGGGTGTAAAGGGAGCGTAGACGGTATGGCAAGCCCGATGTGAAAGCCCGCAGCTCA
ACTGCGGGACTGCATTAGGAACTGTCAAACTAGAGTGTCGGAGAGGCAAGTGGAATTCCT
AGTGTAGCGGTGAAATGCGTAGATATTAGGAGGAACACCAGTGGCGAAGGCGGCTTGCTG
GACGATGACTGACGTTGAGGCTCGAAAGCGTGGGGAGCAAACAGG
>OTU586
GTGAGGAATATTGGACAATGGCCGGAAGGCTGATCCAGCCATGCCGCGTGCGGGAAGACG
GCCCTATGGGTTGTAAACCGCTTTTGTTGGGGAGCAATAAGGTCCACGTGTGGATCGATG
AGAGTACCCAGCGAATAAGCATCGGCTAACTCCGTGCCAGCAGCCGCGGTAATACGGAGG
ATGCGAGCGTTATCCGGATTTATTGGGTTTAAAGGGTGCGTAGGCGGACTTTTAAGCGTG
AGGTGAAATGCGCGGGCTTAACCTGTGAACTGCCTCGCGAACTGGGAGTCTGGAATGTCC
GTGCCGTGGGAGGAATGTGTGGTGTAGCGGTGAAATGCATAGAGATCACACAGAACACCG
ATTGCGAAGGCATCTCACGAACGGATGATTGACGCTGAGGCACGAAAGCGTGGGGATCAA
ACAGG
>OTU587
GTGAGGAATATTGGTCAATGGGCGATAGCCTGAACCAGCCAAGTCGCGTGCGGGATGAAG
GCCCTCCGGGTCGTAAACCGCTTTAGCCGGGGAGTAACGTGCGGAACGCGTTCCGCAGTG
AGAGTACCCGGAGAATAAGCATCGGCTAACTCCGTGCCAGCAGCCGCGGTAATACGGAGG
ATGCGAGCGTTATCCGGATTTATTGGGTTTAAAGGGTGCGCAGGCGGCACGTCAAGTCAG
CGGTCAAAATGCGGCGCTCAACGCCGTACCGCCGTTGAAACTGGCGGGCTGGAGTTCGTG
GGAGGATTGCGGAATGCGCGGTGTAGCGGTGAAATGCATAGATATCACGCAGAACCCCGA
TTGCGAAGGCAGCTTCCGAGCACCCGTCTGACGCTGAGGCACGAAAGCGTGGGTATCGAA
CAGG
>OTU588
GTGGGGAATATTGCACAATGGGCGCAAGCCTGATGCAGCGACGCCGCGTGAGGGATGACG
GCCTTCGGGTTGTAAACCTCTTTCAGTAGGGAAGAAGCGAAAGTGACGGTACCTGCAGAA
GAAGCGCCGGCTAACTACGTGCCAGCAGCCGCGGTAATACGTAGGGCGCAAGCGTTATCC
GGAATTATTGGGCGTAAAGAGCTCGTAGGCGGTTTGTCGCGTCTGCCGTGAAAGTCCGGG
GCTCAACTCCGGATCTGCGGTGGGTACGGGCAGACTAGAGTGATGTAGGGGAGACTGGAA
TTCCTGGTGTAGCGGTGAAATGCGCAGATATCAGGAGGAACACCGATGGCGAAGGCAGGT
CTCTGGGCATTAACTGACGCTGAGGAGCGAAAGCATGGGGAGCGAACAGG
>OTU589
GTGGGGAATCTTGCGCAATGGGGGGAACCCTGACGCAGCGACGCCGCGTGCGGGACGGAG
GCCTTCGGGTCGTAAACCGCTTTCAGCAGGGAAGAGTCAAGACTGTACCTGCAGAAGAAG
CCCCGGCTAACTACGTGCCAGCAGCCGCGGTAATACGTAGGGGGCGAGCGTTATCCGGAT
TCATTGGGCGTAAAGCGCGCGTAGGCGGCCCGGCAGGCCGGGGGTCGAAGCGGGGGGCTC
AACCCCCCGAAGCCCCCGGAACCTCCGCGGCTTGGGTCCGGTAGGGGAGGGTGGAACACC
CGGTGTAGCGGTGGAATGCGCAGATATCGGGTGGAACACCGGTGGCGAAGGCGGCCCTCT
GGGCCGAGACCGACGCTGAGGCGCGAAAGCTGGGGGAGCGAACAGG
>OTU590
GTAAGGGATATTGGTCAATGGGGGGAACCCTGAACCAGCCATGCCGCGTGAGGTAGGAAG
GCCCTACGGGTCGTAATCCTCTTTTATTCGGGGACAAGGGCGGCGTCGGGAACGCCGTTA
GAGGGTACCGAAGGAATAAGCGTCGGCTAACTCCGTGCCAGCAGCCGCGGTAATACGGAG
GACGCGAGCGTTATCCGGATTCATTGGGTTTAAAGGGTGCGCAGGCGGCCTGCCAAGTCA
GCGGTGAAAGCCCGGGGCCCAACCCCGGAAGTGCCGTTGATACTGGTGGGCTGGAATGCG
GTCGAGGCGGGCGGAACGTGGCGTGTAGCGGTGAAATGCGTAGATATGCCACAGAACGCC
GATAGCGGAGGCAGCTCGCCAGGCCTGCATTGACGCTCGGGCACGAAAGCGTGGGGATCG
AACAGG
>OTU591
GTGAGGAATATTGGACAATGGCCGGAAGGCTGATCCAGCCATGCCGCGTGCGGGATGAAT
GCCCTATGGGTTGTAAACCGCTTTTGCGGGGGAGCAATAAGAGCAACGTGTTGTTCGATG
AGAGTACCCTGCGAATAAGCATCGGCTAACTCCGTGCCAGCAGCCGCGGTAATACGGAGG
ATGCAAGCGTTATCCGGATTTATTGGGTTTAAAGGGTGCGTAGGCGGTTTGCTAAGCGGG
AGGTGAAATGCCGGCGCTCAACGTCGGAAGTGCCTCCCGAACTGGTGGACTGGAATGACT
CTGCCGTGGGAGGAATGTGTAGTGTAGCGGTGAAATGCTTAGAGATTACACAGAACACCG
ATTGCGAAGGCATCTCACGAAGGGTTGATTGACGCTGAGGCACGAAAGCGTGGGGATCAA
ACAGG
>OTU592
GTGAGGAATATTGGACAATGGCCGAGAGGCTGATCCAGCCATGCCGCGTGCGGGAGGACG
GCCCTATGGGTTGTAAACCGCTTTTGTTGGGGAGCAATAAGTCTTACGTGTAAGATGATG
AGAGTACCCAGCGAATAAGCATCGGCTAACTCCGTGCCAGCAGCCGCGGTAATACGGAGG
ATGCAAGCGTTATCCGGATTTATTGGGTTTAAAGGGTGCGTAGGCGGGCTGTTAAGCGTG
AGGTGAAAGCTCGGGGCTCAACCCCGGAACTGCCTCGCGAACTGGCGGTCTTGAATGTCC
GTGCCGTGGGAGGAATGTGTGGTGTAGCGGTGAAATGCATAGAGATCACACAGAACACCG
ATTGCGAAGGCATCTCACGAACGGATGATTGACGCTGAGGCACGAAAGCGTGGGGATCAA
ACAGG
>OTU593
GTGGGGAATATTGCACAATGGAGGGAACTCTGATGCAGCGACGCCGCGTGAGTGACGAAG
TGTTTCGGCATGTAAAGCTCTATCAGCAGGGAAGAAAATGACGGTACCTGACTAAGAAGC
CCCGGCTAACTACGTGCCAGCAGCCGCGGTAATACGTAGGGGGCAAGCGTTATCCGGATT
TACTGGGTGTAAAGGGAGCGCAGGCGGCCGTACAAGTCAGAAGTGAAACCCCCCGGCTTA
ACCGGGGGCATGCTTTTGAAACTGTGCGGCTGGAGTACTGGAGGGGTAAGCGGAATTCCT
AGTGTAGCGGTGAAATGCGTAGATATTAGGAAGAACACCGGTGGCGAAGGCGGCTTACTG
GACAGAAACTGACGCTGAGGCTCGAAAGCGTGGGGAGCAAACAGG
>OTU594
GTGAGGAATATTGGTCAATGGGCGCAGGCCTGAACCAGCCAAGTCGCGTGCGGGAAGACG
GCCCTACGGGTTGTAAACCGCTTTAGCCGGGGAGTAACGTGCGTCACGCGTGGCGCAGTG
AGAGTACCCGGAGAATAAGCATCGGCTAACTCCGTGCCAGCAGCCGCGGTAATACGGAGG
ATGCGAGCGTTATCCGGATTCATTGGGTTTAAAGGGTGCGCAGGCGGCGCTCCAAGTCAG
CGGTCAAATCCGCGGGCTCAACCCGCGGCCGCCGTTGAAACTGGAGTGCTTGAGTAGGTG
CGACGGACGCGGAATGCGTGGTGTAGCGGTGAAATGCATAGATATCACGCAGAACCCCGA
TTGCGAAGGCAGCGTCCGAGCACCCGACTGACGCTGAGGCACGAAAGCGTGGGTATCGAA
CAGG
>OTU595
GTGAGGAATATTGGTCAATGGGCGGTAGCCTGAACCAGCCAAGTCGCGTGAGGGATGACG
GCCCTACGGGTTGTAAACCTCTTTTGTCGGGGAGTAACCCGCGTCACGTGTGGCGCGCTG
AGAGTACCCGGCGAATAAGCATCGGCTAACTCCGTGCCAGCAGCCGCGGTAATACGGAGG
ATGCGAGCGTTATCCGGATTTATTGGGTTTAAAGGGTGCGCAGGCGGTCTGCCAAGTCAG
CGGTCAAACTGCGGGGCTCAACCCCGTACCGCCGTTGAAACTGGTGGGCTGGAGTCTGTG
GGACGGTGGCGGAATGCGCGGTGTAGCGGTGAAATGCATAGATATCACGCAGAACTCCGA
TTGCGAAGGCAGCTGCCGACCACATCACTGACGCTCATGCACGAAAGCGTGGGTATCGAA
CAGG
>OTU597
GTGGGGAATCTTCCGCAATGGGCGAAAGCCTGACGGAGCAACGCCGCGTGAGTGAAGAAG
GTCTTCGGATCGTAAAGCTCTGTTGAAGGGGACGAATGTTAGACTTATCAACAACGAGAC
TAAATGACGGTACCTTTCGAGGAAGCCACGGCTAACTACGTGCCAGCAGCCGCGGTAATA
CGTAGGTGGCGAGCGTTGTCCGGAATTATTGGGCGTAAAGGGAGCGCAGGCGGGAAGGTA
AGTCTATCCTAAAAGTTCGGGGCTCAACCCCGTGAGGGGATGGAAACTATCTTTCTTGAG
TGCAGGAGAGGAAAGCGGAATTCCTAGTGTAGCGGTGAAATGCGTAGATATTAGGAGGAA
CACCAGTGGCGAAGGCGGCTTTCTGGACTGTAACTGACGCTGAGGCTCGAAAGCCAGGGG
AGCGAACGGG
>OTU598
GTGGGGAATATTGCACAATGGGCGAAAGCCTGATGCAGCGACGCCGCGTGAGTGATGAAG
TATTTCGGTATGTAAAGCTCTATCAGCAGGGAAGAAATTGACGGTACCTGACTAAGAAGC
TCCGGCTAAATACGTGCCAGCAGCCGCGGTAATACGTATGGAGCAAGCGTTATCCGGATT
TACTGGGTGTAAAGGGAGTGTAGGCGGCATTATAAGTCTGATGTGAAAACTCAGGGCTCA
ACCTTGAGATTGCATTGGAAACTGTAAAGCTAGAGTGTCGGAGAGGTAAGCGGAATTCCT
GGTGTAGCAGTGAAATGCGTAGATATCAGGAAGAACATCGGTGGCGAAGGCGGCTTACTG
GACGATAACTGACGCTGAGGCTCGAAAGCGTGGGGAGCGAACAGG
>OTU599
GTCGAGGATCATTCGCAATGGGCGAAAGCCTGACGATGCGACGCTGCGTGGAGGATGAAG
GCCCTCGGGTCGTAAACTCCTGTCATGAGGGAAAAGGCGAGGGCGCCCAACACGCGCCTT
AGTTGATGGTACCTCAAGAGGAAGGGACGGCTAACTCTGTGCCAGCAGCCGCGGTAATAC
AGAGGTCCCTAGCGTTGTTCGGATTTACTGGGCGTAAAGGGCACGTAGGCGGCATGGCGT
GTCGAGTGTGAAATCTCCGGGCCCAACCCGGAAAGTGCGCTCGAAACTACCATGCTGGAG
TACGGGAGAGGGAGTCGGAATGCAGGGTGTAGCGGTGAAATGCGTTGATATCCTGCAGAA
CACCGGAGGCGAAGGCGGACTCCTGGAACGTTACTGACGCTAAGGTGCGAAAGTCGGGGG
AGCAAACAGG
>OTU600
GTGGGGAATATTGGTCAATGGGGGCAACCCTGAACCAGCGACGCCGCGTGAGTGAAGAAG
TATTTCGGTATGTAAAGCTCTATCAGCAGGGACGATGATGACGGTACCTGACTAAGAAGC
CCCGGCTAACTACGTGCCAGCAGCCGCGGTAATACGTAGGGGGCAAGCGTTATCCGGATT
TACTGGGTGTAAAGGGAGTGTAGGTGGTCATGCAAGTCCGAAGTGAAATCCCGGGGCTCA
ACCCCGTGACTGCTTTGGAAACTGTGTGACTGGAGTGCAGGAGAGGTAAGTGGAATTCCT
AGTGTAGCGGTGAAATGCGTAGATATTAGGAAGAACACCGGTGGCGAAGGCGGCTTACTG
GACTGTAACTGACACTGAGGCTCGAAAGCGTGGGGAGCAAACAGG
>OTU601
GTGGGGAATATTGCACAATGGAGGAAACTCTGATGCAGCAACGCCGCGTGAAGGATGACG
GCCTTCGGGTTGTAAACTTCTTTGGCAGGGGACGAAGACAGTGACGGTACCCTGAGAACA
AGCCACGGCTAACTACGTGCCAGCAGCCGCGGTAATACGTAGGTGGCAAGCGTTGTCCGG
ATTTACTGGGTGTAAAGGGCGTGTAGGCGGGTCAGCAAGTCAGATGTGAAATCCCGAGGC
TTAACTTCGGAACTGCATCTGAAACTGCCGATCTTGAGTACTGGAGAGGAAAGTGGAATT
CCTAGTGTAGCGGTGAAATGCGTAGAGATTAGGAGGAACACCAGTGGCGAAGGCGGCTTT
CTGGACAGTAACTGACGCTGAGGCGCGAAAGCGTGGGGAGCAAACAGG
>OTU602
GTGGGGAATATTGGTCAATGGGGGCAACCCTGAACCAGCGACGCCGCGTGAGTGAAGAAG
TATTTCGGTATGTAAAGCTCTATCAGCAGGGACGATGATGACGGTACCTGACTAAGAAGC
CCCGGCTAACTACGTGCCAGCAGCCGCGGTAATACGTAGGGGGCAAGCGTTATCCGGATT
TACTGGGTGTAAAGGGAGTGTAGGTGGTTATGCAAGTCTGATGTGAAATCCATGGGCTTA
ACCGATGGACTGCATTGGAAACTGCGTAACTGGAGTGCAGGAGAGGTAAGCGGAATTCCT
AGTGTAGCGGTGAAATGCGTAGATATTAGGAAGAACACCGGTGGCGAAGGCGGCTTACTG
GACTGTAACTGACACTGAGGCTCGAAAGCGTGGGGAGCAAACAGG
>OTU603
GTGAGGAATATTGGTCAATGGGCGCGAGCCTGAACCAGCCAAGTAGCGTGCAGGACGACG
GCCCTATGGGTTGTAAACTGCTTTTATGCGGGGATAAAGTGACGTACGTGTACGTTTTTG
TAGGTACCGCATGAATAAGGACCGGCTAATTCCGTGCCAGCAGCCGCGGTAATACGGAAG
GTCCGGGCGTTATCCGGATTTATTGGGTTTAAAGGGAGCGCAGGCGGAGGCTTAAGCGTG
ACGTGAAATGCCGCGGCTCAACCGTGGAAGTGCGTCGCGAACTGGGTTTCTTGAGTGAGT
GCGACGTGTACGGAATTCGTGGTGTAGCGGTGAAATGCTTAGATATCACGAAGAACCCCG
ATTGCGAAGGCAGTGCACGAGCCCTTTACTGACGCTAAAGCTCGAAGGTGCGGGTATCGA
ACAGG
>OTU604
GTGAGGAATATTGGACAATGGCCGGAAGGCTGATCCAGCCATGCCGCGTGCGGGAGGACG
GCCCTATGGGTTGTAAACCGCTTTTGCGGGGGAGCAATAAGTGTTACGCGTAACACGATG
AGAGTACCCTGCGAATAAGCATCGGCTAACTCCGTGCCAGCAGCCGCGGTAATACGGAGG
ATGCAAGCGTTATCCGGATTTATTGGGTTTAAAGGGTGCGTAGGCGGCTTGGTAAGCGGG
AGGTGAAATGCCGGCGCTCAACGTCGGAAGTGCCTCCCGAACTGTCGGGCTTGAATAGTA
CTGCCGTGGGAGGAATGAGTGGTGTAGCGGTGAAATGCTTAGAGATCACTCAGAACACCG
ATTGCGAAGGCATCTCACGAAGTACCGATTGACGCTGAGGCACGAAAGCGTGGGGATCAA
ACAGG
>OTU605
GTAAGGGATATTGGGCAATGGGGGCAACCCTGACCCAGCCATGCCGCGTGAGGGAAGTAG
GCCCTACGGGTCGTGAACCTCTTTTGCGCGGGGACAAGGGCGGCCACGCGATGGCCGCTT
GAGGGTACCGCGCGAATAAGCGCCGGCTAACTCCGTGCCAGCAGCCGCGGTAATACGGAG
GGCGCGAGCGTTATCCGGATTCATTGGGTTTAAAGGGTGCGCAGGCGGCTGCCTAAGTCG
GCGGTGAAATCCCGGGGCCCAACCCCGGAAGTGCCGTCGATACTGGGTGGCTGGAATGCG
GTCGAGGCGGGCGGAACGTGGCGTGTAGCGGTGAAATGCGTAGATATGCCACAGAACGCC
GGTAGCGGAGGCGGCTCGCCAGGCCTGCATTGACGCTCGGGCACGAAAGCGTGGGGATCG
AACAGG
>OTU608
GTGAGGAATATTGGTCAATGGACGCAAGTCTGAACCAGCCATGCCGCGTGCAGGAAGACG
GCTCTATGAGTTGTAAACTGCTTTTGTACGAGGGTAAATCCCGATACGTGTATCGGGTTG
AAAGTATCGTACGAATAAGGATCGGCTAACTCCGTGCCAGCAGCCGCGGTAATACGGAGG
ATTCAAGCGTTATCCGGATTTATTGGGTTTAAAGGGTGCGTAGGCGGTTCGATAAGTTAG
AGGTGAAATCCCGGGGCTCAACTCCGGCATTGCCTCTGATACTGTCGGGCTAGAGTTTAG
TTGCGGTAGGCGGAATGTATGGTGTAGCGGTGAAATGCATAGAGATCATACAGAACACCG
ATTGCGAAGGCAGCTTACCAAACTACGACTGACGTTGAGGCACGAAAGCGTGGGGAGCAA
ACAGG
>OTU609
GTGGGGAATATTGCACAATGGGGGAAACCCTGATGCAGCGACGCCGCGTGAGCGATGAAG
TATTTCGGTATGTAAAGCTCTATCAGCAGGGAAGATAATGACGGTACCTGACTAAGAAGC
ACCGGCTAAATACGTGCCAGCAGCCGCGGTAATACGTATGGTGCAAGCGTTATCCGGATT
TACTGGGTGTAAAGGGTGCGTAGGTGGCATGGCAAGTCAGATGTGAAATGCGGGGGCTTA
ACCCCTGAACTGCATTTGAAACTGTCAAGCTAGAGTACAGGAGAGGAAAGCGGAATTCCT
AGTGTAGCGGTGAAATGCGTAGATATTAGGAGGAACACCAGTGGCGAAGGCGGCTTTCTG
GACTGACACTGACACTGAGGCACGAAAGCGTGGGGAGCAAACAGG
>OTU610
GTGGGGGATATTGCGCAATGGGGGAAACCCTGACGCAGCAACGCCGCGTGGAGGATGACG
GTTTTCGGATTGTAAACTCCTTTTATGGGGGACGAACTAAGACGGTACCCCATGAATAAG
CTCCGGCTAACTACGTGCCAGCAGCCGCGGTAATACGTAGGGAGCAAGCGTTGTCCGGAT
TTACTGGGTGTAAAGGGTGCGTAGGCGGCTTGGTAAGTCAGATGTGAAATGTAGAGGCTC
AACCTCTGAACTGCATTTGAAACTATTGAGCTTGAGTGATGTAGAGGCAGGCGGAATTCC
CTGTGTAGCGGTGAAATGCGTAGAGATAGGGAGGAACACCAGTGGCGAAGGCGGCCTGCT
GGGCATTAACTGACGCTGAGGCACGAAAGCGTGGGTAGCAAACAGG
>OTU611
GTGAGGAATATTGGTCAATGGTCGCGAGACTGAACCAGCCAAGTAGCGTGAAGGATGACA
GCCCTCCGGGTTGTAAACTTCTTTTGCTGGAGATTAAGATGCGCCACTGGTGGCGTAGTG
CAGTAATCCAGCGAATAAGCATCGGCTAACTCCGTGCCAGCAGCCGCGGTAATACGGAGG
ATGCGAGCGTTATCCGGATTTATTGGGTTTAAAGGGAGCGTAGATGGGAGCTTAAGCCAG
TTGTGAAAAGCGCGGGCCCAACCCGCGTCGTGCAATTGGAACTGTGTTCCTTGAGTGGGT
TCGGGGCAGGTGGAATTCGTGGTGTAGCGGTGAAATGCTTAGATATCACGAAGAACTCCG
ACAGCGTAGGCATCCTGCCAGGCCCTTACTGACATTGAAGCTCGAAGGTGCGGGTATCAA
ACAGG
>OTU612
GTAAGGGATATTGGTCAATGGGGGGAACCCTGAACCAGCCATGCCGCGTGAGGGAAGTAG
GCCCTACGGGTCGTGAACCTCTTTTGTGCGGGGACAAAGACGCGGTCGGGAACCGTGTTT
GAGGGTACCGCGCGAATAAGCATCGGCTAACTCCGTGCCAGCAGCCGCGGTAATACGGAG
GATGCGAGCGTTATCCGGATTCATTGGGTTTAAAGGGTGCGCAGGCGGCCCGTCAAGTCA
GCGGTGAAATCCCGTGGCCCAACCACGGAAGTGCCGTTGATACTGTCGGGCTGGAATGCG
GTCGGGGCCGGCGGAACGTGGCGTGTAGCGGTGAAATGCGTAGATATGCCACAGAACGCC
GATCGCGGAGGCGGCCGGCCAGGCCTGCATTGACGCTCGGGCACGAAAGCGTGGGGATCG
AACAGG
>OTU613
GTCGAGGATCATTCGCAATGGGCGCAAGCCTGACGATGCGACGCTGCGTGGAGGACGAAG
GCCCTCGGGTCGTAAACTCCTGTCAGAGGGGAAAAGGGCGCCCTCCCGAACAGGGAGGCG
CGCTTGATGGTACCCTCAGAGGAAGCCACGGCTAACTCTGTGCCAGCAGCCGCGGTAATA
CAGAGGTGGCGAGCGTTGTTCGGATTTACTGGGCGTAAAGGGTGCGTAGGCGGCTTCGTG
TGCCGGACGTGAAATCCCGGGGCTCACCCCCGGACGTGCGTACGGGACTGCGGGGCTAGG
GTTCGGAAGAGGAGATCGGAACGCAGGGTGTAGCGGTGAAATGCGTTGATATCCTGCGGA
ACACCGGAGGCGAAGGCGGATCTCTTGCACGACACCGACGCTGAGGCACGAAAGCGTGGG
GAGCAAACAGG
>OTU614
GTGGGGAATATTGGTCAATGGCCGAGAGGCTGAACCAGCCATGCCGCGTGCGGGAGGACG
GCCCTATGGGTTGTAAACCGCTTTTGTCAGGGGGCAATAAGTATTACGTGTAATACGATG
AGAGTACCTGGCGAATAAGCATCGGCTAACTCCGTGCCAGCAGCCGCGGTAATACGGAGG
ATGCAAGCGTTATCCGGATTTATTGGGTTTAAAGGGTGCGTAGGCGGCGTTTTAAGCGTG
AGGTGAAATGCTCCGGCTCAACCGGAGAACTGCCTCGCGAACTGGAGTGCTGGAATACCC
CTGCCGTGGGAGGAATGTGTGGTGTAGCGGTGAAATGCATAGAGATCACACAGAACACCG
ATTGCGAAGGCATCTCACGAAGGGGCGATTGACGCTGAGGCACGAAAGCGTGGGGATCAA
ACAGG
>OTU615
GTGGGGAATCTTCCGCAATGGGCGCAAGCCTGACGGAGCAACGCCGCGTGAGTGAAGAAG
GCCTTCGGGTCGTAAAGCTCTGTCTTAAGGGAAGAACATCAGTAGTGAGAATATTGCTAT
TGACTGACGGTACCTTAGGAGGAAGCTCCGGCTAACTACGTGCCAGCAGCCGCGGTAATA
CGTAGGGAGCGAGCGTTGTCCGGAATTACTGGGCGTAAAGGGCGTGTAGGCGGAGATCTA
AGCAGGGTGTGAAAACTATGGGCTCAACCCGTAGCCTGCATTCTGAACTGGATCCCTTGA
GGGCAGGAGAGGAAAGTGGAATTCCTAGTGTAGCGGTGAAATGCGTAGATATTAGGAGGA
ACACCAGTGGCGAAGGCGACTTTCTGGACTGTACCTGACGCTGAGGCGCGAAAGCGTGGG
GAGCAAACAGG
>OTU616
GTGGGGAATATTGGGCAATGGAGGCAACTCTGACCCAGCCATGCCGCGTGAGGGATGTAG
GCCCTACGGGTCGTGAACCTCTTTTGTTCGGGGACAAGGACGCCCACGCGATGGGTGTTT
GCGGGTACCGGACGAATAAGCATCGGCTAACTCCGTGCCAGCAGCCGCGGTAATACGGAG
GATGCGAGCGTTATCCGGATTCATTGGGTTTAAAGGGTGCGCAGGCGGCCTGGTAAGTCA
GCGGTGAAATTCAGGGGCCCAACCCCGGAAGTGCCGTTGATACTGTCGGGCTTGAATGCG
GTCGAGGCGGGCGGAATGTGGTGTGTAGCGGTGAAATGCATAGATATGCCACAGAACGCC
GATAGCGAAGGCAGCTCGCCAGGCCTGCATTGACGCTCGGGCACGAAAGCGTGGGGATCA
AACAGG
>OTU617
GTAGGGAGTTTTCGGCAATGGGGGAAACCCTGACCGAGCAACACCGCGTGAGTGATGAAG
GTCTTCGGATCGTAAAGCTCTGTTACGAGGGACGAATGATCGCTTTAGGAAATGAGAGCG
GTTTGACGGTACCTCGCCAGAAAGCGACGGCTAACTACGTGCCAGCAGCCGCGGTAATAC
GTAGGTCGCAAGCGTTATCCGGAATTATTGGGCGTAAAGAGTGAGCAGGCGGCATGGTAA
GTCTGGAGTGAAAGCGTGGGGCTTAACCCCATACAGCTTTGGATACTACCAAGCTAGAGT
ACGTCAGAGGTTAACAGAACTCCATGTGTAGCGGTGAAATGCGTAGATATATGGAAGAAT
ACCAGTGGCGAAGGCGGTTAACCAGGACGATACTGACGCTCAGTCACGAAAGCGTGGGGA
GCAAATAGG
>OTU618
GTCGAGAATCTTCCGCAATGGGCGCAAGCCTGACGGAGCGATGCCGCGTGGGGGACGAAG
GCCCTCGGGTCGTAAACCCCTGTCGGACGGGACGAATGAAGCGACGGTACCGTCCAAGGA
AGCCACGGCTAACCACGTGCCAGCAGCCGCGGTAATACGTGGGTGGCGAGCGTTATTCGG
ATTCACTGGGCGTAAAGGGTCCGCAGGGGGCGTGCCACGCCCGCCGTGAAACCCGGGGGC
CCAACCCCCGGCCTGCGGCGGGTACGGGCGCGCTGGAGCGCGGGATGGGCAGACGGAATT
CCGGGTGTAGCGGTGGAATGCGTGGATATCCGGAAGAACACCGACGGCGAAGGCGGTCTG
CTGGCCCGTGGCTGACCCTCATGGACGAGAGTGCGGGTAGCGAACAGG
>OTU620
GTAAGGAGTTTTCGGCAATGGGGGAAACCCTGACCGAGCAACGCCGCGTGAGCGATGACG
GTCCTTTGGATTGTAAAGCTCTGTTGTAAGCCATGAATGATAGCTTTAGGAAATGAAAGC
TATTTGACGACAGCTTACCAGAAAGCCACGGCTAACTACGTGCCAGCAGCCGCGGTAATA
CGTAGGTGGCAAGCGTTATCCGGAATTATTGGGCGTAAAGAGTGAGCAGGCGGTTAATTA
AGTCTGAGGTTAAAGCGTGGGGCTCAACCCCATAAAGCCTTGGAAACTGATTGACTAGAG
TACGGGAGAAGTGAAGGGAACTCCATGTGTAGCGGTGAAATGCGTAGATATATGGAAGAA
CACCAGTGGCGAAGGCGCTTCACTAGCCCGAAACTGACGCTCAGTCACGAAAGCGTGGGT
AGCAAATAGG
>OTU621
GTCGAGGATCATTCGCAATGGGCGCAAGCCTGACGATGCGACGCTGCGTGGAGGATGAAG
GGCTTCGGCCCGTAAACTCCTGTCATGGGGGAAAAAGCTCCCCGCGGGGACAATCCGCGG
GGGTGGATGGTACTCCAAGAGGAAGCCACGGCTAACTCTGTGCCAGCAGCCGCGGTAATA
CAGAGGTGGCGAGCGTTGTTCGGATTTACTGGGCGTAAAGGGCGCGTAGGAGGCCAGGTG
TGTCGACCGTGAAATCTCCGGGCTCAACCCGGAAAGTGCGGTCGAAACTGCGTGGCTCGA
GCGGGGGATGGGAAAGCGGAACTCAGGGTGTAGCGGTGAAATGCGTTGATATCCTGAAGA
ACACCGGTGGCGAAGGCGGCTTTCTGGAACCCGACTGACTCTGAGGCGCGAAAGTGGGGG
GAGCAAACAGG
>OTU622
GTGGGGGATATTGCACAATGGAGGGAACTCTGATGCAGCGACGCCGCGTGAGTGAAGAAG
TATTTCGGTATGTAAAGCTCTATCAGCAGGGAAGAAAGGCCCGCAAGGGAGATGACGGTA
CCTGACTAAGAAGTCCCGGCTAACTACGTGCCAGCAGCCGCGGTAATACGTAGGGGACAA
GCGTTATCCGGATTTACTGGGTGTAAAGGGAGCGCAGACGGCAGTGCAAGTCTGAAGTGG
AAGCCCGGGGCTCAACCCCGGGACTGCTTTGGAAACTGTTCTGCTAGAGTACTGGAAGGG
CAAGCGGAATTCCTGGTGTAGCGGTGAAATGCGTAGATATCAGGAGGAACACCGGTGGCG
AAGGCGGCTTGCTGGACAGCAACTGACGTTGAGGCTCGAGAGCGTGGGGAGCAAACAGG
>OTU624
GTGAGGAATATTGGTCAATGGGCGGAAGCCTGAACCAGCCATGCCGCGTGAAGGAATAAG
GTCCTATGGATCGTAAACTTCTTTTGTACGGGAGCAATAAGGGCGTCGAGACGTCCGATG
AGAGTACCGTGCGAATAAGCATCGGCTAACTCCGTGCCAGCAGCCGCGGTAATACGGAGG
ATGCGAGCGTTATCCGGATTTATTGGGTTTAAAGGGTGCGTAGGCTGTTTGTCAAGTCAG
GGGTGAAATACCTGGGCTCAACCGAGGAATTGCCTTTGATACTGGCAGGCTTGAATACTG
TTGCCGTGGGAGGAATGAGTAGTGTAGCGGTGAAATGCATAGATATTACTCAGAACACCG
ATTGCGAAGGCATCTCACGAAACAGCGATTGACGCTGAGGCACGAAAGCGTGGGGATCAA
ACAGG
>OTU625
GTCGAGGATCATTCGCAATGGGGGAAACCCTGACGATGCGACGCTGCGTGGAGGATGAAG
GCCTTCGGGTTGTAAACTCCTGTCATGATGGAAAAGGAGAGGGGACCCAACACGTCCCTG
ATTTGATGGTACATCAAGAGGAAGAGACGGCTAACTCTGTGCCAGCAGCCGCGGTAATAC
AGAGGTCTCGAGCGTTGTTCGGATTTACTGGGCGTAAAGGGCGCGTAGGCGGCGCGGCGT
GTCGAGTGTGAAATCTCCGGGCTCAACCCGGAAAGTGCGCTCGAAACTGCCGTGCTCGAG
TGCGGGAGAGGGAATCGGAATACAGGGTGTAGCGGTGAAATGCGTTGATATCCTGTAGAA
CACCGGATGCGAAGGCGGATTCCTGGAACGCAACTGACGCTGAGGCGCGAAAGTCGGGGG
AGCAAACAGG
>OTU626
GTAGGGAATATTGCACAATGGGGGAAACCCTGATGCAGCAACGCCACGTGTGGGAAGAAG
CATTTCGGTGTGTAAACCACTGTCGTGAGGGAATAAGGCTGAGTTTCGGCTCAGTTGAAT
GTACCTCGAGAGGAAGCACCGGCAAACTTCGTGCCAGCAGCCGCGGTAATACGAGGGGTG
CAAGCGTTGTTCGGAATCACTGGGCGTAAAGGGAGCGCAGGCGGAAGCTCAAGCGGATTG
TACAATACCGGGGCCCAACCCCGGACCTGCAGTCCGAACTGGGTTTCTTGGATAGTTCAG
GGGCAAGCGGAATTCCTGGTGTAGCGGTGGAATGCGTAGAGATCAGGAAGAACACCGATG
GCGAAGGCAGCTTGCTGGGGACTTATCGACGCTCATGCTCGAAAGTGCGGGTAGCAAACA
GG
>OTU627
GTGAGGAATATTGGTCAATGGACGCAAGTCTGAACCAGCCAAGTAGCGTGCAGGATGACG
GCCCTATGGGTTGTAAACTGCTTTTGTCAGGGGATAAAGTCAGTCACGTGTGACTGTTTG
CAGGTACCTGACGAATAAGGACCGGCTAATTCCGTGCCAGCAGCCGCGGTAATACGGAAG
GTCCGAGCGTTATCCGGATTTATTGGGTTTAAAGGGAGCGTAGGCGGACTGTTAAGTCAG
TCGTTAAATCGCGTGGCTCAACCACGCTCAGCGATTGAAACTGTCAGTCTTGAGTGCACA
AGAGGCAGGTGGAATTCGAGGTGTAGCGGTGAAATGCTTAGATATCTCGAAGAACTCCGA
TTGCGAAGGCAGCTTGCTGGGGTGCAACTGACGCTGATGCTCGAAGGTGCGGGTATCAAA
CAGG
>OTU628
GTAAGGGATATTGGTCAATGGCCGGAAGGCTGAACCAGCCATGCCGCGTGAGGGAATGAG
GCCCTACGGGTCGTGAACCTCTTTTATTCGGGGACAAGGACGCGGTCGGGAACCGTGTTT
GAGGGTACCGAAGGAATAAGCATCGGCTAACTCCGTGCCAGCAGCCGCGGTAATACGGAG
GATGCGAGCGTTATCCGGATTCATTGGGTTTAAAGGGTGCGCAGGCGGCTCGGCAAGTCA
GCGGTGAAAGCCCGGGGCCCAACCCCGGAAGTGCCGTTGATACTGTCGGGCTGGAATGCG
GTCGAGGCGGGCGGAACGTGGCGTGTAGCGGTGAAATGCGTAGATATGCCACAGAACGCC
GATAGCGGAGGCAGCTCGCCAGGCCTGCATTGACGCTCGGGCACGAAAGCGTGGGGATCG
AACAGG
>OTU629
GTAAGGGATATTGGTCAATGGGGGCAACCCTGAACCAGCCATGCCGCGTGAGGGAATGAG
GCCCTACGGGTCGTGAACCTCTTTTGACCGGGGACAAAGTCGCGCTCGGGAAGCGCGGGT
GAGGGTACCGGTGGAATAAGCGTCGGCTAACTCCGTGCCAGCAGCCGCGGTAATACGGAG
GACGCGAGCGTTATCCGGATTCATTGGGTTTAAAGGGTGCGCAGGCGGCCGGCCAAGTCA
GCGGTGAAAGCCCGGGGCCCAACCCCGGAAGTGCCGTTGATACTGGCCGGCTGGAATGCG
GTCGAGGCGGGCGGAACGTGGCGTGTAGCGGTGAAATGCGTAGATATGCCACAGAACGCC
GGTAGCGGAGGCAGCTCGCCAGGCCTGCATTGACGCTCGGGCACGAAAGCGTGGGGATCG
AACAGG
>OTU630
GTGGGGAATATTGGACAATGGGCGAAAGCCTGATCCAGCAATGCCGCGTGAGTGATGAAG
GCCTTAGGGTTGTAAAGCTCTTTTACCCGGGATGATAATGACAGTACCGGGAGAATAAGC
CCCGGCTAACTCCGTGCCAGCAGCCGCGGTAATACGGAGGGGGCTAGCGTTGTTCGGAAT
TACTGGGCGTAAAGCGCACGTAGGCGGCTTTGTAAGTTAGAGGTGAAAGCCCGGGGCTCA
ACTCCGGAATTGCCTTTAAGACTGCATCGCTAGAATTGTGGAGAGGTAAGTGGAATTCCG
AGTGTAGAGGTGAAATTCGTAGATATTCGGAAGAACACCAGTGGCGAAGGCGACTTACTG
GACACATATTGACGCTGAGGTGCGAAAGCGTGGGGAGCAAACAGG
>OTU631
GTGAGGAATATTGGTCAATGGCCGAGAGGCTGAACCAGCCAAGTAGCGTGAAGGATGACT
GCCCTATGGGTTGTAAACTTCTTTTGTACGGGAATAACCTGGCCCACGTGTGGGTTTCTG
CATGTACCGTACGAATAAGCATCGGCTAATTCCGTGCCAGCAGCCGCGGTAATACGGAAG
ATGCGAGCGTTATCCGGATTTATTGGGTTTAAAGGGAGCGTAGGCGGATTGTTAAGTCAG
CGGTCAAATGTCGGTGCCCAACATCGTCCTTCCGTTGAAACTGGCAGTCTTGAATGCACA
CAGGGAAGGTGGAATTCGTCGTGTAGCGGTGAAATGCTTAGATATGACGAGGAACTCCGA
TCGCGAAGGCATCCTTCTGGAGTGCGATTGACGCTGAGGCTCGAAAGCGCGGGTATCAAA
CAGG
>OTU632
GTGAGGAATATTGGTCAATGGGCGCGAGCCTGAACCAGCCAAGTAGCGTGCAGGACGACT
GCCCTATGGGTTGTAAACTGCTTTTATCAGGGAATAAAGTGAGGCACGTGTGCCTTTTTG
TATGTACCTGATGAATAAGGACCGGCTAATTCCGTGCCAGCAGCCGCGGTAATACGGAAG
GTCCGGGCGTTATCCGGATTTATTGGGTTTAAAGGGAGCGCAGGCTGGTTTTTAAGCGTG
ACGTGAAATGTGGCGGCTCAACCGCCGAACTGCGTCGCGAACTGGGAGCCTTGAGTGAGT
ACGACGTTGGCGGAATTCGTGGTGTAGCGGTGAAATGCTTAGATATCACGAAGAACCCCG
ATTGCGAAGGCAGCTGACGAGTCCTTAACTGACGCTAAAGCTCGAAAGTGCGGGTATCGA
ACAGG
>OTU634
GTGGGGAATATTGCACAATGGGCGAAAGCCTGATGCAGCGACGCCGCGTGAGCGAAGAAG
TATTTCGGTATGTAAAGCTCTATCAGCAGGGAAGAAGAATGACGGTACCTGACTAAGAAG
CCCCGGCTAACTACGTGCCAGCAGCCGCGGTAATACGTAGGGGGCAAGCGTTATCCGGAT
TTACTGGGTGTAAAGGGAGCGCAGGCGGTACGGCAAGTCTGATGTGAAAGCCCGGGGCTC
AACCCCGGGACTGCATTGGAAACTGTCGGACTAGAGTGTCGGAGGGGTAAGTGGAATTCC
TAGTGTAGCGGTGAAATGCGTAGATATTAGGAGGAACACCAGTGGCGAAGGCGGCTTACT
GGACGATCACTGACGCTGAGGCTCGAAAGCGTGGGGAGCAAACAGG
>OTU635
GTGGGGAATATTCCACAATGGGGGAAACCCTGATGGAGCGACGCCGCGTGAGTGAAGAAG
GGCTTCGGCTCGTAAAGCTCTTTTCTTAAGGACGAATGACCTTTTCTTAAGGTAGAGACG
GTACTTGGGGAATAAGCCACGGCTAACTACGTGCCAGCAGCCGCGGTAATACGTAGGTGG
CAAGCGTTGTCCGGAATTATTGGGCGTAAAGGGAGCGCAGGCGGATTTGCAAGTCCAAAT
TAAAAGTGCAGGAGTAATGCCTGTGATGGTTTGGAAACTGCAAGTCTTGAGAGCAGGAGA
GGCAAGCGGAATTCCCGGTGTAGCGGTGAAATGCGTAGATATCGGGAGGAACACCAGTGG
CGAAGGCGGCTTGCTGGACTGTGTCTGACGCTGAGGCTCGAAAGCCAGGGTAGCGAACGG
G
>OTU636
GTGGGGGATATTGCACAATGGGGGAAACCCTGATGCAGCGACGCCGCGTGGAGGAAGAAG
GTTTTCGGATTGTAAACTCCTGTCGTTAGGGACGATAATGACGGTACCTAACAAGAAAGC
ACCGGCTAACTACGTGCCAGCAGCCGCGGTAAAACGTAGGGTGCAAGCGTTGTCCGGAAT
TACTGGGTGTAAAGGGAGCGCAGGCGGACCGGCAAGTTGGAAGTGAAAACTATGGGCTCA
ACCCATAAATTGCTTTCAAAACTGCTGGCCTTGAGTAGTGCAGAGGTAGGTGGAATTCCC
GGTGTAGCGGTGGAATGCGTAGATATCGGGAGGAACACCAGTGGCGAAGGCGACCTACTG
GGCACCAACTGACGCTGAGGCTCGAAAGCATGGGTAGCAAACAGG
>OTU637
GTGAGGAATATTGGTCAATGGCCGAGAGGCTGAACCAGCCAAGTAGCGTGCAGGACGACG
GCCCTACGGGTTGTAAACTGCTTTTGCGGGAGGATAAAGGACACTACGTGTAGTGTTTTG
CAGGTATCCCGTGAATAAGGACCGGCTAATTCCGTGCCAGCAGCCGCGGTAATACGGAAG
GTCCGGGCGTTATCCGGATTTATTGGGTTTAAAGGGAGCGCAGGCGGACTGCTAAGCGTG
CCGTGAAAGCGCGGGGCTCAACCCCGTACAGCGGCGCGAACTGGCGGTCTTGGTTGCGGG
AAGGGGAGGCGGAACTCGTGGTGTAGCGGTGAAATGCATAGATATCACGAAGAACTCCGA
TCGCGAAGGCAGCCTCCCGGCCCGCCAACGACGCTCATGCTCGAAGGCGCGGGTATCAAA
CAGG
>OTU638
GTGGGGAATATTGCACAATGGGGGAAACCCTGATGCAGCGACGCCGCGTGAGTGAAGAAG
TATTTCGGTATGTAAAGCTCTATCAGCAGGAAAGAAAATGACGGTACCTGACTAAGAAGC
CCCGGCTAACTACGTGCCAGCAGCCGCGGTAATACGTAGGGGGCAAGCGTTATCCGGATT
TACTGGGTGTAAAGGGAGCGTAGACGGGCGTGCAAGTCTGAAGTGAAAGCCCGGGGCTCA
ACCCCGGAACTGCTTTGGAAACTGTATGTCTAGAGTGCAGGAGAGGTAAGTGGAATTCCT
AGTGTAGCGGTGAAATGCGTAGATATTAGGAGGAACACCAGTGGCGAAGGCGGCTTACTG
GACTGTAACTGACGTTGAGGCTCGAAGGCGTGGGGAGCAAACAGG
>OTU639
GTGGGGAATATTGCACAATGGGCGAAAGCCTGATGCAGCAACGCCGCGTGAGCGATGAAG
GCCTTCGGGTCGTAAAGCTCTGTCCTAAGGGAAGAATTTTGACGGTACCTTGGGAGGAAG
CCCCGGCTAACTACGTGCCAGCAGCCGCGGTAATACGTAGGGGGCAAGCGTTATCCGGAA
TCACTGGGCGTAAAGGGTGCGTAGGCGGCCTTGCAAGTCAGAGGTGAAAGGCTACGGCTC
AACCGTAGTAAGCCTTTGAAACTGTAGGGCTTGAGTGCAGGAGAGGAAAGTGGAATTCCT
AGTGTAGCGGTGAAATGCGTAGATATTAGGAGGAACACCAGTGGCGAAGGCGACTTTCTG
GACTGTAACTGACGCTGAGGCACGAAAGTGTGGGGAGCAAACAGG
>OTU641
GTGAGGAATATTGGTCAATGGGCGGTAGCCTGAACCAGCCAAGTCGCGTGCGGGATGAAG
GCCCTCCGGGTCGTAAACCGCTTTAGCCGGGGAGTAACGTGTGGGTCGTGACCCACAGTG
AGAGTACCCGGAGAATAAGCATCGGCTAACTCCGTGCCAGCAGCCGCGGTAATACGGAGG
ATGCGAGCGTTATCCGGATTTATTGGGTTTAAAGGGTGCGCAGGCGGCACGTCAAGTCAG
CGGTCAAACTGCGGGGCTCAACCCCGTATCGCCGTTGAAACTGGCGGGCTGGAGTGCGTG
CGACGGAGGCGGAATGCGCGGTGTAGCGGTGAAATGCATAGATATCGCGCAGAACCCCGA
TTGCGAAGGCAGCCTCCGAGCACGCTACTGACGCTCATGCACGAAAGCGTGGGTATCGAA
CAGG
>OTU646
GTGAGGAATATTGGTCAATGGGCGGAAGCCTGAACCAGCCATGCCGCGTGATGGAAGGAG
GCCCTATGGGTCGTAAACATCTTTTGTGCGGGAGCAATAAGGGCCACGCGTGGTCCGATG
AGAGTACCGTACGAATAAGCATCGGCTAACTCCGTGCCAGCAGCCGCGGTAATACGGAGG
ATGCAAGCGTTATCCGGATTTATTGGGTTTAAAGGGTGCGTAGGCTGTTGTCCAAGTCAG
TGGTGAAATGCCGGGGCTCAACCCCGGAACTGCCATTGATACTGGATGGCTTGAATGCGG
ATGCCGTGGGAGGAATGAGTAGTGTAGCGGTGAAATGCATAGATATTACTCAGAACACCG
ATTGCGAAGGCATCTCACGAATCCGCTATTGACGCTGAGGCACGAAAGCGTGGGGATCAA
ACAGG
>OTU647
GTGAGGAATATTGGTCAATGGGCGCAAGCCTGAACCAGCCAAGTAGCGTGCAGGACGACG
GCCCTATGGGTTGTAAACTGCTTTTATGCGGGGATAAAGTGTGCCACGTGTGGCATATTG
CAGGTACCGCATGAATAAGGACCGGCTAATTCCGTGCCAGCAGCCGCGGTAATACGGAAG
GTCCGGGCGTTATCCGGATTTATTGGGTTTAAAGGGAGCGTAGGCTGCCTGTTAAGCGTG
CAGTGAAATGTAGGTGCTCAACATCTGACGTGCTGCGCGAACTGGCTGGCTTGAGTGCGT
TGAAGGCGGGCGGAATTCGTGGTGTAGCGGTGAAATGCTTAGATATCACGAAGAACTCCG
ATTGCGAAGGCAGCTCGCCGTGTCGTTACTGACGCTGAAGCTCGAAGGTGCGGGTATCGA
ACAGG
>OTU648
GTGAGGAATATTGGGCAATGGAGGGAACTCTGACCCAGCCATGCCGCGTGAGTGAAGAAG
GTTTTCGGATTGTAAAGCTCTTTCAGATGGGAAGATGATGACGGTACCATCAGAAGAAGC
ACCGGCTAACTTCGTGCCAGCAGCCGCGGTAATACGAAGGGTGCAAGCGTTGTTCGGAAT
TACTGGGCGTAAAGGGTGTGTAGGCGGCCTGTCAAGATAGCGGTGAAATACCGGGGCTCA
ACTCCGGAACTGCCGTTATAACTGGTGGGCTAGAATGACAGAGAGGATATTGGAATACCC
AGTGTAGAGGTGAAATTCGTAGATATTGGGTAGAACACCGGAGGCGAAGGCGAGTATCTG
GCTGTAAATTGACGCTGAGGCACGAAAGCATGGGGATCAAACAGG
>OTU649
GTGGGGAATATTGCACAATGGGGGAAACCCTGATGCAGCGACGCCGCGTGAAGGAAGAAG
TATCTCGGTATGTAAACTTCTATCAGCAGGGAAGATGATGACGGTACCTGACTAAGAAGC
CCCGGCTAACTACGTGCCAGCAGCCGCGGTAATACGTAGGGGGCAAGCGTTATCCGGATT
TACTGGGTGTAAAGGGAGCGTAGACGGCATGTCAAGTCTGATGTGAAAGGCTGGGGCTTA
ACCCCGGGACTGCATTGGAAACTGGCAGGCTGGAGTGCCGGAGGGGTAAGCGGAATTCCT
AGTGTAGCGGTGAAATGCGTAGATATTAGGAGGAACACCAGTGGCGAAGGCGGCTTACTG
GACGTGCACTGACGTTAAGGCTCGAAAGCGTGGGGAGCAAACAGG
>OTU651
GTGGGGAATATTGGACAATGGGCGAAAGCCTGATCCAGCGACGCCGCGTGAAGGAAGAAG
GTCTTCGGATTGTAAACTTTAGTGAGCAGGGACGATAATGACGGTACCTGCAGAGCAAGC
CACGGCTAACTACGTGCCAGCAGCCGCGGTAATACGTAGGTGGCAAGCGTTATCCGGAAT
TACTGGGTGTAAAGGGTGAGTAGGCGGGAAGGCAAGTCAGATGTGAAATGCAGGAGCCCA
ACTCCTGAACTGCATTTGAAACTGTTTTTCTTGAGAGTCGGAGGGGTAATCGGAATTCCC
AGTGTAGCGGTGAAATGCGCAGAGATTGGGAGGAACACCAGTGGCGAAGGCGGATTACTG
GACGACAACTGACGCTGATACACGAAAGCGTGGGGAGCAAACAGG
>OTU653
GTGAGGAATATTGGTCAATGGGCGCAAGCCTGAACCAGCCAAGTAGCGTGCAGGATGACG
GCCCTATGGGTTGTAAACTGCTTTTGTATGGGAATAAAGTCAGGGACGTGTCCCTGTTTG
TATGTACCATAAGAATAAGGACCGGCTAATTCCGTGCCAGCAGCCGCGGTAATACGGAAG
GTCCAGGCGTTATCCGGATTTATTGGGTTTAAAGGGAGCGCAGGCTGTTTGTTAAGCGTG
ACGTGAAATGGTGCGGCTCAACCGTAGCAGTGCGTCGCGAACTGGCTGACTTGAGTGCGG
ACGAGGTATGCGGAATTCGTGGTGTAGCGGTGAAATGCTTAGATATCACGAAGAACTCCG
ATTGCGAAGGCAGCATGCCAGGCCGTAACTGACGCTAATGCTCGAAGGTGCGGGTATCGA
ACAGG
>OTU654
GTGAGGGATATTGCACAATGGGCGCAAGCCTGATGCAGCAACGCCGCGTGAAGGATGACG
GTTTTCGGATTGTAAACTTCTGTTCTTAGTGATGATAATGACATTAGCTAAGGAGAAAGC
CACGGCTAACTACGTGCCAGCAGCCGCGGTAATACGTAGGTGGCAAGCGTTGTCCGGATT
TACTGGGTGTAAAGGGAGCGCAGGCGGGAAAGCAAGTCAGTGGTGAAATGCATGGGCTTA
ACCCATGAACTGCCGTTGAAACTGTTTTTCTTGAGTGAAGTAGAGGCAAGCGGAATTCCG
AGTGTAGCGGTGAAATGCGTAGATATTCGGAGGAACACCAGTGGCGAAGGCGGCTTGCTG
GGCTTTAACTGACGCTGAGGCTCGAAAGTGTGGGGAGCAAACAGG
>OTU655
GTGAGGAATATTAGGCAATGGGGGAAACCCTGACCTAGCGACGCCGCGTGAAGGATGAAG
GTTTTCGGATTGTAAACTTCTTTTATGAGGGACGATAGTGACGGTACCTCATGAATAAGC
CACGGCTAACTACGTGCCAGCAGCCGCGGTAATACGTAGGTGGCGAGCGTTGTCCGGATT
TACTGGGTGTAAAGGGCGAGTAGGCGGGCTTGCAAGTCAGATGTGAAATACCGAGGCTCA
ACTTCGGAGCTGCATTTGAAACTGTAAGTCTTGAGTGATGGAGAGGCAGGCGGAATTCCC
AGTGTAGCGGTAAAATGCATAGATATTGGGAAGAACACCAGTGGCGAAGGCGGCCTGCTG
GACATTAACTGACGCTGAGGAGCGAAAGTGTGGGGAGCAAACAGG
>OTU657
GTGGGGAATATTGGACAATGGGCGCAAGCCTGATCCAGCCATGCCGCGTGAGTGATGAAG
GCCCTAGGGTTGTAAAGCTCTTTTGTGCGGGAAGATAATGACGGTACCGCAAGAATAAGC
CCCGGCTAACTTCGTGCCAGCAGCCGCGGTAATACGAAGGGGGCTAGCGTTGCTCGGAAT
CACTGGGCGTAAAGGGTGCGTAGGCGGGTCTTTAAGTCAGGGGTGAAATCCTGGAGCTCA
ACTCCAGAACTGCCTTTGATACTGAAGATCTTGAGTTCGGGAGAGGTGAGTGGAACTGCG
AGTGTAGAGGTGAAATTCGTAGATATTCGCAAGAACACCAGTGGCGAAGGCGGCTCACTG
GCCCGATACTGACGCTGAGGCACGAAAGCGTGGGGAGCAAACAGG
>OTU658
GTGGGGGATATTGGTCAATGGTCGGAAGACTGAACCAGCCATGCCGCGTGAGGGAATGAG
GCCCTACGGGTCGTGAACCTCTTTTATTCGGGGACAATGGCTCGTTCGCGAAACGAGCTT
GAGGGTACCGAAGGAATAAGCGTCGGCTAACTCCGTGCCAGCAGCCGCGGTAATACGGAG
GACGCGAGCGTTATCCGGATTCATTGGGTTTAAAGGGTGCGCAGGCGGCCGAGCAAGTCA
GCGGTGAAAGCCCGGGGCCCAACCCCGGAAGTGCCGTTGATACTGTTGGGCTCGAATGCG
GTCGAGGCGGGCGGAACGTGGCGTGTAGCGGTGAAATGCGTAGATATGCCACAGAACGCC
GATAGCGGAGGCAGCTCGCCAGGCCTGCATTGACGCTCGGGCACGAAAGCGTGGGGATCG
AACAGG
>OTU659
GTGGGGAATATTGGTCAATGGGCGCGAGCCTGAACCAGCCAAGTAGCGTGCAGGACGACG
GCCCTACGGGTTGTAAACTGCTTTTACGCGGGGATAAAGTGTGCCACGTGTGGCATATTG
CAGGTACCGCGTGAATAAGGACCGGCTAATTCCGTGCCAGCAGCCGCGGTAATACGGAAG
GTCCGGGCGTTATCCGGATTTATTGGGTTTAAAGGGAGCGCAGGCGGGGGGTTAAGCGTG
ACGTGAAATGTGGCGGCTCAACCGCCGAGCTGCGTCGCGAACTGGCTCTCTTGAGTGGGT
ACGCGGGTGGCGGAATTCGTGGTGTAGCGGTGAAATGCTTAGATATCACGAAGACCTCCG
ATTGCGCAGGCAGCTGCCCAGTCCCTTACTGACGCTAATGCTCGAAGGTGCGGGTATCGA
ACAGG
>OTU660
GTGGGGAATATTGGTCAATGGCCGGAAGGCTGAACCAGCCATGCCGCGTGAAGGAAGAAT
GCCCTATGGGTTGTAAACTTCTTTTGTGGTGGAGCAATAAGGCGTACGTGTACGCCGATG
AGAGTACATCACGAATAAGCATCGGCTAACTCCGTGCCAGCAGCCGCGGTAATACGGAGG
ATGCAAGCGTTATCCGGATTTATTGGGTTTAAAGGGTGCGTAGGCTGTTTGTCAAGTCAG
GGGTGAAATACCACAGCTTAACTGTGGAACTGCCTTTGATACTGGCAGGCTGGAATACGG
ATGCCGTGGGAGGAATGAGTAGTGTAGCGGTGAAATGCATAGATATTACTCAGAACACCG
ATTGCGAAGGCATCTCACGAATCCGTCATTGACGCTGAGGCACGAAAGCGTGGGGATCAA
ACAGG
>OTU661
GTGGGGAATATTGGGCAATGGGCGCAAGCCTGACCCAGCAACGCCGCGTGAAGGAAGAAG
GCTTTCGGGTTGTAAACTTCTTTTAAGGGGGAAGAGCAGAAGACGGTACCCCTAGAATAA
GCCACGGCTAACTACGTGCCAGCAGCCGCGGTAATACGTAGGTGGCAAGCGTTGTCCGGA
TTTACTGGGTGTAAAGGGCGTGCAGCCGGGTGTGCAAGTCAGATGTGAAATGCAGGGGCT
CAACCCCTGAACTGCATTTGAAACTGTATATCTTGAGTACCGGAGGGGCAATCGGAATTC
CTAGTGTAGCGGTGAAATGCGTAGATATTAGGAGGAACACCAGTGGCGAAGGCGGATTGC
TGGACGGCAACTGACGGTGAGGCGCGAAAGTGTGGGGAGCAAACAGG
>OTU662
GTGAGGAATATTGGTCAATGGGCGCGAGCCTGAACCAGCCAAGTAGCGTGCAGGAAGACT
GCCCTATGGGTTGTAAACTGCTTTTATGCGGGAATAAAGTCAGGTACGCGTACCTGTTTG
TATGTACCGCATGAATAAGGACCGGCTAATTCCGTGCCAGCAGCCGCGGTAATACGGAAG
GTCCGGGCGTTATCCGGATTTATTGGGTTTAAAGGGAGCGCAGGCGGGTGGTTAAGCGTG
CTGTGAAATGTACCGGCTCAACCGGTGACGTGCAGCGCGAACTGGCTATCTTGAGTGGGT
ACGACGTCAGCGGAATTCGTGGTGTAGCGGTGAAATGCTTAGATATCACGAAGAACTCCG
ATTGCGAAGGCAGCTGTCGAGTCCCTTACTGACGCTAAAGCTCGAAGGTGCGGGTATCGA
ACAGG
>OTU663
GTGGGGAATATTGGGCAATGGGGGAAACCCTGACCCAGCAACGCCGCGTGAAGGAAGAAG
GCCTTCGGGTTGTAAACTTCTTTTGTTGAGGACGAAGAAAGTGACGGTACTCGACGAATA
AGCTACGGCTAACTACGTGCCAGCAGCCGCGGTAATACGTAGGTGGCAAGCGTTGTCCGG
ATTTACTGGGTGTAAAGGGCGCGTAGGCGGGACTGCAAGTCAGATGTGAAAACTATGGGC
TTAACCCATAGCCTGCATTTGAAACTGCGATTCTTGAGTGATGGAGAGGCAAGCGGAATT
CCGTGTGTAGCGGTGAAATGCGTAGATATACGGAGGAACACCAGTGGCGAAGGCGGCTTG
CTGGACATTAACTGACGCTGAGGCGCGAAAGCGTGGGGAGCAAACAGG
>OTU664
GTGGGGAATATTGGACAATGGGGGCAACCCTGATCCAGCGATGCCGCGTGAGTGAAGAAG
GTCTTAGGATTGTAAAGCTCTTTTGACGGGGAAGATGATGACGGTACCCGTAGAATAAGC
ACCGGCTAACTCTGTGCCAGCAGCCGCGGTAATACAGAGGGTGCAAGCGTTGTTCGGAAT
TACTGGGCGTAAAGGGCGTGTAGGCGGTTAGATAAGTCAGATGTTAAAGACCCGGGCTTA
ACCTGGGGGCTGCGTTTGATACTGTTTGACTAGAGAGCAGGAGGGGAGAATGGAATTTCC
GGTGTAGAGGTAAAATTCGTAGATATCGGAAGGAACACCAGTGGCGAAGGCGATTCTCTG
GACTGCAACTGACGCTGAGGCGCGAAAGCGTGGGGAGCAAACAGG
>OTU665
GTGAGGAATATTGGTCAATGGGCGGAAGCCTGAACCAGCCATGCCGCGTGCAGGATGACG
GCCCTATGGGTTGTAAACTGCTTTTGTGGCGGAGCAATAAGGGTTACGTGTAATCCGATG
AGAGTACGTCACGAATAAGCATCGGCTAACTCCGTGCCAGCAGCCGCGGTAATACGGAGG
ATGCGAGCGTTATCCGGATTTATTGGGTTTAAAGGGTGCGTAGGCGGGTTGCCAAGTCAG
GGGTGAAATCCCGGAGCCTAACTCCGGAACTGCCTTTGATACTGGCAGTCTTGAATTCGG
ATGCCGTGGGAGGAATGAGTAGTGTAGCGGTGAAATGCATAGATATTACTCAGAACACCG
ATTGCGAAGGCATCTCACGAATCCGACATTGACGCTGAGGCACGAAAGCGTGGGGATCAA
ACAGG
>OTU666
GTGGGGAATATTGCACAATGGGGGAAACCCTGATGCAGCAACGCCGCGTGAGTGATGACG
GCCTTCGGGTTGTAAAGCTCTGTCTTTGGGGACGATAATGACGGTACCCAAGGAGGAAGT
CACGGCTAACTACGTGCCAGCAGCCGCGGTAATACGTAGGTGACAAGCGTTATCCGGATT
TACTGGGCGTAAAGGGAGCGTAGGCGGATGATTAAGTGGGATGTGAAATACCCGGGCTCA
ACCTGGGTGCTGCATTCCAAACTGGTTATCTAGAGTGCAGGAGAGGAGAGTGGAATTCCT
AGTGTAGCGGTGAAATGCGTAGAGATTAGGAAGAACACCAGTGGCGAAGGCGACTCTCTG
GACTGTAACTGACGCTGAGGCTCGAAAGCGTGGGGAGCAAACAGG
>OTU667
GTGAGGAATATTGGTCAATGGGCGAGAGCCTGAACCAGCCAAGTAGCGTGCAGGACGACG
GCCCTATGGGTTGTAAACTGCTTTTATGCGGGGATAAAGTTCACTACGTGTAGTGTTTTG
CAGGTACCGCATGAATAAGGACCGGCTAATTCCGTGCCAGCAGCCGCGGTAATACGGAAG
GTCCGGGCGTTATCCGGATTTATTGGGTTTAAAGGGAGCGCAGGCCGGAGGTCAAGCGTG
ACGTGAAATGTAGCCGCTCAACGGCTGAACTGCGTCGCGAACTGGCTTTCTTGAGTGAGT
TCGATGTGGGCGGAATTCGTGGTGTAGCGGTGAAATGCTTAGATATCACGAAGAACTCCG
ATTGCGAAGGCAGCCCACAAGGCCTTTACTGACGCTAAAGCTCGAAGGTGCGGGTATCGA
ACAGG
>OTU668
GTGGGGAATATTGGGCAATGGGCGAAAGCCTGACCCAGCAACGCCGCGTGAAGGAAGAAG
GTTTTCGGATTGTAAACTTCTGTCCTATGTGAAGAGGAAGAGACGGTAGCATAGGAGGAA
GCCCCGGCTAACTACGTGCCAGCAGCCGCGGTAATACGTAGGGGGCGAGCGTTGTCCGGA
ATGATTGGGCGTAAAGGGCGCGTAGGCGGCTTGATAAGTCTGGAGTGAAAGTCCTGTTTT
CAAGATGGGAATTGCTTTGGATACTGTTGAGCTTGAGTGCGGGAGAGGTTATCGGAATTC
CCGGTGTAGCGGTGAAATGCGTAGAGATCGGGAGGAACACCAGTGGCGAAGGCGGGTAAC
TGGACCGCAACTGACGCTGAGGCGCGAAAGTGTGGGGAGCAAACAGG
>OTU672
GTGAGGAATATTGGTCAATGGGCGAGAGCCTGAACCAGCCAAGTAGCGTGCAGGATGACG
GCCCTATGGGTTGTAAACTGCTTTTATATGAGGATAAAGTTCGTTACGTGTAACGTTTTG
CAGGTATCATATGAATAAGGACCGGCTAATTCCGTGCCAGCAGCCGCGGTAATACGGAAG
GTCCGGGCGTTATCCGGATTTATTGGGTTTAAAGGGAGCGCAGACGGTCAGTTAAGCGTG
CAGTTAAATGATGTGGCTCAACCATGTTATGCTGCGCGAACTGGCTGACTTGAGTTCACG
GAACGTGGGCGGAATTTGTGGTGTAGCGGTGAAATGCTTAGATATCACGAAGAACTCCGA
TTGCGAAGGCAGCCCGCGGCAGTGTTACTGACGTTCATGCTCGAAGGTGCGGGTATCGAA
CAGG
>OTU675
GTGAGGAATATTGGTCAATGGGCGGAAGCCTGAACCAGCCAAGTAGCGTGAAGGACGACG
GCCCTACGGGTTGTAAACTTCTTTTATGCGGGAACAAAGTGCGCCACGCGTGGCGCTTTG
CGCGTACCGCAGGAAAAAGCACCGGCTAATTCCGTGCCAGCAGCCGCGGTAATACGGAAG
GTGCGAGCGTTATCCGGATTCATTGGGTTTAAAGGGAGCGTAGGCGGAGCGCCAAGTCAG
CTGTGAAATCCCGCGGCTCAACCGTGGAACTGCAGTTGAAACTGGCGCCCTTGAGTGCAC
ATGAGGATGGCGGAATTCGTGGTGTAGCGGTGAAATGCTTAGATATCACGAAGAACCCCG
ATTGCGAAGGCAGCTGTCTGGGGTGCCACTGACGCTGAGGCTCGAAAGTGCGGGTATCAA
ACAGG
>OTU676
GTAGGGAATATTGGTCAATGGGGGAAACCCTGAACCAGCGACGCCGCGTGAGTGAAGAAG
TATTTCGGTATGTAAAGCTCTATCAGCAGGGACGATGATGACGGTACCTGACTAAGAAGC
CCCGGCTAACTACGTGCCAGCAGCCGCGGTAATACGTAGGGGGCAAGCGTTATCCGGATT
TACTGGGTGTAAAGGGAGTGTAGGTGGCCGTGCAAGTCAGATGTGAAATCCCGGGGCTCA
ACCCCGTGACTGCATTTGAAACTGCGTGGCTGGAGTGCAGGAGAGGTAAGCGGAATTCCT
AGTGGAGCGGTGAAATGCGTAGATATTAGGAGGAACACCGGTGGCGAAGGCGGCTTACTG
GACTGTAACTGACACTGAGGCTCGAAAGCGTGGGGAGCAAACAGG
>OTU678
GTGGGGAATATTGCACAATGGGGGAAACCCTGATGCAGCAACGCCGCGTGAAGGAAGAAG
TATTTCGGTATGTAAACTTCTATCGACAGGGAAGAAACAAATGACGGTACCTGAATAAGA
AGCACCGGCTAAATACGTGCCAGCAGCCGCGGTAATACGTATGGTGCAAGCGTTATCCGG
ATTTACTGGGTGTAAAGGGTGAGCAGGCGGTTATGCAAGTCATACGTGAAATGTCGGGGC
TTAACCCCGGCCTGCGTAAGAAACTGTATAACTTGAGTGCAGGAGAGGCAAGCGGAATTC
CCAGTGTAGCGGTGAAATGCGTAGATATTGGGAAGAACACCGGTGGCGAAGGCGGCTTGC
TGGACTGTAACTGACGCTGAGTCACGAAAGCGTGGGGAGCGAACAGG
>OTU679
GTGAGGAATATTGGTCAATGGGCGAGAGCCTGAACCAGCCAAGTAGCGTGAAGGATGACG
GCCCTACGGGTTGTAAACTTCTTTTATGCGGGAATAAAGTTCGCCACGTGTGGCGTTTTG
CATGTACCGCAAGAAAAAGCACCGGCTAATTCCGTGCCAGCAGCCGCGGTAATACGGAAG
GTGCGAGCGTTATCCGGATTTATTGGGTTTAAAGGGAGCGTAGGCGGAGCGCCAAGTCAG
CTGTGAAATCCTGCGGCTCAACCGTGGGCCTGCAGTTGAAACTGGCGTTCTTGAGTGCAC
ATGAGGATGGTGGAATTCGTGGTGTAGCGGTGAAATGCTTAGATATCACGAAGAACTCCG
ATTGCGAAGGCAGCTGTCTGGGGTGCAACTGACGCTGAGGCTCGAAAGTGCGGGTATCAA
ACAGG
>OTU681
GCTAAGAATATTCCGCAATGGACGAAAGTCTGACGGAGCGACGCCGCGTGGATGATGAAG
GCCGGAAGGTTGTAAAATCCTTTTATGACTGAGGAATAAGTGAAGTGAGAGAAACGCTTC
ATGGTGACTGTAGGTCATGAATAAGCAACGGCTAATTACGTGCCAGCAGCCGCGGTAACA
CGTAAGTTGCGAGCGTTGTTCGGAATTATTGGGCGTAAAGGGTATGTAGGCGGTTCTGCA
AGTCTGGTGTGAAATGCCGGGGCTCAACCCCGGAACTGCGTTGGAAACTGCAGGACTTGA
ATCGCTGAGGGGCAGCCAGAATTCCAGGTGTAGGGGTGAAATCTGTAGATATCTGGAAGA
ATACCAATGGCGAAGGCAGGCTGCCAGCAGATGATTGACGCTGAGGTACGAAGGTGCGGG
GAGCAAACAGG
>OTU683
GTGGGGAATTTTGCGCAATGGGGGAAACCCTGACGCAGCAACGCCGCGTGGAGGATGAAG
TATCTTGGTACGTAAACTCCTTTCGATGGGGACGATTATGACGGTACCCATAGAAGAAGC
CCCGGCTAACTTCGTGCCAGCAGCCGCGGTAATACGAGGGGGGCAAGCGTTGTTCGGATT
TATTGGGCGTAAAGGGTGCGTAGGCGGTTTGATAAGTCTGGTGTGAAATCTATGGGCTCA
ACCCATAGTCTGCACTAGAAACTGTCGGGCTTGAGTATGGGAGAGGTGAGTGGAATTTCC
GGTGTAGCGGTGAAATGCGTAGATATCGGAAGGAACACCTGTGGCGAAAGCGGCTCACTG
GACCATAACTGACGCTGAGGCACGAAAGCTAGGGGAGCAAACAGG
>OTU684
GTGAGGAATATTGGTCAATGGACGAGAGTCTGAACCAGCCAAGTAGCGTGAAGGAAGACT
GCCCTATGGGTTGTAAACTTCTTTTGTATGGGAATAAAGTGCCCTACGTGTTAGGGTTTT
GTATGTACCTTACGAATAAGCATCGGCTAATTCCGTGCCAGCAGCCGCGGTAATACGGAA
GATGCGAGCGTTATCCGGATTTATTGGGTTTAAAGGGAGCGTAGGCGGGCTGTTAAGCCA
GCGGTCAAATGTCATGGCCCAACCTTGGCATGCCGTTGGAACTGGCGGTCTTGAATACAC
ACAAGGGCGGTGGAATTCGTTGTGTAGCGGTGAAATGCTTAGATATGACGAAGAACTCCG
ATTGCGAAGGCAGCCGCCTGGGGTGCGATTGACGCTGAGGCTCGAAAGTGCGGGTATCGA
ACAGG
>OTU687
GTGGGGAATATTGCACAATGGAGGAAACTCTGATGCAGCGACGCCGCGTGAGTGAAGAAG
TAGTTCGCTATGTAAAGCTCTATCAGCAGGGAAGATAGTGACGGTACCTGACTAAGAAGC
TCCGGCTAAATACGTGCCAGCAGCCGCGGTAATACGTATGGAGCAAGCGTTATCCGGATT
TACTGGGTGTAAAGGGAGTGTAGGTGGCCAGGCAAGTCAGAAGTGAAAGCCCGGGGCTCA
ACCCCGGGACTGCTTTTGAAACTGCAGGGCTAGAGTGCAGGAGGGGCAAGTGGAATTCCT
AGTGTAGCGGTGAAATGCGTAGATATTAGGAGGAACACCAGTGGCGAAGGCGGCTTGCTG
GACTGTAACTGACACTGAGGCTCGAAAGCGTGGGGAGCAAACAGG
>OTU688
GTGGGGAATATTGGGCAATGGGCGAAAGCCTGACCCAGCGACGCCGCGTGAAGGAAGAAG
GTCTTCGGATTGTAAACTTTAGTCGACAGGGAAGAAACAAATGACGGTACCTGTAGAGGA
AGCCACGACTAACTACGTGCCAGCAGTCGCGGTAATACGTAGGTGGCAAGCGTTATCCGG
ATTTACTGGGTGTAAAGGGTGTGTAGGCGGGCAAACAAGTCAGATGTGAAAATTATGGGC
TCAACTCATAACTTGCATTTGAAACTGTATGTCTTGAGGATGGGAGAGGTAAATGGAATT
CCCGGTGTAGCGGTGAAATGCGTAGATATCGGGAGGAACACCAGTGGCGAAGGCGATTTA
CTGGACCATAACTGACGCTGAGACACGAAAGCGTGGGGAGCAAACAGG
>OTU689
GTGGGGAATTTTGGACAATGGGCGCAAGCCTGATCCAGCTATTCCGCGTGTGGGATGAAG
GCCCTCGGGTTGTAAACCACTTTTGTAGAGAACGAAAAGACACCTTCGAATAAAGGGTGT
TGCTGACGGTACTCTAAGAATAAGCACCGGCTAACTACGTGCCAGCAGCCGCGGTAATAC
GTAGGGTGCGAGCGTTAATCGGAATTACTGGGCGTAAAGGGTGCGCAGGCGGTTGAGTAA
GACAGATGTGAAATCCCCGAGCTTAACTCGGGAATGGCATATGTGACTGCTCGACTAGAG
TGTGTCAGAGGGAGGTGGAATTCCACGTGTAGCAGTGAAATGCGTAGATATGTGGAAGAA
CACCGATGGCGAAGGCAGCCTCCTGGGACATAACTGACGCTCAGGCACGAAAGCGTGGGG
AGCAAACAGG
>OTU692
GTGAGGGATATTGCACAATGGGGGGAACCCTGATGCAGCAACGCCGCGTGGGTGAAGAAG
TATTTCGATATGTAAAGCCCTATCAGCAGGGAAGATAATGACGGTACCTGACTAAGAAGC
TCCGGCTAAATACGTGCCAGCAGCCGCGGTAATACGTATGGAGCAAGCGTTATCCGGATT
TACTGGGTGTAAAGGGTGCGTAGGTGGCCATGTAAGTCTGATGTGAAATACCGGGGCTTA
ACCCCGGAGCTGCATTGGAAACTGGGTGGCTTGAGACCGGGAGGGGCAGGCGGAATTCCT
AGTGTAGCGGTGAAATGCGTAGATATTAGGAAGAACACCGGTGGCGAAGGCGGCCTGCTG
GACCGGGACTGACACTGAGGCACGAAAGCGTGGGGAGCAAACAGG
>OTU693
GTGAGGAATATTGGTCAATGGGCGGGAGCCTGAACCAGCCAAGTCGCGTGGGGGAAGTAG
GTCCTACGGATCGTGAACCCCTTTGGCCGGGGAGCAACGCGCGGGACTTGTCCCGCGGTG
AGAGTACCCGGAGAACAAGCATCGGCTAACTCCGTGCCAGCAGCCGCGGTAATACGGAGG
ATGCGAGCGTTATCCGGATTTATTGGGTTTAAAGGGTGCGCAGGCGGCGCGACAAGCCGG
CGGTAAAATTGCGGTGCTCAACGCCGTAGAGCCGTCGGAACTGCCGTGCTGGAGTGCGTG
GGACGTGCGCGGAATGCGCGGTGTAGCGGTGAAATGCATAGATATCACGCAGAACCCCGA
TTGCGAAGGCAGCGTCCGACCACGCCACTGACGCTGAGGCACGAAGGCGTGGGTATCGAA
CAGG
>OTU694
GTCGGGAATATTGCGCAATGGAGGAAACTCTGACGCAGTGACGCCGCGTATAGGAAGAAG
GTTTTCGGATTGTAAACTATTGTCGTTAGGGAAGAAAAAAGACAGTACCTAAGGAGGAAG
CCCCGGCTAACTATGTGCCAGCAGCCGCGGTAATACATAGGGGGCAAGCGTTATCCGGAA
TTATTGGGTGTAAAGGGTGCGTAGACGGGCATTTAAGTTGGTTGTGAAATCCCTCGGCTC
AACTGAGGAACTGCAACCAAAACTGAGAGTCTTGAGTGTCGGAGAGGAAAGTGGAATTCC
TAGTGTAGCGGTGAAATGCGTAGATATTAGGAGGAACACCAGTGGCGAAGGCGACTTTCT
GGACGATAACTGACGTTGAGGCACGAAAGTGTGGGGAGCAAACAGG
>OTU695
GTGGGGAATCTTCCGCAATGGACGAAAGTCTGACGGAGCAACGCCGCGTGAGCGAAGAAG
GTCTTCGGATCGTAAAGCTCTGTTGTTAGGGAAGAACAAGTATCGGAGGAAATGCCGGTA
CCTTGACGGTACCTGACGAGAAAGCCACGGCTAACTACGTGCCAGCAGCCGCGGTAATAC
GTAGGTGGCAAGCGTTGTCCGGAATTATTGGGCGTAAAGCGCGCGCAGGCGGTCCTTTAA
GTCTGATGTGAAATCTTGCGGCTCAACCGCAAGCGGTCATTGGAAACTGGGGGACTTGAG
TGCAGAAGAGGAAAGCGGAATTCCACGTGTAGCGGTGAAATGCGTAGAGATGTGGAGGAA
CACCAGTGGCGAAGGCGGCTTTCTGGTCTGTAACTGACGCTGAGGCGCGAAAGCGTGGGG
AGCAAACAGG
>OTU697
GTGGGGAATATTGCACAATGGGCGCAAGCCTGATGCAGCGACGCCGCGTGAGGGATGGAG
GCCTTCGGGTTGTAAACCTCTTTTATCGGGGAGCAAGCGAGAGTGAGTTTACCCGTTGAA
TAAGCACCGGCTAACTACGTGCCAGCAGCCGCGGTAATACGTAGGGTGCAAGCGTTATCC
GGAATTATTGGGCGTAAAGGGCTCGTAGGCGGTTCGTCGCGTCCGGTGTGAAAGTCCATC
GCTTAACGGTGGATCCGCGCCGGGTACGGGCGGGCTTGAGTGCGGTAGGGGAGACTGGAA
TTCCCGGTGTAACGGTGGAATGTGTAGATATCGGGAAGAACACCAATGGCGAAGGCAGGT
CTCTGGGCCGTTACTGACGCTGAGGAGCGAAAGCGTGGGGAGCGAACAGG
>OTU701
GTGGGGGATATTGCACAATGGGGGAAACCCTGATGCAGCGACGCCGCGTGAGTGAAGAAG
TATTTCGGTATGTAAAGCTCTATCAGCAGGGACGAAAATGACGGTACCTGAGTAAGAAGC
CCCGGCTAACTACGTGCCAGCAGCCGCGGTAATACGTAGGGGGCAAGCGTTATCCGGATT
TACTGGGTGTAAAGGGAGCGTAGACGGTTATGCAAGTCTGGAGTGAAAGGCGGGGGCTCA
ACCCCCGGACTGCTCTGGAAACTGTAGAACTAGAGTGCAGGAGGGGTAAGTGGAATTCCT
AGTGTAGCGGTGAAATGCGTAGATATTAGGAGGAACACCAGTGGCGAAGGCGGCTTACTG
GACTGTAACTGACGTTGAGGCTCGAAAGCGTGGGGAGCAAACAGG
>OTU708
GTGGGGGATTTTGCACAATGGGGGGAACCCTGATGCAGCGACGCCGCGTGAGTGAAGAAG
TATTTCGATACGTAAAGCTCTATCAGCAGGGAAGAAAATGACGGTACCTGACTAAGAAGC
CCCGGCTAACTACGTGCCAGCAGCCGCGGTAATACGTAGGGGGCAAGCGTTATCCGGATT
TACTGGGTGTAAAGGGAGCGTAGGCGGCAAGGCAAGTCAGAAGTGAAACCCGTCGGCTTA
ACCGACGACCTGCTTTTGAAACTGTCGAGCTAGAGTACTGGAGGGGTAAGCGGAACTCCT
GGTGTAGCGGTGAAATGCGTAGATATCAGGAAGAACACCGGTGGCGAAGGCGGCTTACTG
GACAGTTACTGACGCTCAGGCTCGAAAGCGTGGGGAGCAAACAGG
>OTU710
GTAGGGAATATTGGGCAATGGGCGCAAGCCTGACCCAGCAACACCGCGTGAATGATGAAG
GTCTTCGGATTGTAAAGTTCTGTGATGGGGGACGAAGAAAGTGACGGTACCCCAAGAGCA
AGCCACGGCTAACTACGTGCCAGCAGCCGCGGTAATACGTAGGTGGCAAGCGTTGTCCGG
AATGACTGGGCGTAAAGGGTACGTAGGTGGCTATTCAAGTTAGTTGTGAAATCCCGGGGC
TTAACTTCGGTGCTACAATTAAGACTGTTTAGCTTGAGTGCAGGAGGGGTAAGTGGAATT
CCTAGTGTAGCGGTGGAATGCGTAGATATTAGGAAGAACACCGGTGGCGAAGGCGACTTA
CTGGACTGTAACTGACACTGAAGTACGAAAGCGTGGGGAGCAAACAGG
>OTU711
GTGGGGAATCTTCCGCAATGGGCGAAAGCCTGACGGAGCAATGCCGCGTGAGTGATGAAG
GAATTCGTTCCGTAAAGCTCTTTTGTTTATGACGAATGTGCAGATTGTGAACAATGATTT
GTAATGACGGTAGTAAACGAATAAGCCACGGCTAACTACGTGCCAGCAGCCGCGGTAATA
CGTAGGTGGCGAGCGTTGTCCGGAATTATTGGGCGTAAAGAGCATGTAGGCGGTTTTTTA
AGTCTGGAGTGAAAATGCGGGGCTCAACCCCGTATGGCTCTGGATACTGGAAGACTTGAG
TGCAGGAGAGGAAAGGGGAATTCCCAGTGTAGCGGTGAAATGCGTAGATATTGGGAGGAA
CACCAGTGGCGAAGGCGCCTTTCTGGACTGTGTCTGACGCTGAGATGCGAAAGCCAGGGT
AGCGAACGGG
>OTU712
GTGGGGAATATTGCGCAATGGGGGAAACCCTGACGCAGCAACGCCGTGTGAAGGAAGAAG
GCTCTAGGGTTGTAAACTTCTTTGATTAGGGACGAAAAAAATGACGGTACCTAAAGAACA
AGCCACGGCTAACTACGTGCCAGCAGCCGCGGTAATACGTAGGTGGCAAGCGTTGTCCGG
AATAACTGGGTGTAAAGGGCGAGTAGGTGGGACATTAAGTCAGATGTGAAATTTGGGGGC
TCAACTCCTAAGCTGCATCTGAAACTAAAGTTCTTGAGTGCTGGAGAGGGAAGCGGAATT
CCTAGTGTAGCGGTGAAATGCGTAGATATTAGGAGGAACACCAGTGGCGAAGGCGGCTTT
CTGGACAGTAACTGACACTGAGGCGCGAAAGCGTGGGGAGCGAACAGG
>OTU713
GTGAGGAATATTGGTCAATGGTCGAGAGACTGAACCAGCCAAGTAGCGTGCAGGATGACG
GCCCTATGGGTTGTAAACTGCTTTTATGCGGGGATAAAGTGCGGCACGTGTGCCGTTTTG
TAGGTACCGCATGAATAAGGACCGGCTAATTCCGTGCCAGCAGCCGCGGTAATACGGAAG
GTCCGGGCGTTATCCGGATTTATTGGGTTTAAAGGGAGCGCAGGCCGAAGATTAAGCGTG
ACGTGAAATGTCCCGGCTCAACCGGGGAGTTGCGTCGCGAACTGGTTTTCTTGAGTGAGT
TCGATGTAGGCGGAATTCGTGGTGTAGCGGTGAAATGCTTAGATATCACGAAGAACCCCG
ATTGCGAAGGCAGCCTACAAGGCCTTTACTGACGCTAAAGCTCGAAAGTGCGGGTATCGA
ACAGG
>OTU714
GTCGAGAATCTTGGGCAATGCGCGAAAGCGTGACCCAGCAATGCCGCGTGCGTGATGAAG
GTCTTCGGATTGTAAAGCGCTGTCAACCGGGACGAAACATTGACGGTACCGGTGAAGGAA
GCCACGGCTAACTACGTGCCAGCAGCCGCGGTAATACGTAGGTGGCGAGCGTTGTTCGGA
TTTATTGGGCGTAAAGGGTCTTTAGGAGGTTCGTTAAATGCGGGGTGAAATCCGGGGGCT
CAACTCCCGAACTGCCCTGTAGACTGATGGACTAGGGTACTGGAGAGGTAAGCGGAATAC
CAAGTGTAGCGGTGGAATGCGTAGATATTTGGTAGAACACCAAGAGCGAAGGCAGCTTAC
TGGACTTTGACCGACTCTGAAGGACGAAAGCGTGGGGAGCAAACAGG
>OTU717
GTGGGGAATATTGCGCAATGGGGGAAACCCTGACGCAGCAACGCCGCGTGAAGGATGAAG
GTTTTCGGATTGTAAACTTCTTTGACAGGGGACGAAGAAATGACGGTACCCTGAAAACAA
GTCACGGCTAACTACGTGCCAGCAGCCGCGGTAATACGTAGGTGACAAGCGTTATCCGGA
TTTACTGGGTGTAAAGGGCGTGTAGGCGGGTCAGCAAGTCAGATGTGAAAACCCGGGGCT
TAACCCCGGGACTGCATCTGAGACTGTCGGTCTTGAGTACCGGAGAGGAAAGTGGAATTC
CCAGTGTAGCGGTGAAATGCGTAGAGATTGGGAGGAACACCAGTGGCGAAGGCGGCTTTC
TGGACGGTAACTGACGCTGAGGCGCGAAAGCGTGGGGAGCAAACAGG
>OTU721
GTGAGGAATATTGGTCAATGGGCGCGAGCCTGAACCAGCCAAGTAGCGTGGGGGATGACT
GCCCTATGGGTTGTAAACCCCTTTTGCGCGGGGATAAACCGGCGGACGCGTCCGCCGCTG
CAGGTACCGCGCGAATAAGGACCGGCTAATTCCGTGCCAGCAGCCGCGGTAATACGGAAG
GTCCGGGCGTTATCCGGATTTATTGGGTTTAAAGGGAGCGTAGGCGGGAGGCTAAGCGTG
CTGTGAAATCCGGCGGCTCAACCGTCGCGAGCAGCGCGAACTGGCTTTCTTGAGTGCGCG
GGAGGCAGGCGGAATTCGTGGTGTAGCGGTGAAATGCTTAGATATCACGAAGAACCCCGA
TTGCGAAGGCAGCCTGCCGTAGCGTTACTGACGCTGAAGCTCGAAGGTGCGGGTATCGAA
CAGG
>OTU722
GTGGGGAATTTTGCGCAATGGGGGAAACCCTGACGCAGCAACGCCGCGTGGAGGATGAAG
TCCCTTGGGATGTAAACTCCTTTCGACCCGGACGATACTGACGGTACGGGTGGAAGAAGC
ACCGGCTAACTCTGTGCCAGCAGCCGCGGTAATACAGAGGGTGCGAGCGTTGTTCGGAAT
TATTGGGCGTAAAGGGCGCGTAGGCGGTGCGGTAAGTCACCTGTGAAATCTCCTGGCTCA
ACTGGGAGCTTGCAGGCGAAACTGCCGTGCTGGAGTGTGGGAGAGGTGCGTGGAATTCCC
GGTGTAGCGGTGAAATGCGTAGATATCGGGAGGAACACCTGTGGCGAAAGCGGCGCACTG
GACCACAACTGACGCTGAGGCGCGAAAGCTAGGGGAGCAAACAGG
>OTU724
GTGAGGAATATTGGTCAATGGACGAGAGTCTGAACCAGCCAAGTAGCGTGCAGGATGACG
GCCCTATGGGTTGTAAACTGCTTTTATGCGGGGATAAAGTCGGCTACGCGTAGCCGTTTG
TAGGTACCGCATGAATAAGGACCGGCTAATTCCGTGCCAGCAGCCGCGGTAATACGGAAG
GTCCGGGCGTTATCCGGATTTATTGGGTTTAAAGGGAGCGCAGGCCGATGGTTAAGCGTG
ACGTGAAATGTAGCCGCTCAACGGCTGAGTTGCGTCGCGAACTGGCTGTCTTGAGTGAGT
TCGATGTGGGCGGAATTCGTGGTGTAGCGGTGAAATGCTTAGATATCACGAAGAACTCCG
ATTGCGAAGGCAGCCCACAAGGCCTTTACTGACGCTAAAGCTCGAAGGTGCGGGTATCGA
ACAGG
>OTU725
GTGAGGAATATTGGTCAATGGGCGAGAGCCTGAACCAGCCAAGTAGCGTGCAGGATGACG
GCCCTATGGGTTGTAAACTGCTTTTATCGGGGGATAAAGTGGGCTACGTGTAGCCTATTG
TAGGTACCCGTTGAATAAGGACCGGCTAATTCCGTGCCAGCAGCCGCGGTAATACGGAAG
GTCCGGGCGTTATCCGGATTTATTGGGTTTAAAGGGAGCGCAGGCCGGAGGCTAAGCGTG
ACGTGAAATGTAGGCGCTCAACGTCTGAATTGCGTCGCGAACTGGTTTCCTTGAGTGCAT
TCGACGCTGGCGGAATTCGTGGTGTAGCGGTGAAATGCTTAGATATCACGAAGAACTCCG
ATTGCGAAGGCAGCTGGCGAGACTGTAACTGACGCTAAAGCTCGAAAGTGCGGGTATCGA
ACAGG
>OTU728
GTGGGGAATCTTCCGCAATGGGCGCAAGCCTGACGGAGCAACGCCGCGTGAGTGAGGAAG
TTTTTCGGAACGTAAAGCTCTGTTGTACCCGACGAACGTGTATCTTATCAACAACGGGAT
ATAATGACGGTAGGGTACGAGGAAGCCACGGCTAACTACGTGCCAGCAGCCGCGGTAATA
CGTAGGTGGCAAGCGTTGTCCGGAATTATTGGGCGTAAAGCGCATGTAGGCGGCGGGTTA
AGTCTGTCGTGAAACTGCGGGGCTCAGCCCCGTATGGCGATGGAAACTGATGTGCTTGAG
TGCAGGAGAGGAAAGGGGAACTCCCAGTGTAGCGGTGAAATGCGTAGATATTGGGAAGAA
CACCGGTGGCGAAGGCGCCTTTCTGGACTGTGTCTGACGCTGAGATGCGAAAGCCAGGGT
AGCGAACGGG
>OTU732
GTGGGGAATATTGCACAATGGGCGAAAGCCTGATGCAGCGACGCCGCGTGAGCGATGAAG
TATTTCGGTATGTAAAGCTCTATCAGCAGGGAAGAATAAATGACGGTACCTGACTAAGAA
GCTCCGGCTAAATACGTGCCAGCAGCCGCGGTAATACGTATGGAGCAAGCGTTATCCGGA
TTTACTGGGTGTAAAGGGAGTGTAGGCGGTTTTATAAGTCTGATGTGAAAGCCCGCGGCT
CAACCGCGGTACTGCATTGGAAACTGTAGAACTAGAGTGTCGGAGAGGTAAGTGGAATTC
CTAGTGTAGCGGTGAAATGCGTAGATATTAGGAGGAACACCAGTGGCGAAGGCGGCTTAC
TGGACGATTACTGACGCTGAGGCTCGAAAGCGTGGGGAGCAAACAGG
>OTU734
GTAAGGGATATTGGGCAATGGGGGCAACCCTGACCCAGCCATGCCGCGTGAGGGAATGAG
GCCCTACGGGTCGTGAACCTCTTTTATTCGGGGACAAGGATCCGGTCGCGAACCGGGTTT
GAGGGTACCGAAGGAATAAGCATCGGCTAACTCCGTGCCAGCAGCCGCGGTAATACGGAG
GATGCGAGCGTTATCCGGATTCATTGGGTTTAAAGGGTGCGCAGGCGGCCATGCAAGTCA
GCGGTGAAAGCCCGGGGCCCAACCCCGGAAGTGCCGTTGATACTGTGTGGCTGGAATGCG
GTCGAGGCGGGCGGAACGTGGCGTGTAGCGGTGAAATGCGTAGATATGCCACAGAACGCC
GATAGCGAAGGCAGCTCGCCAGGCCTGCATTGACGCTCGGGCACGAAAGCGTGGGGATCG
AACAGG
>OTU735
GTGGGGAATATTGGACAATGGGGGAAACCCTGATCCAGCGACGCCGCGTGAGTGAAGAAG
TATTTCGGTATGTAAAGCTCTATCAGCAGGGAAGAAAATGACGGTACCTGACTAAGAAGC
CCCGGCTAACTACGTGCCAGCAGCCGCGGTAATACGTAGGGGGCAAGCGTTATCCGGATT
TACTGGGTGTAAAGGGAGCGTAGACGGCAAAGTAAGTCTGAAGTGAAAGCCTGGGGCTCA
ACCCCGGAATTGCTTTGGAAACTATTTAGCTAGAGTGCAGGAGAGGTAAGTGGAATTCCT
AGTGTAGCGGTGAAATGCGTAGATATTAGGAGGAACACCGGCGGCGAAGGCGGCTTACTG
GACTGTAACTGACGTTGAGGCTCGAAAGCGTGGGGAGCAAACAGG
>OTU736
GTGGGGGATATTGCACAATGGAGGAAACTCTGATGCAGCGACGCCGCGTGGGTGAAGAAG
TATTTCGGTATGTAAAGCCCTATCAGCAGGGACGATAATGACGGTACCTGACTAAGAAGC
CCCGGCTAACTACGTGCCAGCAGCCGCGGTAATACGTAGGGGGCAAGCGTTATCCGGATT
TACTGGGTGTAAAGGGAGCGCAGATGGACAGACAAGTCAGATGTGAAAGCACGGGACTTA
ACCCCGTGATTGCATTTGAAACTGCCGGTCTAGAGTACTGGAGAGGTAAGCAGAATTCCT
AGTGTAGCGGTGAAATGCGTAGATATTAGGAAGAATACCGGTGGCGAAGGCGGCTTACTG
GACAGATACTGACATTGAGGCTCGAAAGCGTGGGGAGCAAACAGG
>OTU737
GTGAGGAATATTGGTCAATGGGCGTGAGCCTGAACCAGCCAAGTAGCGTGCAGGATGACG
GCCCTATGGGTTGTAAACTGCTTTTATGCGGGGATAAAGTTCGCCACGTGTGGCGTTTTG
CAGGTACCGCATGAATAAGGACCGGCTAATTCCGTGCCAGCAGCCGCGGTAATACGGAAG
GTCCGGGCGTTATCCGGATTTATTGGGTTTAAAGGGAGCGCAGGCCGAAGGTTAAGCGTG
ACGTGAAATGTAGCCGCTCAACGGCTGATGTGCGTCGCGAACTGTCTTTCTTGAGTGAGT
GCGACGTCAGCGGAATTCGTGGTGTAGCGGTGAAATGCTTAGATATCACGAAGAACCCCG
ATTGCGAAGGCAGCTGACGAGCCCTTTACTGACGCTAATGCTCGAAGGTGCGGGTATCGA
ACAGG
>OTU738
GTGGGGGATATTGCACAATGGAGGGAACTCTGATGCAGCGACGCCGCGTGGGTGAAGAAG
TATTTCGGTATGTAAAGCCCTATCAGCAGGGACGATAATGACGGTACCTGACTAAGAAGC
CCCGGCTAACTACGTGCCAGCAGCCGCGGTAATACGTAGGGGGCAAGCGTTATCCGGATT
TACTGGGTGTAAAGGGAGCGCAGACGGAACGACAAGTCAGATGTGAAAGCACGGGGCTCA
CCCCCGTGACTGCATTTGAAACTGCCGTTCTGGAGTACTGGAGAGGTAAGCGGAATTCCT
GGTGTAGCGGTGAAATGCGTAGATATCAGGAAGAACACCGGTGGCGAAGGCGGCTTACTG
GACAGATACTGACGTTGAGGCTCGAAAGCGTGGGGAGCAAACAGG
>OTU743
GTGAGGAATATTGGTCAATGGGCGTGAGCCTGAACCAGCCAAGTAGCGTGCAGGATGACG
GCCCTACGGGTTGTAAACTGCTTTTATGCGTGGATAAAGTGGCCTACGTGTAGGCTATTG
CAGGTATCGCATGAATAAGGACCGGCTAATTCCGTGCCAGCAGCCGCGGTAATACGGAAG
GTCCGGGCGTTATCCGGATTTATTGGGTTTAAAGGGAGCGTAGGCGGCTCAGTAAGCGTG
CAGTTAAATGTCGGTGCTCACCATCGGCCTGCTGCGCGAACTGCCGGGCTTGAGTGCGTT
GAAGGCTGGCGGAATTCGTGGTGTAGCGGTGAAATGCTTAGATATCACGAAGAACTCCGA
TTGCGAAGGCAGCTGGCCGTATCGCTACTGACGCTGAAGCTCGAAGGTGCGGGTATCGAA
CAGG
>OTU744
GTGGGGAATCTTCCGCAATGGACGAAAGTCTGACGGAGCAACGCCGCGTGAGTGATGACG
GCCTTCGGGTTGTAAAGCTCTGTGATCGGGGACGAATGGCTGGTATGCTAATACCATATC
AGAGTGACGGTACCCGAATAGCAAGCCACGGCTAACTACGTGCCAGCAGCCGCGGTAATA
CGTAGGTGGCAAGCGTTGTCCGGAATTATTGGGCGTAAAGCGCGCGCAGGCGGCTTCTTA
AGTCCATCTTAAAAGTGCGGGGCTTAACCCCGTGATGGGATGGAAACTGGGAGGCTGGAG
TATCGGAGAGGAAAGTGGAATTCCTAGTGTAGCGGTGAAATGCGTAGAGATTAGGAAGAA
CACCGGTGGCGAAGGCGACTTTCTGGACGACAACTGACGCTGAGGCGCGAAAGCGTGGGG
AGCAAACAGG
>OTU745
GTGGGGAATATTGGTCAATGGAGGGAACTCTGAACCAGCCATGCCGCGTGGAGGAAGAAG
GTCCTATGGGTTGTAAACTCCTTTTGTCCGAGAGTAATAAGTGCCTTGCGAGGCACGATG
AGAGTATCGGGCGAATAAGCATCGGCTAACTCCGTGCCAGCAGCCGCGGTAATACGGAGG
ATGCAAGCGTTATCCGGATTTATTGGGTTTAAAGGGTGCGCAGGCGGACTGTTAAGTCAG
CGGTGAAATGTCCCGGCTCAACCGGGGCCCTGCCGTTGATACTGGCAGACTTGAGCACGG
ACGGCGCCGGCGGAATGTGTCATGTAGCGGTGAAATGCTTAGATATGCCACAGAACACCG
ATCGCGAAGGCAGCTGGCGAGGCCGTAGCTGACGCTCAGGCACGAAAGCGTGGGGATCAA
ACAGG
>OTU750
GTAAGGGATATTGGTCAATGGGCGGAAGCCTGAACCAGCCATGCCGCGTGAGGTATGAAG
GCCCTACGGGTCGTAAGCCTCTTTTGACCGGGGACAACGGCGGCGTCGGGAACGCCGCGT
GAGGGTACCGGTGGAATAAGCGTCGGCTAACTCCGTGCCAGCAGCCGCGGTAATACGGAG
GACGCGAGCGTTATCCGGATTCATTGGGTTTAAAGGGTGCGCAGGCGGCCGTGCAAGTCA
GCGGTGAAAGCCCGGGGCCCAACCCCGGAAGTGCCGTTGATACTGTATGGCTGGAATGCG
GTCGAGGCGGGCGGAACGTGGCGTGTAGCGGTGAAATGCGTAGATATGCCACAGAACGCC
GATAGCGGAGGCAGCTCGCCAGGCCTGCATTGACGCTCGGGCACGAAAGCGTGGGGATCG
AACAGG
>OTU751
GTGAGGAATATTGGACAATGGTCGGAAGACTGATCCAGCCATGCCGCGTGAAGGCTAAGG
TCCTATGGATTGTAAACTTCTTTTGTACGAGAGGAATAAGGCCCACGAGTGGACCGAGGA
CAGTATCGTACGAATAAGCATCGGCTAACTCCGTGCCAGCAGCCGCGGTAATACGGAGGA
TGCGAGCGTTATCCGGATTCATTGGGTTTAAAGGGTGCGCAGGCGGACGATTAAGTCAGC
GGTGAAAAGTATGCGCTCAACGCATATCGTGCCGTTGAAACTGGTCGACTAGGATACGGA
TGCTGTGGGAGGAATGTGTAGTGTAGCGGTGAAATGCATAGATATTACACAGAACACCGA
TTGCGAAGGCATCTCACAAATTCGTTATTGACGCTGAGGCACGAAAGTGCGGGGATCAAA
CAGG
>OTU752
GTAAGGGATATTGGTCAATGGGCGGAAGCCTGAACCAGCCATGCCGCGTGAGGTAGGAAG
GCCCTACGGGTCGTAAGCCTCTTTTATGCGGGGACAAGGACGCGGTCGCGAACCGTGTTT
GAGGGTACCGCAGGAATAAGCGTCGGCTAACTCCGTGCCAGCAGCCGCGGTAATACGGAG
GACGCGAGCGTTATCCGGATTCATTGGGTTTAAAGGGTGCGCAGGCGGCCTGCCAAGTCA
GCGGTGAAAGCCCGGGGCCCAACCCCGGAAGTGCCGTTGATACTGGTGGGCTGGAATGCG
GTCGAGGCGGGCGGAACGTGGCGTGTAGCGGTGAAATGCGTAGATATGCCACAGAACGCC
GATAGCGGAGGCAGCTCGCCAGGCCTGCATTGACGCTCGGGCACGAAAGCGTGGGGATCG
AACAGG
>OTU756
GTGAGGAATATTGGTCAATGGGCGAGAGCCTGAACCAGCCAAGTAGCGTGAAGGAAGACT
GCCCTACGGGTTGTAAACTTCTTTTGTACGGGAATAAAGTGAGGCTCGTGAGCCTTTTTG
CATGTACCGTACGAATAAGGACCGGCTAATTCCGTGCCAGCAGCCGCGGTAATACGGAAG
GTCCGAGCGTTATCCGGATTTATTGGGTTTAAAGGGAGCGCAGGCGGAATGTTAAGTCAG
CTGTGAAATCCCGTCGCTCAACGGCGGAACTGCAGTTGATACTGGCTTTCTTGAGTGCAC
ATAAGGATGGTGGAATTCGTGGTGTAGCGGTGAAATGCTTAGATATCACGAAGAACTCCG
ATTGCGAAGGCAGCCATCTGGGGTGCAACTGACGCTGAGGCTCGAAAGTGCGGGTATCAA
ACAGG
>OTU759
GTGGGGAATATTGCACAATGGAGGAAACTCTGATGCAGCGACGCCGCGTGAGTGATGAAG
TATTTCGGTATGTAAAGCTCTATCAGCAGGGAAGAAGACGACGGTACCTGACTAAGAAGC
CCCGGCTAACTACGTGCCAGCAGCCGCGGTAATACGTAGGGGGCAAGCGTTATCCGGATT
TACTGGGTGTAAAGGGAGCGTAGACGGTAGTGCAAGTCTGAAGTGAAAATCCGCGGCTCA
ACTGCGGAATTGCTTTGGAAACTGTATAACTAGAGTACCGGAGGGGTAAGCGGAATTCCT
GGTGTAGCGGTGAAATGCGTAGATATCAGGAGGAACACCGGTGGCGAAGGCGGCTTACTG
GACGGCAACTGACGTTGAGGCTCGAAAGCGTGGGGAGCAAACAGG
>OTU760
GTAGGGAATCTTCGGCAATGGACGAAAGTCTGACCGAGCAACGCCGCGTGAATGAAGAAG
GCCTTCGGGTTGTAAAATTCTGTTATAAGGGAAGAAAGACGTGAGTAGGAAATGGCTCAC
GAGTGACGGTACCTTATGAGAAAGCCACGGCTAACTACGTGCCAGCAGCCGCGGTAATAC
GTAGGTGGCAAGCGTTATCCGGAATTATTGGGCGTAAAGAGCGCGCAGGTGGTTGATTAA
GTCTGATGTGAAAGCCCACGGCTTAACCGTGGAGGGTCATTGGAAACTGGTCAACTTGAG
TGCAGAAGAGGGAAGTGGAATTCCATGTGTAGCGGTGAAATGCGTAGAGATATGGAGGAA
CACCAGTGGCGAAGGCGGCTTCCTGGTCTGTAACTGACACTGAGGCGCGAAAGCGTGGGG
AGCAAACAGG
>OTU761
GTGGGGAATATTGCACAATGGGCGCAAGCCTGATGCAGCGACGCCGCGTGCGGGATGGAG
GCCTTCGGGTTGTAAACCGCTTTTGTTCAAGGGCAAGGCACGGTTTCGGCCGTGTTGAGT
GGATTGTTCGAATAAGCACCGGCTAACTACGTGCCAGCAGCCGCGGTAATACGTAGGGTG
CAAGCGTTATCCGGATTTATTGGGCGTAAAGGGCTCGTAGGCGGTTCGTCGCGTCCGGTG
TGAAAGTCCATCGCTTAACGGTGGATCCGCGCCGGGTACGGGCGGGCTTGAGTGCGGTAG
GGGAGACTGGAATTCCCGGTGTAACGGTGGAATGTGTAGATATCGGGAAGAACACCAATG
GCGAAGGCAGGTCTCTGGGCCGTTACTGACGCTGAGGAGCGAAAGCGTGGGGAGCGAACA
GG
>OTU762
GTGGGGAATATTGCACAATGGGGGGAACCCTGATGCAGCGACGCCGCGTGGAGGAAGAAG
TATTTCGGTACGTAAACTCCTATCAGCAGGGAAGATGATGACGGTACCTGACTAAGAAGC
CCCGGCTAACTACGTGCCAGCAGCCGCGGTAATACGTAGGGGGCAAGCGTTATCCGGATT
TACTGGGTGTAAAGGGAGCGTAGGCGGCGGTGCAAGTCAGCAGTGAAAACCCGGGGCCCA
ACTCCGGGCATGCTGTTGAAACTGCATTGCTTGATTCCGGGAGGGGTAAGCGGAATTCCT
GGTGTAGCGGTGAAATGCGTAGATATCAGGAGGAACACCGGTGGCGAAGGCGGCTTACTG
GACCGGCAATGACGCTGAGGCTCGAAAGCGTGGGGAGCAAACAGG
>OTU763
GTGGGGAATCTTCCACAATGGGCGAAAGCCTGATGGAGCAACGCCGCGTGTGTGATGAAG
GGTTTCGGCTCGTAAAACACTGTTGTAAGAGAAGAATGACATTGAGAGTAACTGTTCAAT
GTGTGACGGTATCTTACCAGAAAGGAACGGCTAAATACGTGCCAGCAGCCGCGGTAATAC
GTATGTTCCAAGCGTTATCCGGATTTATTGGGCGTAAAGCGAGCGCAGACGGTTATTTAA
GTCTGAAGTGAAAGCCCTCAGCTCAACTGAGGAATTGCTTTGGAAACTGGATGACTTGAG
TGCAGTAGAGGAAAGTGGAACTCCATGTGTAGCGGTGAAATGCGTAGATATATGGAAGAA
CACCAGTGGCGAAGGCGGCTTTCTGGACTGTAACTGACGTTGAGGCTCGAAAGTGTGGGT
AGCAAACAGG
>OTU765
GTGGGGAATATTGGGCAATGGGCGCAAGCCTGACCCAGCGACGCCGCGTGAGTGAAGAAG
TATTTCGGTATGTAAAGCTCTTTAAGCAGGGAAGATAATGACGGTACCTGCAGAATAAGC
ACCGGCTAAATACGTGCCAGCAGCCGCGGTAATACGTATGGTGCAAGCGTTATCCGGATT
TACTGGGTGTAAAGGGAGTGTAGGTGGCCTGGCAAGCCAGAGGTGAAAACCCGGGGCTCA
ACCCCGCGGATTGCCTTTGGAACTGTTGGGCTGGAGTGCAGGAGGGGTAAGCGGAATTCC
CAGTGTAGCGGTGAAATGCGTAGATATTGGGAGGAACACCGGTGGCGAAGGCGGCTTACT
GGACTGTAACTGACACTGAGGCTCGAAAGCGTGGGGAGCAAACAGG
>OTU767
GTGGGGAATATTGCACAATGGGGGAAACCCTGATGCAGCGACGCCGCGTGAGTGAAGAAG
TATTTCGGTATGTAAAGCTCTATCAGCAGGGAAGAAAGGCCCGCAAGGGAGATGACGGTA
CCTGACTAAGAAGCTCCGGCTAAATACGTGCCAGCAGCCGCGGTAATACGTATGGAGCAA
GCGTTATCCGGATTTACTGGGTGTAAAGGGAGCGCAGACGGACGCGCAAGTCTGAAGTGA
AAACCCACGGCTCAACTGTGGGCCTGCTTTGGAAACTGCGTATCTAGAGTGCCGGAGGGG
CAAGCGGAATTCCTAGTGTAGCGGTGAAATGCGTAGATATTAGGAGGAACACCGGTGGCG
AAGGCGGCTTGCTGGACGGTAACTGACGTTGAGGCTCGAAGGCGTGGGGAGCAAACAGG
>OTU768
GTCGAGGATCATTCGCAATGGGCGAAAGCCTGACGATGCGACGCTGCGTGGAGGACGAAG
GCCCTCGGGTCGTAAACTCCTGTCAGAGGGGAAAAGGGCGCGCCCCCGAACAAGGGAACG
CGCTTGATGGTACCCTCAGAGGAAGCCACGGCTAACTCTGTGCCAGCAGCCGCGGTAATA
CAGAGGTGGCGAGCGTTGTTCGGATTTACTGGGCGTAAAGGGTGCGTAGGCGGCGACGTG
TGCCGGACGTGAAATCCCGGGGCTCACCCCCGGACGTGCGTACGGGACTGCGTCGCTAGG
GTTCGGTAGAGGGGATCGGAACGCAGCGTGTAGCGGTGAAATGCGTTGATATGCTGCGGA
ACACCGGAGGCGAAGGCGGATCCCTTGGACGACACCGACGCTGAGGCACGAAAGCGTGGG
GAGCAAACAGG
>OTU769
GTGGGGAATATTGCACAATGGGGGAAACCCTGATGCAGCGACGCCGCGTGAGTGAAGAAG
CATTTCGGTGCGTAAAGCTCTATCAGCAGGGAAGAAAATGACGGTACCTGACTAAGAAGC
CCCGGCTAACTACGTGCCAGCAGCCGCGGTAATACGTAGGGGGCAAGCGTTATCCGGATT
TACTGGGTGTAAAGGGAGCGCAGACGGTATGGCAAGTCTGAAGTGAAATGTCGGGGCTCA
ACCCCGAAACTGCTTTGGAAACTGTCAAACTCGAGTGTCGGAGGGGTAAGCGGAATTCCT
AGTGTAGCGGTGAAATGCGTAGATATTAGGAGGAACACCGGCGGCGAAGGCGGCTTACTG
GACGATAACTGACGTTGAGGCTCGAAAGCGTGGGGAGCAAACAGG
>OTU770
GTGGGGAATATTGGTCAATGGGCGTGAGCCTGAACCAGCCAAGTAGCGTGCAGGATGACG
GCCCTACGGGTTGTAAACTGCTTTTATGCGGGGATAAAGTGGGGGACGCGTCCCTTTTTG
CAGGTACCGCATGAATAAGGACCGGCTAATTCCGTGCCAGCAGCCGCGGTAATACGGAAG
GTCCGGGCGTTATCCGGATTTATTGGGTTTAAAGGGAGCGCAGGCTGATTGTTAAGCGTG
ACGTGAAATGTAGCCGCTCAACGGCTGAACTGCGTCGCGAACTGGCAGTCTTGAGTGGGT
ACGACGGAGGCGGAATTCGTGGTGTAGCGGTGAAATGCTTAGATATCACGAAGAACCCCG
ATTGCGAAGGCAGCCTCCGAGTCCTTTACTGACGCTAAAGCTCGAAGGTGCGGGTATCGA
ACAGG
>OTU772
GTGGGGAATATTGGTCAATGGGCGGTAGCCTGAACCAGCCAAGTAGCGTGCAGGATGACG
GCCCTACGGGTTGTAAACTGCTTTTGCACGGGAATAACGTGCCCTACGTGTAGGGTATTG
CATGTACCGTGCGAATAAGGATCGGCTAACTCCGTGCCAGCAGCCGCGGTAATACGGAGG
ATCCGAGCGTTATCCGGATTTATTGGGTTTAAAGGGAGCGTAGGCGGGAGCTCAAGTCAG
CTGTGAAATGTAGGCGCTCAACGCGTGCACTGCAGTTGAAACTGGGTTTCTTGAGTGCGT
AAGGGGCAGGCGGAATTCGTCGTGTAGCGGTGAAATGCTTAGATATGACGAAGAACTCCG
ATCGCGAAGGCAGCCTGCCGGGCCGCAACTGACGCTGAAGCTCGAAGGTGCGGGTATCGA
ACAGG
>OTU773
GTGAGGAATATTGGTCAATGGGCGGAAGCCTGAACCAGCCATGCCGCGTGAAGGAATAAG
GCCCTATGGGTCGTAAACTTCTTTTGACGGGGAGCAATAAGGGCGTCGCGCACGTCCGAT
GAGAGTACTCGTCGAATAAGCATCGGCTAACTCCGTGCCAGCAGCCGCGGTAATACGGAG
GATGCAAGCGTTATCCGGATTTATTGGGTTTAAAGGGTGCGTAGGCTGACGTGTAAGTCA
GAGGTGAAATGCCCGGGCTCAACCTGGGAACTGCCTTTGATACTGCATGTCTGGAGTTCG
GATGCCGTGGGAGGAATGGGCAGTGTAGCGGTGAAATGCATAGATATTGCCCAGAACACC
GATTGCGAAGGCATCTCACGAATCCGACACTGACGCTGAGGCACGAAAGCGTGGGGATCA
AACAGG
>OTU774
GTGAGGAATATTGGTCAATGGACGGAAGTCTGAACCAGCCAAGTAGCGTGCAGGATGACG
GCCCTATGGGTTGTAAACTGCTTTTTTAGGGGAATAAAGTTAGCCACGTGTGGTTATTTG
CATGTACCCTACGAATAAGGACCGGCTAATTCCGTGCCAGCAGCCGCGGTAATACGGAAG
GTCCGGGCGTTATCCGGATTTATTGGGTTTAAAGGGAGCGCAGGCCGTTTGGTAAGCGTG
TTGTGAAATGTCCGGGCTCAACCTGGGCACTGCAGCGCGAACTGCCAGACTTGAGTGCAC
AGGAAGCGGGCGGAATTCGTGGTGTAGCGGTGAAATGCTTAGATATCACGAAGAACTCCA
ATTGCGAAGGCAGCTCGCTGTAGTGTTACTGACGCTAAAGCTCGAAAGTGCGGGTATCGA
ACAGG
>OTU776
GTGAGGAATATTGGTCAATGGGCGGGAGCCTGAACCAGCCAAGTAGCGTGAAGGAAGACT
GCCCTATGGGTTGTAAACTTCTTTTTTATGGGAATAAAGTGAGCCACGCGTGGCTTTTTG
TATGTACCATACGAATAAGCATCGGCTAATTCCGTGCCAGCAGCCGCGGTAATACGGAAG
ATGCGAGCGTTATCCGGATTTATTGGGTTTAAAGGGAGCGTAGGCGGGCTTTTAAGTCAG
CGGTTAAATGTCAGTGCCCAACATTGTCATGCCGTTGAAACTGGAGGTCTTGAATACACA
CAAGGATGGTGGAATTCGTCGTGTAGCGGTGAAATGCTTAGATATGACGAAGAACTCCGA
TTGCGAAGGCAGCCATCTGGGGTGCGATTGACGCTGAGGCTCGAAAGTGCGGGTATCAAA
CAGG
>OTU784
GTGGGGAATCTTGCGCAATGGGCGGAAGCCTGACGCAGCGACGCCGCGTGCGGGAGGAAG
GCCCTCGGGTCGTAAACCGCTTTCAGCAGGGACGAGGCCGCAAGGTGACGGTACCTGCAG
AAGAAGCCCCGGCTAACTACGTGCCAGCAGCCGCGGTAATACGTAGGGGGCGAGCGTTAT
CCGGATTCATTGGGCGTAAAGCGCTCGTAGGCGGCCTGCTAGGTCGGGAGTCAAATGCGG
GGGCCCAACCCCCGGCCGCTCCCGATACCGGCGGGCTTGAGTTTGGTAGGGGAAGGCGGA
ATTCCCGGTGTAGCGGTGGAATGCGCAGATATCGGGAAGAACACCGGTGGCGAAGGCGGC
CTTCTGGGCCACAACTGACGCTGAGGAGCGAAAGCTGGGGGAGCGAACAGG
>OTU786
GTGGGGAATATTGCGCAATGGGCGAAAGCCTGACGCAGCGACGCCGCGTGGGGGATGAAG
CTTTTCGGAGTGTAAACCCCTTTCGACCCGGACGAAAGCCCGCAAGGGTTTGACGGTACG
GGTATAAGAAGCCCCGGCTAACTACGTGCCAGCAGCCGCGGTAAAACGTAGGGGGCCAGC
GTTGCTCGGAATTACTGGGCGTAAAGGGTCTGTAGGCGGTGCGGCAAGTCGGAAGTGAAA
TCTCAGGGCTCAACCCTTAGACTGCTCCCGAAACTGCCGTGCTCGAGTGCGAGAGAGGCG
GGTGGAATTGCAGGTGTAGCGGTGAAATGCGTAGATATCTGCAGGAACATCCGAGGCGAA
AGCGGCCCGCTGGATCGCAACTGACGCTGAGAGACGAAAGCTAGGGGAGCAAACAGG
>OTU787
GTGGGGAATATTGCACAATGGGGGAAACCCTGATGCAGCAACGCCGCGTGAGTGAAGAAG
TATTTCGGTATGTAAAGCTCTATCAGCAGGGAAGATAGTGACGGTACCTGACTAAGAAGC
TCCGGCTAAATACGTGCCAGCAGCCGCGGTAATACGTATGGAGCAAGCGTTATCCGGATT
TACTGGGTGTAAAGGGTGCGTAGGCGGTCTGCCAAGTCAGATGTGAAATACCGGGGCTCA
ACCCCGGAGCTGCATTTGAAACTGGCGGACTGGAGTCCGGGAGAGGCAGGCGGAATTCCT
AGTGTAGCGGTGAAATGCGTAGATATTAGGAAGAACACCAGTGGCGAAGGCGGCCTGCTG
GACCGGCACTGACGCTGAGGCACGAAAGCGTGGGGAGCAAACAGG
>OTU790
GTGGGGAATATTGCACAATGGGGGAAACCCTGATGCAGCAACGCCGCGTGAAGGATGAAG
GTCTTCGGATTGTAAACTTCTGTCCTTGGGGAAGATAATGACGGTACCCATGGAGGAAGC
CCCGGCTAACTACGTGCCAGCAGCCGCGGTAATACGTAGGGGGCGAGCGTTATCCGGAAT
TATTGGGCGTAAAGAGTGCGTAGGTGGTTACCTAAGCAGGGGGTGAAAGGCACTGGCCTA
ACCAATGTCAGCCCCCTGAACTGGGCTACTTGAGTGCAGGAGAGGGAAGTGGAATTCCTA
GTGTAGCGGTGAAATGCGTAGATATTAGGAGGAACACCGGCGGCGAAGGCGACTTTCTGG
ACTGTTACTGACACTGAGGCACGAAAGTGTGGGGAGCAAACAGG
>OTU791
GTGGGGAATATTGGTCAATGGGGGCAACCCTGAACCAGCAACGCCGCGTGAAGGAAGAAG
GCTTTCGGGTTGTAAACTTCTTTTGTCGGGGACGAAACAAATGACGGTACCCGGCGAATA
AGCCACGGCTAACTACGTGCCAGCAGCCGCGGTAATACGTAGGTGGCAAGCGTTGTCCGG
ATTTACTGGGTGTAAAGGGCGCGTAGGCGGGACTGCAAGTCAGATGTGAAATGCCGTGGC
TTAACCACGGAGCTGCATTTGAAACTGTAGTTCTTGAGTATCGGAGAGGCAGGCGGAATT
CCTAGTGTAGCGGTGAAATGCGTAGATATTAGGAGGAACACCAGTGGCGAAGGCGGCCTG
CTGGACGACAACTGACGCTGAGGCGCGAAAGCGTGGGGAGCAAACAGG
>OTU796
GTGGGGAATATTGCACAATGGGCGAAAGCCTGATGCAGCGACGCCGCGTGAGTGATGAAG
TATTTCGGTATGTAAAGCTCTATCAGCAGGGAAGAAAATGACGGTACCTGACTAAGAAGC
CCCGGCTAAATACGTGCCAGCAGCCGCGGTAATACGTATGGGGCAAGCGTTATCCGGATT
TACTGGGTGTAAAGGGAGCGCAGGCGGCAAGGCAAGTCAGAAGTGAAAACCCGGGGCTCA
ACCCCGCGGATTGCTTTTGAGACTGTTTAGCTGGAGTGCAGGAGGGGCAAGCGGAATTCC
TAGTGTAGCGGTGAAATGCGTAGATATTAGGAAGAACACCGGTGGCGAAGGCGGCTTGCT
GGACTGTAACTGACGCTGAGGCTCGAAGGCGTGGGGAGCAAACAGG
>OTU798
GTGGGGAATATTGCACAATGGGGGAAACCCTGATGCAGCGACGCCGCGTGAGTGATGAAG
TATTTCGGTATGTAAAGCTCTATCAGCAGGGAAGATAATGACGGTACCTGACTAAGAAGC
ACCGGCTAAATACGTGCCAGCAGCCGCGGTAATACGTATGGTGCAAGCGTTATCCGGATT
TACTGGGTGTAAAGGGTGCGTAGGTGGCGTGGCAAGTCAGAAGTGAAAACTGCGGGCTCA
ACCCGGAGACTGCTTTTGAAACTGTCACGCTGGAGTGCAGGAGAGGAAAGCGGAATTCCT
AGTGTAGCGGTGAAATGCGTAGATATTAGGAGGAACACCAGTGGCGAAGGCGGCTTTCTG
GACTGTTACTGACACTGAGGCACGAAAGCGTGGGGAGCAAACAGG
>OTU799
GTAGGGAATATTGCACAATGGGGGAAACCCTGATGCAGCAACGCCGCGTGAAGGACGACG
GTCTTCGGATTGTAAACTTCTTTTCTTTGTGAAGAATTCTGACGGTAGCAAAGGAATAAG
CATCGGCTAACTACGTGCCAGCAGCCGCGGTAATACGTAGGATGCAAGCGTTATCCGGAT
TTACTGGGTGTAAAGGGAGCGCAGGCGGGACATCAAGTTGGATGTGAAATGTCAAGGCTT
AACCATGGCACTGCATCCAAAACTGTAGTTCTTGAGTGGAGTAGAGGTAAGCGGAATTCC
GAGTGTAGCGGTGAAATGCGTAGATATTCGGAGGAACACCAGTGGCGAAGGCGGCTTACT
GGGCTCTAACTGACGCTGAGGCTCGAAAGTGTGGGGAGCAAACAGG
>OTU800
GTGGGGAATCTTCCGCAATGGACGAAAGTCTGACGGAGCAACGCCGCGTGAACGATGACG
GCCTTCGGGTTGTAAAGTTCTGTTATACGGGACGAATGGTACGACGGCCAATACCCGTCG
TAAGTGACGGTACCGTAAGAGAAAGCCACGGCTAACTACGTGCCAGCAGCCGCGGTAATA
CGTAGGTGGCAAGCGTTGTCCGGAATTATTGGGCGTAAAGGGCGCGCAGGCGGCGTCGTA
AGTCGGTCTTAAAAGTGCGGGGCTTAACCCCGTGAGGGGACCGAAACTGCGATGCTAGAG
TATCGGAGAGGAAAGCGGAATTCCTAGTGTAGCGGTGAAATGCGTAGATATTAGGAGGAA
CACCAGTGGCGAAAGCGGCTTTCTGGACGACAACTGACGCTGAGGCGCGAAAGCCAGGGG
AGCAAACGGG
>OTU802
GTGGGGGATATTGCACAATGGGCGAAAGCCTGATGCAGCAACGCCGCGTGAGGGAAGAAG
GTTTTCGGATTGTAAACCTCTGTCCAAAGGGAAGAAACAAATGACGGTACCTTTGGAGGA
AGCTCCGGCTAACTACGTGCCAGCAGCCGCGGTAATACGTAGGGAGCGAGCGTTGTCCGG
ATTTACTGGGTGTAAAGGGTGCGTAGGCGGCCGTAAGGGTCAGGCGTGAAATATGTGGGC
TTAACTCACAGACTGCGTTTGAAACTATATGGCTTGAGTGAAGTAGAGGCAGGCGGAATT
CCCTGTGTAGCGGTGAAATGCGTAGAGATAGGGAGGAACACCAGTGGCGAAGGCGGCCTG
CTGGGCTTTAACTGACGCTGAGGCACGAAAGCGTGGGTAGCAAACAGG
>OTU813
GTGGGGAATATTGCACAATGGGCGAAAGCCTGATGCAGCAACGCCGCGTGAGGGATGACG
GCCTTCGGGTTGTAAACCTCTTTTAGTAGGGAAGAAGCGAAAGTGACGGTACCTGCAGAA
AAAGCACCGGCTAACTACGTGCCAGCAGCCGCGGTAATACGTAGGGTGCAAGCGTTGTCC
GGAATTATTGGGCGTAAAGAGCTCGTAGGCGGTTTGTCGCGTCTGCTGTGAAATCCCGAG
GCTCAACCTCGGGCTTGCAGTGGGTACGGGCAGACTAGAGTGCGGTAGGGGAGATTGGAA
TTCCTGGTGTAGCGGTGGAATGCGCAGATATCAGGAGGAACACCGATGGCGAAGGCAGAT
CTCTGGGCCGTAACTGACGCTGAGGAGCGAAAGCGTGGGGAGCGAACAGG
>OTU816
GTGGGGGATATTGCACAATGGACGAAAGTCTGATGCAGCGACGCCGCGTGAGTGAAGAAG
TATTTCGGTATGTAAAGCTCTATCAGCAGGGAAGAAAGGCTCCGGAAGGAGAGATGACGG
TACCTGAGTAAGAAGCCCCGGCTAACTACGTGCCAGCAGCCGCGGTAATACGTAGGGGGC
AAGCGTTATCCGGATTTACTGGGTGTAAAGGGAGCGCAGACGGATGTGCAAGTCTGATGT
GAAATCCCGGGGCTCACCCCCGGGACTGCATTGGAAACTGTGCGTCTGGAGTACTGGAAG
GGCAAGCGGAATTCCTGGTGTAGCGGTGAAATGCGTAGATATCAGGAAGAACACCGGAGG
CGAAGGCGGCTTGCTGGACAGTAACTGACGTTGAGGCTCGAAAGCGTGGGGAGCAAACAG
G
>OTU817
GTGGGGAATCTTCCGCAATGGGCGCAAGCCTGACGGAGCAACGCCGCGTGAGTGAAGAAG
GTCTTCGGATCGTAAAGCTCTGTTGTTGGGGACGAACGTGCTCCTTGCGAATAGTGAGGA
GTAATGACGGTACCCGACGAGGAAGCCACGGCTAACTACGTGCCAGCAGCCGCGGTAATA
CGTAGGTGGCGAGCGTTGTCCGGAATCATTGGGCGTAAAGGGAGCGCAGGCGGGGAGGCA
AGTCGGTCTTAAAAGTGCGGGGCTCAACCCCGTGAGGGGATCGAAACTGCTTCTCTTGAG
TACCGGAGAGGAAAGCGGAATTCCCAGTGTAGCGGTGAAATGCGTAGATATTGGGAGGAA
CACCAGTGGCGAAGGCGGCTTTCTGGACGGCAACTGACGCTGAGGCTCGAAAGCCAGGGG
AGCGAACGGG
>OTU823
GTGGGGAATATTGGTCAATGGGCGAGAGCCTGAACCAGCCAAGTAGCGTGCAGGATGACG
GCCCTATGGGTTGTAAACTGCTTTTATAAGGGAATAAAGTGAGTCTCGTGAGACTTTTTG
CATGTACCTTATGAATAAGGACCGGCTAATTCCGTGCCAGCAGCCGCGGTAATACGGAAG
GTCCGGGCGTTATCCGGATTTATTGGGTTTAAAGGGAGCGTAGGCCGGAGATTAAGCGTG
TTGTGAAATGTAGACGCTCAACGTCTGCACTGCAGCGCGAACTGGTTTCCTTGAGTACGC
ACAAAGTGGGCGGAATTCGTGGTGTAGCGGTGAAATGCTTAGATATCACGAAGAACTCCG
ATTGCGAAGGCAGCTCACTGGAGCGCAACTGACGCTGAAGCTCGAAAGTGCGGGTATCGA
ACAGG
>OTU828
GTTAGGAATATTCGTCAATGGGGGAAACCCTGAACGAGCAATGCCGCGTGAAGGATGACG
GTCCTATGGATTGTAAACTTCTGTTGTTAGGGAAGAACGACCTGTATAGGAAATGATACA
GGAGTGACGGTACCTTTCAAGAAAGCTCCGGCTAACTACGTGCCAGCAGCCGCGGTAATA
CGTAGGGAGCGAGCGTTATCCGGATTTATTGGGTGTAAAGGGTGCGTAGGCGGTTTGATA
AGTCTGTGGTTTAATCCCGAAGCTTAACTTCGGTTCGCCACAGAAACTGTCTTACTTGAG
TATGGTAGAGGCAAGTGGAATTTCTAGTGTAGCGGTTAAATGCGTAGATATTAGAAGGAA
CACCGGTGGCGAAGGCGACTTGCTGGGCCATCACTGACGCTGAGGCACGAAAGCGTGGGG
AGCAAATAGG
>OTU831
GTGAGGAATATTGGTCAATGGTCGGAAGACTGAACCAGCCATGCCGCGTGGGGGAAGGAG
GCCCTACGGGTCGTAAACCCCTTTTAGCCGGGAGTAATAAGCGGGGTGCGCCCCGCGATG
AGAGTACCGGCGGAATAAGCATCGGCTAACTCCGTGCCAGCAGCCGCGGTAATACGGAGG
ATGCGAGCGTTATCCGGATTTATTGGGTTTAAAGGGTGCGTAGGCGGACGCGTAAGTCAG
CGGTGAAATGTCCCGGCTCAACCGGGGAGCTGCCGTTGATACTGCGCGACTAGGGTGCGA
GCGGCGCCGGCGGAATGTGTGGTGTAGCGGTGAAATGCATAGATACCACACAGAACACCG
ATCGCGAAGGCAGCTGGCGAGGACGTTACTGACGCTGAGGCACGAAGGCGTGGGGATCGA
ACAGG
>OTU834
GTGAGGAATATTGGACAATGGTCGGAAGACTGATCCAGCCATGCCGCGTGCAGGAATAAG
GTCCTATGGATTGTAAACTGCTTTTGAGAGGGAGCAATAAGTGCTACGTGTAGCACGATG
AGAGTACCTTTCGAATAAGCATCGGCTAACTCCGTGCCAGCAGCCGCGGTAATACGGAGG
ATGCGAGCGTTATCCGGATTTATTGGGTTTAAAGGGTGCGTAGGCGGGATTTTAAGTCAG
CGGTGAAACGCAAGGGCTCAACCCTTGACCTGCCGTTGAAACTGGAGTTCTTGAATGCGG
ATGCTGTGGGAGGAATGTGTGGTGTAGCGGTGAAATGCATAGATATCACACAGAACACCG
ATTGCGAAGGCATCTCACAAATCCGTGATTGACGCTGAGGCACGAAAGTGTGGGGATCAA
ACAGG
>OTU836
GTGGGGGATATTGGACAATGGGGGGAACCCTGATCCAGCGACGCCGCGTGAGTGAAGAAG
TATTTCGGTATGTAAAGCTCTGTCAGCAGGGAAGAAATCATGACGGTACCTGACCAAGAA
GCCCCGGCTAACTACGTGCCAGCAGCCGCGGTAATACGTAGGGGGCAAGCGTTATCCGGA
ATTACTGGGTGTAAAGGGAGCGTAGACGGTTAAGTAAGTCTGGAGTGAAAGGCTGGGGCC
CAACCCCGGGACTGCTCTGGAAACTATTTAACTTGAGTGCAGGAGAGGTAAGCGGAATTC
CTAGTGTAGCGGTGAAATGCGTAGATATTAGGAGGAACACCAGTGGCGAAGGCGGCTTAC
TGGACTGTAACTGACGTTGAGGCTCGAAAGCGTGGGGAGCAAACAGG
>OTU842
GTGAGGAATATTGCGCAATGGGCGGAAGCCTGACGCAGCGACGCCGCGTGTGGGATGAAG
GTCTTCGGATTGTAAACCATTGTCAGCAGGGAAGAGAACGGACGGTACCTGCTGAGGAAG
CATCGGCTTACTACGTGCCAGCAGCCGCGGTAATACGTAGGATGCGAGCGTTGTCCGGAT
TTACTGGGCGTAAAGGGCTCGTAGGCGGGAACATGCGTCTGGAAGCAAATTTCAGGGCTC
AACCCTGGAGCTTTTCCGGATACGGTGTTTCTTGAGGGCAGAAGAGGAGAATGGAATTCC
CAGTGTAGCAGTGAAATGCGTAGATATTGGGAAGAACACCAGTGGCGAAGGCGATTCTCT
GGTCTGTCACTGACGCTGAGGAGCGAAAGCGTGGGTAGCGAACGGG
>OTU844
GTGGGGAATATTGCACAATGGAGGAAACTCTGATGCAGCGACGCCGCGTGAGTGAAGAAG
TATTTCGGTATGTAAAGCTCTATCAGCAGGGAAGATAATGACGGTACCTGACTAAGAAGC
CCCGGCTAACTACGTGCCAGCAGCCGCGGTAATACGTAGGGGGCAAGCGTTATCCGGATT
TACTGGGTGTAAAGGGAGCGTAGACGGTTCAGCAAGTCCGATGTGAAAGGCGGAGGCTCA
ACTTCCGAATTGCATTGGAAACTGTCGGGCTGGAGTGCCGGAGAGGTAAGCGGAATTCCT
AGTGTAGCGGTGAAATGCGTAGATATTAGGAGGAACACCAGTGGCGAAGGCGGCTTACTG
GACGGTAACTGACGTTGAGGCTCGAAAGCGTGGGGAGCAAACAGG
>OTU845
GTGAGGAATATTGGTCAATGGGCGGGAGCCTGAACCAGCCAAGTAGCGTGCAGGATGACG
GCCCTATGGGTTGTAAACTGCTTTTATGCGGGGATAAAGTGCGCCACGTGTGGCGTTTTG
TAGGTACCGCATGAATAAGGACCGGCTAATTCCGTGCCAGCAGCCGCGGTAATACGGAAG
GTCCGGGCGTTATCCGGATTTATTGGGTTTAAAGGGAGCGCAGGCCGGAGGCTAAGCGTG
ACGTGAAATGTAGGCGCTCAACGTCTGAATTGCGTCGCGAACTGGTTTCCTTGAGTGAGT
GCGACGTGCACGGAATTCGTGGTGTAGCGGTGAAATGCTTAGATATCACGAAGAACCCCG
ATTGCGAAGGCAGTGCACGAGTCCTTTACTGACGCTAAAGCTCGAAAGTGCGGGTATCGA
ACAGG
>OTU847
GTAAGGAATATTGCGCAATGGGCGAAAGCCTGACGCAGCGACGCCGCGTGGGGGATGAAG
GTCTTCGGATTGTAAACCCCTTTCGGGAGGGAAGATGGGATGGGGTAACCCATTCGGACG
GTACCTCCAGAAGCAGCCACGGCTAACTTCGTGCCAGCAGCCGCGGTAATACGAAGGTGG
CAAGCGTTGTTCGGATTTACTGGGCGTACAGGGAGCGTAGGCGGTTGGGTAAGCCCTCCG
TGAAATCTCCAGGCTTAACCTGGAAAGTGCAGAGGGGACTGCTTAGCTAGAGGATGGGAG
AGGAGCGCGGAATTCCCGGTGTAGCGGTGAAATGCGTAGAGATCGGGAGGAAGGCCGGTG
GCGAAGGCGGCGCTCTGGAACATTTCTGACGCTGAGGCTCGAAAGCGTGGGGAGCAAACA
GG
>OTU849
GTGAGGAATATTGGTCAATGGCCGCAGGGCTGAACCAGCCAAGTCGCGTGAGGGAAGACG
GCCCTACGGGTTGTAAACCTCTTTTGCCGGGGAGTAACGTGGCGCACGCGTGCGCCAGTG
AGAGTACCCGGAGAAAAAGCATCGGCTAACTCCGTGCCAGCAGCCGCGGTAATACGGAGG
ATGCGAGCGTTATCCGGATTTATTGGGTTTAAAGGGTGCGCAGGCGGCTGCTTAAGTCAG
CGGTTAAAATTCGGGGCTCAACCCCGTCATGCCGTTGAAACTGGGCTGGCTGGAGTGCGC
GCGACGAAGGCGGAATGCGTGGTGTAGCGGTGAAATGCATAGATATCACGCAGAACTCCG
ATTGCGAAGGCAGCCTTCGAGTGCGTCACTGACGCTCATGCACGAAAGCGTGGGTATCGA
ACAGG
>OTU850
GTAAGGAATTTTCGGCAATGGGCGAAAGCCTGACCGAGCAACGCCGCGTGAGTGATGAAG
GCCCTTGGGTTGTAAAGCTCTGTGGTAAAGGAAGAACACTATGTTTAGGAAATGATTCAT
AGCTGACGGTACTTTACTAGAAAGTCACGGCTTACTACGTGCCAGCAGCCGCGGTAATAC
GTAGGTGGCAAGCGTTATCCGGATTTATTGGGCGTAAAGGGTGCGCAGGCGGTCTGTTTA
GTCTGAGGTGAAAGCGTTGAGCTCAACTCAATTAAGCCTTAGATACTGGCAGACTAGAGT
GCAGAAGAGGGTTATGGAATTCCATGTGTAGCGGTAAAATGCGTAGATATATGGAGGAAC
ACCGGAGGCGAAGGCGGTAACCTGGTCTGTTACTGACGCTCAGGCACGAAAGCGTGGGGA
GCAAATAGG
>OTU851
GTGAGGAATATTGGTCAATGGACGGCGGTCTGAACCAGCCAAGTCGCGTGAGGGAAGGAG
GCCCTACGGGTCGTAAACCTCTTTTGCCGGGGAGCAACGTGCGGGACGTGTCCCGCAGTG
AGAGTACCCGGAGAAAAAGCATCGGCTAACTCCGTGCCAGCAGCCGCGGTAATACGGAGG
ATGCGAGCGTTATCCGGATTTATTGGGTTTAAAGGGTGCGCAGGCGGCGCGTCAAGTCAG
CGGTAAAATTGCGGTGCTCAACATCGTAGAGCCGTTGAAACTGGCGTGCTTGAGTACGTG
GGAGGAAGGCGGAATGCGCGGTGTAGCGGTGAAATGCATAGATATTGCGCAGAACTCCGA
TTGCGAAGGCAGCTTTCCGTTGCGTTACTGACGCTGAGGCACGAAAGCGTGGGTATCGAA
CAGG
>OTU854
GTGGGGGATATTGCGCAATGGGGGGAACCCTGACGCAGCAACGCCGCGTGCAGGAAGAAG
GTCTTCGGATTGTAAACTGTTGTCGCAAGGGAAGAAGACAGTGACGGTACCTTGTGAGAA
AGTCACGGCTAACTACGTGCCAGCAGCCGCGGTAATACGTAGGTGACAAGCGTTGTCCGG
ATTTACTGGGTGTAAAGGGCGTGTAGGCGGGATAGCAAGTCAGAAGTGAAATGCCGGGGC
TCAACCCCGGAGCTGCTTTTGAAACTGTTATTCTTGAGTATCGGAGAGGAAAGCGGAATT
CCCGGTGTAGCGGTGAAATGCGTAGATATCGGGAGGAACACCAGTGGCGAAGGCGGCTTT
CTGGACGACAACTGACGCTAAGGCGCGAAAGTGTGGGGAGCAAACAGG
>OTU855
GTGGGGAATATTGGTCAATGGACGAGAGTCTGAACCAGCCAAGTAGCGTGCAGGATGACT
GCCCTATGGGTTGTAAACTGCTTTTATCAGGGAATAAAGTGAGGCACGTGTGCCTTTTTG
TATGTACCTGATGAATAAGGACCGGCTAATTCCGTGCCAGCAGCCGCGGTAATACGGAAG
GTCCGGGCGTTATCCGGATTTATTGGGTTTAAAGGGAGCGCAGGCGGAGGGTTAAGCGTG
ACGTGAAATGTACCGGCTCAACCGGTGATGTGCGTCGCGAACTGGCTTTCTTGAGTGGGT
ACGACGCTGGCGGAATTCGTGGTGTAGCGGTGAAATGCTTAGATATCACGAAGAACTCCG
ATTGCGAAGGCAGCCGGCGAGTCCTCAACTGACGCTAATGCTCGAAAGTGCGGGTATCGA
ACAGG
>OTU857
GTCGAGAATTTTGGGCAATGGACGAAAGTCTGACCCAGCAATGCCGCGTGCGGGATGAAG
GTCTTCGGATTGTAAACCGCTGTTTGGAGGGACGAAAATTGACGGTACTTCCAGAGGAAG
CCACGGCTAACTACGTGCCAGCAGCCGCGGTAATACGTAGGTGGCGAGCGTTGTTCGGAT
TTATTGGGCGTAAAGGGTCCGCAGGGGGTTGATTAAGTTTGACGTGAAATCCCGGAGCTT
AACTCCGGAACTGCGTTGAAGACTGGTTGACTAGAGTGCTGGAGAGGTAATTGGAATTCC
AGGTGTAGCGGTGGAATGCGTAGATATCTGGAAGAATATCGATAGCGAAGGCAGATTACT
GGACAGCAACTGACCCTCAGGGACGAAAGCATGGGGAGCAAACAGG
>OTU861
GTGAGGAATATTGGTCAATGGGCGCGAGCCTGAACCAGCCAAGTAGCGTGTGGGATGACG
GCCCTACGGGTTGTAAACCACTTTTTCGCGGGGATAAACGGCGGGACGCGTCCCGCCCTG
CAGGTACCGCGTGAATAAGGACCGGCTAATTCCGTGCCAGCAGCCGCGGTAATACGGAAG
GTCCGGGCGTTATCCGGATTTATTGGGTTTAAAGGGAGCGTAGGCGGGATGCTAAGCGTG
CTGTGAAAAGCTGCGGCTCAACCGCAGTCGTGCAGCGCGAACTGGCTTTCTTGAGTGCGC
GGAAGGCATGCGGAATTCGTGGTGTAGCGGTGAAATGCTTAGATATCACGAGGAACTCCG
ATTGCGAAGGCAGCATGCCGCAGCGCTACTGACGCTGAAGCTCGAAGGTGCGGGTATCGA
ACAGG
>OTU864
GTGAGGAATATTGGTCAATGGGCGCAAGCCTGAACCAGCCAAGTAGCGTGCAGGACGACG
GCCCTACGGGTTGTAAACTGCTTTTATGCGGGGATAAAGTGCGGGACGTGTCCCGCATTG
CAGGTACCGCATGAATAAGGACCGGCTAATTCCGTGCCAGCAGCCGCGGTAATACGGAAG
GTCCGGGCGTTATCCGGATTTATTGGGTTTAAAGGGAGCGCAGGCGGCCCGTTAAGCGTG
ACGTGAAATGTACCGGCTCAACCGGTGATGTGCGTCGCGAACTGGTGGGCTTGAGTGGGC
TCGAGGCACGCGGAATTCGTGGTGTAGCGGTGAAATGCTTAGATATCACGAGGAACCCCG
ATTGCGAAGGCAGCGTGCCGGTGCTTTACTGACGCTCATGCTCGAAGGTGCGGGTATCGA
ACAGG
>OTU865
GTCGAGGATCATTTGCAATGGGCGAAAGCCTGACAATGCGACGCTGCGTGGAGGATGAAG
GCCTTCGGGTTGTAAACTCCTGTCATGGGGGAACAGGCGAGGGGACCCAATACGTCCCTT
AGTTGAGTGTACCCCAAGAGGAATTGGCGGCTAACTCTGTGCCAGCAGCCGCGGTAATAC
AGAGGCCAAGAGCGTTGTTCGGATTTACTGGGCGTAAAGGGCGCGTAGGCGGCAAGGCGT
GTCAAGTGTGAAATCTCCGGGCCCAACCCGGAAAGTGCGCTTGAAACTACCATGCTTTGA
GTCCGGGAGGGGGAATCGGAATATAGGGTGTAGCGGTGAAATGCGTTGATATCCTATAGA
ACACCGGAGGCGAAGGCGGATTCCTTGAACGGTACTGACGCTGAGGCGCGAAAGTCGGGG
GAGCAAACAGG
>OTU866
GTGGGGAATATTGGTCAATGGGGGCAACCCTGAACCAGCAATGCCGCGTGAAGGAAGAAG
GCCTTCGGGTTGTAAACTTCTTTGACCAGGGACGATAATGACGGTACCTGGAAAACAAGC
CACGGCTAACTACGTGCCAGCAGCCGCGGTAATACGTAGGTGGCGAGCGTTGTCCGGATT
TACTGGGTGTAAAGGGCGCGTAGGCGGGATTGCAAGTCAGATGTGAAATGCAGAGGCTTA
ACCTCTGAGCTGCATTTGAAACTGTAGTTCTTGAGTATCGGAGAGGCAGGCGGAATTCCT
AGTGTAGCGGTGAAATGCGTAGATATTAGGAGGAACACCAGTGGCGAAGGCGGCCTGCTG
GACGACAACTGACGCTGAGGCGCGAAAGCGTGGGGAGCAAACAGG
>OTU867
GTGAGGAATATTGGTCAATGGCCGAGAGGCTGAACCAGCCATGCCGCGTGCGGGAGGACG
GCCCTATGGGTTGTAAACCGCTTTTGTAGGGGAGCAATAAGGTCTACGCGTAGACTGATG
AGAGTACCCTGCGAATAAGCATCGGCTAACTCCGTGCCAGCAGCCGCGGTAATACGGAGG
ATGCAAGCGTTATCCGGATTTATTGGGTTTAAAGGGTGCGCAGGCGGCTTGTTAAGCGTG
AGGTGAAATGTCCTGGCTCAACCAGGGAACTGCCTCGCGAACTGGCTGGCTCGAATGCCC
CTGCCGTGGGAGGAATGTGTGGTGTAGCGGTGAAATGCATAGAGATCACACAGAACACCG
ATTGCGAAGGCATCTCACGAAGGGGTGATTGACGCTGAGGCACGAAAGCGTGGGGATCAA
ACAGG
>OTU868
GTCGAGAATCTTCCGCAATGGGCGCAAGCCTGACGGAGCGATGCCGCGTGAGGGAAGTAG
GCCTTCGGGTCGTGAACCTCTGTCGACGGGGACGAACGCAATGACGGTACCCGTCAAGAA
AGCCACGGCTAACCACGTGCCAGCAGCCGCGGTAATACGTGGGTGGCGAGCGTTATTCGG
ATTCACTGGGCGTAAAGGGTCCGCAGGGGGCGTGCCACGCCCGCCGTGAAATGCAGGGGC
TCAACCCCTGCGCCGCGGCGGGTACGGGCGCGCTGGAGTGCGGGAAGGGCAGACGGAATT
CCAGGTGTAGCGGTGGAATGCGTGGATATCTGGAAGAACACCGATGGCGAAGGCGGTCTG
CTGGCCCGCGACTGACCCTCATGGACGAGAGTGTGGGTAGCGAACAGG
>OTU870
GTAAGGGATATTGGGCAATGGGGGGAACCCTGACCCAGCCATGCCGCGTGAGGGAAGTAG
GCCCTACGGGTCGTGAACCTCTTTTGTCCGGGGACAAGGATCCGGTCGAGAACCGGATTT
GAGGGTACCGGAAGAATAAGCGTCGGCTAACTCCGTGCCAGCAGCCGCGGTAATACGGAG
GACGCGAGCGTTATCCGGATTCATTGGGTTTAAAGGGTGCGCAGGCGGCCGAGCAAGTCA
GCGGTGAAAGCCCGGGGCCCAACCCCGGAAGTGCCGTTGATACTGTTCGGCTGGAATGCG
GTCGAGGCGGGCGGAACGTGGCGTGTAGCGGTGAAATGCGTAGATATGCCACAGAACGCC
GATAGCGGAGGCAGCTCGCCAGGCCTGCATTGACGCTCGGGCACGAAAGCGTGGGGATCG
AACAGG
>OTU871
GTGGGGAATCTTCCGCAATGGGCGCAAGCCTGACGGAGCAACGCCGCGTGAGTGAGGAAG
TTTTTCGGAACGTAAAGCTCTGTTGTACTTGACGAACGTGCCTTCTGTGAAAAATGGAGG
GCAATGACGGTAGAGTACGAGGAAGCCACGGCTAACTACGTGCCAGCAGCCGCGGTAATA
CGTAGGTGGCAAGCGTTGTCCGGAATTATTGGGCGTAAAGCGCATGTAGGCGGTGGATTA
AGTCTGTCGTGAAACTGCGGGGCTCAGCCCCGTATGGCGATGGAAACTGGTTTACTTGAG
TGCAGGAGAGGAAAGGGGAACTCCCAGTGTAGCGGTGAAATGCGTAGATATTGGGAAGAA
CACCGGTGGCGAAGGCGCCTTTCTGGACTGTGTCTGACGCTGAGATGCGAAAGCCAGGGT
AGCGAACGGG
>OTU872
GTGGGGAATATTGCACAATGGGGGAAACCCTGATGCAGCGACGCCGCGTGAGTGATGAAG
TATTTCGGTATGTAAAGCTCTATCAGCAGGGAAGATAATGACGGTACCTGACTAAGAAGC
ACCGGCTAAATACGTGCCAGCAGCCGCGGTAATACGTATGGTGCAAGCGTTATCCGGATT
TACTGGGTGTAAAGGGTGCGTAGGTGGTAAGGCAAGTCAGAAGTGAAAACACGGGGCTCA
ACCCCGTGACTGCTTTTGAAACTGTCTAACTAGAGTGCAGGAGAGGAAAGCGGAATTCCT
AGTGTAGCGGTGAAATGCGTAGATATTAGGAGGAACACCGGTGGCGAAGGCGGCTTTCTG
GACTGTAACTGACACTGAGGCACGAAAGCGTGGGGAGCAAACAGG
>OTU873
GTGGGGAATTTTGGACAATGGGGGCAACCCTGATCCAGCAATGCCGCGTGTGTGAAGAAG
GCCTTCGGGTTGTAAAGCACTTTTGTCCGGAAAGAAAACCTCCGTCCTAATACGATGGGG
GGATGACGGTACCGGAAGAATAAGCACCGGCTAACTACGTGCCAGCAGCCGCGGTAATAC
GTAGGGTGCAAGCGTTAATCGGAATTACTGGGCGTAAAGCGTGCGCAGGCGGTTCGCTAA
GACCGATGTGAAATCCCCGGGCTTAACCTGGGAACTGCATTGGTGACTGGCGGGCTAGAG
TATGGCAGAGGGGGGTAGAATTCCACGTGTAGCAGTGAAATGCGTAGAGATGTGGAGGAA
TACCGATGGCGAAGGCAGCCCCCTGGGCCAATACTGACGCTCATGCACGAAAGCGTGGGG
AGCAAACAGG
>OTU876
GTGAGGAATATTGGACAATGGCCGAAAGGCTGATCCAGCCATGCCGCGTGCGGGAGGACG
GCCCTATGGGTTGTAAACCGCTTTTGTATGGGAGCAATAAGGGCCACGTGTGACCCGATG
AGAGTACCGTACGAATAAGCATCGGCTAACTCCGTGCCAGCAGCCGCGGTAATACGGAGG
ATGCAAGCGTTATCCGGATTTATTGGGTTTAAAGGGTGCGTAGGCGGCTTGGTAAGCGGG
AGGTGAAATGCCGGCGCTCAACGTCGGAAGTGCCTCCCGAACTGTCGGGCTTGAATGGTT
GTGCCGTGGGAGGAATGAGTGGTGTAGCGGTGAAATGCTTAGAGATCACTCAGAACACCG
ATTGCGAAGGCATCTCACGAACGACTGATTGACGCTGAGGCACGAAAGCGTGGGGATCAA
ACAGG
>OTU877
GTGAGGAATATTGGTCAATGGTCGGAAGACTGAACCAGCCAAGTAGCGTGCAGGATGACG
GCCCTACGGGTTGTAAACTGCTTTTATGCGGGGATAAAGTGGGGGACGCGTTCCCCTTTT
GCAGGTACCGCATGAATAAGGACCGGCTAATTCCGTGCCAGCAGCCGCGGTAATACGGAA
GGTCCGGGCGTTATCCGGATTTATTGGGTTTAAAGGGAGCGTAGGCGGGAGCTTAAGCGT
GCCGTGAAATGCCGGTGCTCAACGTTGGCACTGCGGCGCGAACTGGGTTTCTTGAGTGCG
TGGGAAGGCGGCGGAATTCGTGGTGTAGCGGTGAAATGCTTAGATATCACGAAGAACTCC
GATTGCGAAGGCAGCTGCCTGTTGCGCTACTGACGCTGAAGCTCGAAGGTGCGGGTATCG
AACAGG
>OTU880
GTAGGGAATCTTTCACAATGGGCGAAAGCCTGATGGAGCAATGCCGCGTGCAGGACGAAG
GCCTTCGGGTTGTAAACTGCTTTTATAAGCGAGGAATATGACGGTAACTTATGAATAAGG
ATCGGCTAACTACGTGCCAGCAGCCGCGGTCATACGTAGGATCCGAGCATTATCCGGAGT
GACTGGGCGTAAAGAGTTGCGTAGGTGGATATTTAAGTAGATAGTGAAATCTGGTGGCTC
AACCATTCAGACCGTTATCTAAACTGGGTATCTCGAGAGCGTCAAGGGTAACTGGAATTT
CTAGTGTAGGAGTGAAATCCGTAGATATTAGAAGGAACACCGATAGCGTAGGCAGGTTAC
TGGGGCGTTTCTGACACTAAGGCACGAAAGCGTAGGGAGCAAACGGG
>OTU882
GTGAGGGATCTTCGTCAATGGGGGAAACCCTGAACGAGCAACGCCGCGTGTGGGAAGACG
GCCTTCGGGTTGTAAACCACTTTTCTTGGGGACGAGACAGGACGGTACCCGAGGAAGAAG
TCTCGGCTAACTACGTGCCAGCAGCCGCGGTAATACGTAGGAGACGAGCGTTGTCCGGAG
TTACTGGGCGTAAAGGGTGCGCAGGCGGCCAGGCGCGTCGCTAGTGAAATCTCCCGGCTC
AACTGGGAGGGTGGTAGCGAGACGGCCTGGCTTGAGGCTCGGTGAGGGGCGTGGAATTCC
GGGTGGAGCGGTGAAATGCGTAGAGATCCGGAGGAACACCAACGGCGAAGGCAGCGCCCT
AGACGAGACCTGACGCTCAGGCACGAAAGCTCGGGGAGCGAACAGG
>OTU883
GTGGGGGATATTGCGCAATGGGGGCAACCCTGACGCAGCAACGCCGCGTGAAGGATGAAG
GTTTTCGGATTGTAAACTTCTTTTATCAGGGACGAAGCTTGACGGTACCTGATGAATAAG
CTCCGGCTAACTACGTGCCAGCAGCCGCGGTAATACGTAGGGAGCAAGCGTTGTCCGGAT
TTACTGGGTGTAAAGGGTGCGTAGGCGGCCGAGTAAGTCAGATGTGAAATCTATGGGCTC
AACCCATAAACTGCATTTGAAACTACCCGGCTTGAGTGAAGTAGAGGCAGGCGGAATTCC
CTGTGTAGCGGTGAAATGCGTAGAGATAGGGAGGAACACCAGTGGCGAAGGCGGCCTGCT
GGGCTTTAACTGACGCTGAGGCACGAAAGCGTGGGTAGCAAACAGG
>OTU884
GTGGGGAATATTGCACAATGGAGGAAACTCTGATGCAGCGACGCCGCGTGAGCGATGAAG
TATTTCGGTATGTAAAGCTCTATCAGCAGGGAAGATAATGACGGTACCTGAGTAAGAAGC
TCCGGCTAAATACGTGCCAGCAGCCGCGGTAATACGTATGGAGCAAGCGTTATCCGGATT
TACTGGGTGTAAAGGGAGTGTAGGCGGCTTTGCAAGTCAGATGTGAAAGCCCGGGGCTCA
ACCCCGGGACTGCATTTGAAACTGTGAAGCTGGAGTGTCGGAGAGGTAAGTGGAATTCCT
AGTGTAGCGGTGAAATGCGTAGATATTAGGAAGAACACCAGTGGCGAAGGCGGCTTACTG
GACGATTACTGACGCTGAGGCTCGAAAGCGTGGGGAGCAAACAGG
>OTU885
GTGAGGAATATTGGTCAATGGGCGAGAGCCTGAACCAGCCAAGTAGCGTGCAGGAAGACG
GCCCTATGGGTTGTAAACTGCTTTTATGCGGGGATAAAGTGGCGTACGTGTACGCTATTG
TAGGTACCGCATGAATAAGGACCGGCTAATTCCGTGCCAGCAGCCGCGGTAATACGGAAG
GTCCGGGCGTTATCCGGATTTATTGGGTTTAAAGGGAGCGCAGGCTGACCAGTAAGCGTG
ACGTGAAATGTAGCCGCTCAACGGCTGAACTGCGTCGCGAACTGTTGGTCTTGAGTGAGT
TCGACGTCAGCGGAATTCGTGGTGTAGCGGTGAAATGCTTAGATATCACGAAGAACCCCG
ATTGCGCAGGCAGCTGACGAGGCCTTAACTGACGCTAAAGCTCGAAGGTGCGGGTATCGA
ACAGG
>OTU887
GTGGGGAATATTGCACAATGGAGGAAACTCTGATGCAGCGACGCCGCGTGAGTGAAGAAG
TATTTCGGTATGTAAAGCTCTATCAGCAGGGAAGATGATGACGGTACCTGACTAAGAAGC
CCCGGCTAACTACGTGCCAGCAGCCGCGGTAATACGTAGGGGGCAAGCGTTATCCGGATT
TACTGGGTGTAAAGGGAGCGCAGGCGGTCGGGCAAGTCAGAAGTGGAAGCACGGGGCTCA
ACCCCGTGACTGCTTTTGAAACTGGTCGACTTGAGTACGGGAGAGGCAGGCAGAATTCCT
GGTGTAGCGGTGAAATGCATAGATATCAGGAAGAATACCGGTGGCGAAGGCGGCCTGCTG
GACCGAGACTGACGCTGAGGCTCGAAAGCGTGGGTAGCAAACAGG
>OTU888
GTGAGGAATATTGGTCAATGGGCGAGAGCCTGAACCAGCCAAGTAGCGTGCAGGATGACG
GCCCTATGGGTTGTAAACTGCTTTTATACAGGGATAAAGTCGGGGACGTGTCCCCGTTTG
TAGGTACTGTATGAATAAGGACCGGCTAATTCCGTGCCAGCAGCCGCGGTAATACGGAAG
GTCCGGGCGTTATCCGGATTTATTGGGTTTAAAGGGAGCGCAGGCGGGGAGGTAAGCGTG
ACGTGAAATGTAGCCGCTCAACGGCTGAACTGCGTCGCGAACTGTCTCTCTTGAGTGAGT
ACGACGTCAGCGGAATTTGTGGTGTAGCGGTGAAATGCTTAGATATCACGAAGAACCCCG
ATTGCGAAGGCAGCTGACGAGTCCTTTACTGACGCTAAAGCTCGAAGGTGCGGGTATCGA
ACAGG
>OTU889
GTGAGGAATATTGGTCAATGGGCGCGAGCCTGAACCAGCCAAGTAGCGTGAAGGATGACT
GCCCTACGGGTTGTAAACTTCTTTTACGGGGGAATAACAAGGGCCACGCGTGGCCCCCTG
CATGTACCCCTTGAATAAGCATCGGCTAATTCCGTGCCAGCAGCCGCGGTAATACGGAAG
ATGCGAGCGTTATCCGGATTTATTGGGTTTAAAGGGTGCGTAGGCGGTGGTGTAAGTCAG
CCGTGAAATGTCGGGGCCCAACTCCGGCCTGCGGTTGAAACTGCATTACTTGAATGCGTG
CGAGGCGGGTGGAATTCGTGGTGTAGCGGTGAAATGCTTAGATATCACGAAGAACTCCGA
TTGCGAAGGCAGCCCGCCAGTGCGTGATTGACGCTGAGGCACGAAAGTGCGGGGATCGAA
CAGG
>OTU891
GTGGGGAATATTGCACAATGGGGGAAACCCTGATGCAGCGACGCCGCGTGAGTGAAGAAG
TATCTCGGTATGTAAAGCTCTATCAGCAGGGAAGAAAATGACGGTACCTGACTAAGAAGC
CCCGGCTAACTACGTGCCAGCAGCCGCGGTAATACGTAGGGGGCAAGCGTTATCCGGATT
TACTGGGTGTAAAGGGTGCGTAGACGGTCAGACAAGTCTGAAGTGAAATGCATGGGCTCA
ACTCATGAACTGCTTTGGAAACTGCCTGACTAGAGTACAGGAGGGGTAAGCGGAATTCCT
GGTGTAGCGGTGAAATGCTTAGATATCAGGAGGAACACCGGCGGCGAAGGCGGCTTACTG
GACTGTAACTGACGTTGAGGCACGAAAGCGTGGGGAGCAAACAGG
>OTU897
GTGGGGAATATTGGGCAATGGGCGCAAGCCTGACCCAGCGACGCCGCGTGAGGGAAGAAG
GTCTTCGGATTGTAAACCTTAGTCAACAGGGACGAAGCATGACGGTACCTGTGGAGGAAG
CCACGGCTAACTACGTGCCAGCAGCCGCGGTAATACGTAGGTGGCAAGCGTTATCCGGAT
TTACTGGGCGTAAAGGGTGTGTAGGCGGGACGGTAAGTCAGATGTGAAAACTATGGGCTT
AACTCATAGCCTGCATTTGAAACTGCTGTTCTTGAGAGTCGGAGAGGTAAATGGAATTCC
CGGTGTAGCGGTGAAATGCATAGATATCGGGAGGAACACCAGTGGCGAAGGCGATTTACT
GGACGACCACTGACGCTGAGACACGAAAGTGTGGGGAGCAAACAGG
>OTU898
GTAGGGAATATTGGGCAATGGGAGCAATCCTGACCCAGCCATGCCGCGTGAAGGAAGAAG
GCCCTACGGGTTGTAAACTTCTTTTGCCGGGGAGTAACCCCGGGGACGCGTCCCCGGCTG
AGAGTACTCGGCGAATAAGCACCGGCTAACTCCGTGCCAGCAGCCGCGGTAATACGGAGG
GTGCAAGCGTTATCCGGATTCATTGGGTTTAAAGGGTGCGCAGGCGGACGGCCAAGTCGT
GGGTGAAATCCCGCCGCTCAACGGTGGACGGTCCTACGATACTGGTCGACTGGAGTTCTG
GTGGCGCGGCCGGAATGTGACGTGTAGCGGTGAAATGCATAGATATGTCACAGAACGCCG
ATCGTGAAGACAGGCCGCGAACCGGAGACTGACGCTCATGCACGAAAGCGTGGGTATCAA
ACAGG
>OTU902
GTGAGGAATATTGGTCAATGGGCGCGAGCCTGAACCAGCCAAGTAGCGTGCAGGATGACG
GCCCTATGGGTTGTAAACTGCTTTTATGCGGGGATAAAGTGAGGGACGTGTCCCTTATTG
CAGGTACCGCATGAATAAGGACCGGCTAATTCCGTGCCAGCAGCCGCGGTAATACGGAAG
GTCCGGGCGTTATCCGGATTTATTGGGTTTAAAGGGAGCGCAGGCGGGCCTTTAAGCGTG
ACGTGAAATGTAGCCGCTCAACGGCTGAACTGCGTCGCGAACTGGAGGCCTTGAGTGGGT
GCGACGTCAGCGGAATTCGTGGTGTAGCGGTGAAATGCTTAGATATCACGAAGAACCCCG
ATTGCGAAGGCAGCTGGCGAGTCCCTTACTGACGCTAAAGCTCGAAGGTGCGGGTATCGA
ACAGG
>OTU905
GTGGGGAATATTGGGCAATGGGCGCAAGCCTGACCCAGCAACGCCGCGTGAAGGAAGAAG
GCTTTCGGGTTGTAAACTTCTTTTATCAGGGACGAAGCAAGTGACGGTACCTGATGAATA
AGCCACGGCTAACTACGTGCCAGCAGCCGCGGTAATACGTAGGTGGCGAGCGTTATCCGG
ATTTACTGGGTGTAAAGGGCGTGTAGGCGGGATCGCAAGTCAGATGTGAAAACCACGGGC
TCAACCTGTGGCCTGCATTTGAAACTGTGATTCTTGAGTGCTGGAGAGGCAATCGGAATT
CCGTGTGTAGCGGTGAAATGCGTAGATATACGGAGGAACACCAGTGGCGAAGGCGGATTG
CTGGACAGTAACTGACGCTGAGGCGCGAAAGCGTGGGGAGCAAACAGG
>OTU906
GTGGGGAATATTGGGCAATGGGCGAAAGCCTGACCCAGCGACGCCGCGTGAAGGAAGAAG
ATCTTCGGATTGTAAACTTCTGTCAACAGGGACGAAGAAAGTGACGGTACCTGTGGAGGA
AGCCACGGCTAACTACGTGCCAGCAGCCGCGGTAATACGTAGGTGGCGAGCGTTATCCGG
ATTTACTGGGTGTAAAGGGTGTGTAGGCGGACGTACAAGTCAGATGTGAAAAGCCACGGC
TCAACTGTGGTCCTGCATTTGAAACTGTACGCCTTGAGAGTGGGAGAGGTAAGCGGAATT
CCCGGTGTAGCGGTGAAATGCGTAGAGATCGGGAGGAACACCAGTGGCGAAGGCGGCTTA
CTGGACCACAACTGACGCTGAGACACGAAAGCGTGGGGAGCAAACAGG
>OTU912
GTGGGGAATCTTCCGCAATGGGCGAAAGCCTGACGGAGCAACGCCGCGTGAGTGAAGAAG
GTTTTCGGATCGTAAAGCTCTGTTGTCAGGGACGAGAGACTTGATCAGGAAATGGGTCAA
GGAGGACGGTACCTGGCGAGAAAGCCACGGCTAACTACGTGCCAGCAGCCGCGGTAATAC
GTAGGTGGCGAGCGTTGTCCGGAATTATTGGGCGTAAAGGGAGCGCAGGTGGGAAGGTAA
GTCAGTCTTAAAAGTTCGGGGCTCAACCCCGTGATGGGATTGAAACTATTTTTCTTGAGT
GCAGGAGAGGAAAGCGGAATTCCTAGTGTAGCGGTGAAATGCGTAGATATTAGGAGGAAC
ACCAGTGGCGAAGGCGGCTTTCTGGACTGTAACTGACACTGAGGCTCGAAAGCGTGGGGA
GCGAACAGG
>OTU913
GTGAGGAATATTGGTCAATGGTCGGGAGACTGAACCAGCCAAGCCGCGTGAGGGATGAAG
GTGCTAAGCATTGTAAACCTCTTTTGTCAGGGAACAAAGGCATCCACGAGTGGATGTGTG
AGTGTACCTGAAGAAAAAGCATCGGCTAACTCCGTGCCAGCAGCCGCGGTAATACGGAGG
ATGCGAGCGTTATCCGGATTTATTGGGTTTAAAGGGTGCGTAGGCGGCCTGTTAAGTCAG
CGGTAAAAGCCCGGGGCTCAACCCCGGCGAGCCGTTGAAACTGGCTGGCTGGAGTTGGCG
AGAGGTATGCGGAATGCGCGGTGTAGCGGTGAAATGCTTAGATATCGCGCAGAACTCCGA
TTGCGAAGGCAGCATGCCGGCGCCACACTGACGCTGAGGCACGAAAGCGTGGGGATCAAA
CAGG
>OTU915
GTAGGGGATATTGGGCAATGGGGGCAACCCTGACCCAGCCATGCCGCGTGAGGGAATGAG
GCCCTACGGGTCGTGAACCTCTTTTGTACGGGGACAAGGGCGCGCACGGGATGCGCGCTT
GAGGGTACCGTAGGAATAAGCGTCGGCTAACTCCGTGCCAGCAGCCGCGGTAATACGGAG
GACGCGAGCGTTATCCGGATTCATTGGGTTTAAAGGGTGCGCAGGCGGCCTTTCAAGTCA
GCGGTGAAAGCCCGGGGCCCAACCCCGGAAGTGCCGTTGATACTGTCGGGCTGGAATGCG
GTCGAGGCGGGCGGAACGTGGCGTGTAGCGGTGAAATGCGTAGATATGCCACAGAACGCC
GATAGCGGAGGCAGCTCGCCAGGCCTGCATTGACGCTCGGGCACGAAAGCGTGGGGATCG
AACAGG
>OTU917
GTGGGGAATTTTCCGCAATGGGCGAAAGCCTGACGGAGTGACGCCGCGTGGGGGACGAAG
GCCTTCGGGTCGTAAACCCCTGTCAGAGGGAAAGAAGGGGGTCGGCGTGAATAGCGCCGG
CCTTTGACGGTACCTTCAGAGGAAGCCCCGGCCAACTCTGTGCCAGCAGCCGCGGTAAGA
CAGAGGGGGCAAGCGTTGCTCGGAATTACTGGGCGTAAAGGGCGCGTAGGCGGGATGGCA
AGTCGGTCGTGAAATCCCTTGGCTCAACTGAGGGGAGTCGGCCGATACTGCTGTTCTTGA
GGGATGCAGAGGAGACTGGAATTCCCGGTGTAGCGGTGAAATGTGTAGAGATCGGGAGGA
ACACCGGTGGCGAAGGCGGGTCTCTGGGCATCTCCTGACGCTGAGGCGCGAAAGCGTGGG
GAGCAAACGGG
>OTU920
GTGGGGAATCTTGGACAATGGGCGAAAGCCCGATCCAGCAATATCGCGTGAGTGAAGAAG
GGCAATTCCGCTTGTAAAGCTCTTTCGTCGAGTGCGCGATCATGACAGGACTCGAGGAAG
AAGCCCCGGCTAACTCCGTGCCAGCAGCCGCGGTAAGACGGGGGGGGCAAGTGTTCTTCG
GAATGACTGGGCGTAAAGGGCACGTAGGCGGTGAATCGGGTTGAAAGTGAAAGTCGCCAA
AAACTGGCGGAATGCTCTCGAAACCAATTCACTTGAGTGAGACAGAGGAGAGTGGAATTT
CGTGTGTAGGGGTGAAATCCGGAGATCTACGAAGGAACGCCAAAAGCGAAGGCAACTCTC
TGGGTCCCTACCGACGCTGGGGTGCGAAAGCATGGGGAGCGAACAGG
>OTU921
GTGGGGAATATTGCACAATGGGCGAAAGCCTGATGCAGCAACGCCGCGTGAAGGATGAAG
GCCCTTGGGTCGTAAACTTCTGTTCTAAGGGAAGATAATGACGGTACCTTAGGAGCAAGT
CCCGGCTAACTACGTGCCAGCAGCCGCGGTAATACGTAGGGGGCGAGCGTTATCCGGAAT
TATTGGGCGTAAAGAGTACGTAGGCGGGAGATTAAGCGCAGGGTTTAAGGCAGAGGCTTA
ACCACTGTATGCCCTGTGAACTGATCTTCTTGAGTGCAGGAGGGGAAAGCGGAATTCCTA
GTGTAGCGGTGAAATGCGTAGATATTAGGAGGAACACCAGTGGCGAAGGCGGCTTTCTGG
ACTGTAACTGACGCTGAGGTACGAAAGTGTGGGGAGCAAACAGG
>OTU922
GTGAGGAATATTGGTCAATGGAGGGAACTCTGAACCAGCCATGCCGCGTGAGGGAGGAAG
GCCCTACGGGTTGTAAACCTCTTTTGCCTTGGGGCAATAAGGGCGGTGCGCCGTCCGATG
AGAGTACAAGGCGAATAAGCATCGGCTAACTCCGTGCCAGCAGCCGCGGTAATACGGAGG
ATGCGAGCGTTATCCGGATTTATTGGGTTTAAAGGGTGCGCAGGCGGCGCGTTAAGTCAG
CGGTGAAATGTCCCGGCTCAACCGGGGAGCTGCCGTTGATACTGGCGTGCTGGAGTGCGG
ACGGCGCCGGCGGAATGAGTGGTGTAGCGGTGAAATGCATAGATATCACTCAGAACACCG
ATCGCGAAGGCAGCTGGCGAGGCCGCAACTGACGCTGAGGCACGAAAGCGTGGGGATCAA
ACAGG
>OTU926
GTGGGGAATATTGCACAATGGGGGAAACCCTGATGCAGCGACGCCGCGTGAGCGATGAAG
TATTTCGGTATGTAAAGCTCTATCAGCAGGGAAGAAAATGACGGTACCTGACTAAGAAGC
ACCGGCTAAATACGTGCCAGCAGCCGCGGTAATACGTATGGTGCAAGCGTTATCCGGATT
TACTGGGTGTAAAGGGAGCGTAGACGGAGTGGCAAGTCTGATGTGAAAACCCGGGGCTCA
ACCCCGGGACTGCATTGGAAACTGTCAATCTAGAGTACCGGAGAGGTAAGCGGAATTCCT
AGTGTAGCGGTGAAATGCGTAGATATTAGGAGGAACACCAGTGGCGAAGGCGGCTTACTG
GACGGTAACTGACGTTGAGGCTCGAAAGCGTGGGGAGCAAACAGG
>OTU929
GTGGGGGATATTGCGCAATGGGGGAAACCCTGACGCAGCAACGCCGTGTGAAGGAAGAAG
GCTTTAGGGTTGTAAACTTCTTTGATTAGGGACGAAAGAAATGACTGTACCTAAAGAACA
AGCCACGGCTAACTACGTGCCAGCAGCCGCGGTAATACGTAGGTGGCGAGCGTTGTCCGG
AATAACTGGGTGTAAAGGGCGAGTAGGTGGGATAAGAAGTCAGATGTGAAATTTATTGGC
TCAACCAATAAGCTGCATCTGAAACTGATATTCTTGAGTGCTAGAGAGGGAAGCGGAATT
CCTAGTGTAGCGGTGAAATGCGTAGATATTAGGAGGAACACCAGTGGCGAAGGCGGCTTT
CTGGATAGTAACTGACACTGAGGCGCGAAAGCGTGGGGAGCGAACAGG
>OTU930
GTGGGGAATATTGGACAATGGGCGAAAGCCTGATCCAGCCATGCCGCGTGTGTGAAGAAG
GCCTTTTGGTTGTAAAGCACTTTAAGCGAGGAGGAGGCTACCGAGATTAATACTCTTGGA
TAGTGGACGTTACTCGCAGAATAAGCACCGGCTAACTCTGTGCCAGCAGCCGCGGTAATA
CAGAGGGTGCGAGCGTTAATCGGATTTACTGGGCGTAAAGCGTGCGTAGGCGGCTTTTTA
AGTCGGATGTGAAATCCCTGAGCTTAACTTAGGAATTGCATTCGATACTGGGAAGCTAGA
GTATGGGAGAGGATGGTAGAATTCCAGGTGTAGCGGTGAAATGCGTAGAGATCTGGAGGA
ATACCGATGGCGAAGGCAGCCATCTGGCCTAATACTGACGCTGAGGTACGAAAGCATGGG
GAGCAAACAGG
>OTU932
GTGAGGAATATTGGACAATGGCCGGAAGGCTGATCCAGCCATGCCGCGTGAAGGCAGACG
GTCCTATGGATTGTAAACTTCTTTTGTACGAGAGCAATAAGGTGTACGTGTACACCGATG
AGAGTATCGTACGAATAAGCATCGGCTAACTCCGTGCCAGCAGCCGCGGTAATACGGAGG
ATGCGAGCGTTATCCGGATTTATTGGGTTTAAAGGGTGCGTAGGCGGAAAGGTAAGTCAG
CGGTGAAACTCAGGTGCTCAACACCTGCCGTGCCGTTGATACTGTTTTTCTGGAATGCGG
ATGCTGTGGGAGGAATGTGTGGTGTAGCGGTGAAATGCATAGATATCACACAGAACACCG
ATTGCGAAGGCATCTCACAAATCCGTGATTGACGCTGAGGCACGAAAGTGCGGGGATCGA
ACAGG
>OTU937
GTGAGGAATATTGCGCAATGGGGGCAACCCTGACGCAGCGACGCCGCGTGAGTGAGGAAG
GTCTTCGGATCGTAAAGCTCTGTCAAGAGGGAAGAAGTGCGTGGTGGCTAATATCCATCG
CGTTTGACGGTACCTCTAAAGGAAGCACCGGCTAACTCCGTGCCAGCAGCCGCGGTAATA
CGGAGGGTGCGAGCGTTGTTCGGAATCACTGGGCGTAAAGGGCGCGCAGGCGGCTTGGTC
AGTCAGATGTGAAATCCCACGGCTTAACTGTGGACGTGCATTTGAAACTGCCTGGCTTGA
GTACCAGAGGGGAAAGTGGAATTCCCGGTGTAGAGGTGAAATTCGTAGATATCGGGAGGA
ATACCGGTGGCGAAGGCGACTTTCTGGCTGGATACTGACGCTGAGGCGCGAAAGCGTGGG
GAGCAAACAGG
>OTU944
GTGAGGAATATTGGTCAATGGGCGAGAGCCTGAACCAGCCAAGTAGCGTGCAGGATGACT
GCCCTATGGGTTGTAAACTGCTTTTACAGGGGAATAAAGTGAGGCACGTGTGCCTTTTTG
TATGTACCCTGTGAATAAGGACCGGCTAATTCCGTGCCAGCAGCCGCGGTAATACGGAAG
GTCCGGGCGTTATCCGGATTTATTGGGTTTAAAGGGAGCGCAGGCGGGTGGTTAAGCGTG
ACGTGAAATGTACCGGCTCAACCGGTGAACTGCGTCGCGAACTGGCCGTCTTGAGTGAGT
GCGAGGAAGGCGGAATTCGTGGTGTAGCGGTGAAATGCTTAGATATCACGAAGAACTCCG
ATTGCGAAGGCAGCCTTCCAGTCCTTAACTGACGCTAAAGCTCGAAAGTGCGGGTATCGA
ACAGG
>OTU949
GTGAGGAATATTGGTCAATGGGCGCAAGCCTGAACCAGCCAAGTAGCGTGCAGGATGACT
GCCCTATGGGTTGTAAACTGCTTTTATACGGGGATAAAGTCAGAGTCGTGACTCTGTTTG
CAGGTACCGTATGAATAAGGACCGGCTAATTCCGTGCCAGCAGCCGCGGTAATACGGAAG
GTCCAGGCGTTATCCGGATTTATTGGGTTTAAAGGGAGCGTAGGCCGGAGATTAAGTGTG
TTGTGAAATTTAGGCGCTCAACGTCTGCACTGCAGCGCATACTGGTTTCCTTGAGTACAC
GCAACGTTGGCGGAATTCGTCGTGTAGCGGTGAAATGCTTAGATATGACGAAGAACTCCG
ATTGCGAAGGCAGCTGACGGGAGTGCAACTGACGCTGAAGCTCGAAAGTGCGGGTATCGA
ACAGG
>OTU956
GTAAGGGATATTGGTCAATGGGGGGAACCCTGAACCAGCCATGCCGCGTGAGGGAATGAG
GCCCTACGGGTCGTGAACCTCTTTTATTCGGGGACAACGGCGGCGTCGTGAACGCCGCGT
GAGGGTACCGAAGGAATAAGCGTCGGCTAACTCCGTGCCAGCAGCCGCGGTAATACGGAG
GACGCGAGCGTTATCCGGATTCATTGGGTTTAAAGGGTGCGCAGGCGGCCGTGCAAGTCA
GCGGTGAAAGCCCGGGGCTCAACCCCGGAAGTGCCGTTGATACTGCGTGGCTGGAATGCG
GTCGAGGCGGGCGGAACGTGGCGTGTAGCGGTGAAATGCGTAGATATGCCACAGAACGCC
GATAGCGGAGGCAGCTCGCCAGGCCTGCATTGACGCTCGGGCACGAAAGCGTGGGGATCG
AACAGG
>OTU957
GTGAGGAATATTGGGCAATGGAGGAAACTCTGACCCAGCCATGCCGCGTGAGTGAGAAGG
TCTTCGGATTGTAAAGCTCTTTTATGCAGGAAGATGATGACAGTACTGCAAGAAAAAGCA
CCGGCAAACTTCGTGCCAGCAGCCGCGGTAATACGAAGGGTGCGAGCGTTGTTCGGAATT
ACTGGGCGTAAAGGGTGTGTAGGCGGATTGTTAAGATAGCGGTGAAATGCCTGGGCTTAA
CCGAGGAATTGCCGTTATGACTAATGATCTAGAGTGACAGAGAGGATACTGGAATACCCA
GTGTAGAGGTGAAATTCGTAGATATTGGGTAGAACACCGGTGGCGAAGGCGAGTATCTGG
CTGTAGACTGACGCTGAGGCACGAAAGCATGGGGATCAAACAGG
>OTU960
GTGAGGGATATTGCACAATGGGCGAAAGCCTGATGCAGCAACGCCGCGTGAGGGATGACG
GTTTTCGGATTGTAAACCTCTGTTCTAAGTGAAGATAATGACATTAGCTTAGGAGAAAGC
CACGGCTAACTACGTGCCAGCAGCCGCGGTAATACGTAGGTGGCAAGCGTTGTCCGGATT
TACTGGGTATAAAGGGAGCGCAGGCGGGATAGCAAGTCAGCGGTGAAATGCAAAGGCTTA
ACCTTTGAACTGCCGTTGAAACTGTTATTCTTGAGTGAAGTAGAGGCAAGCGGAATTCCG
AGTGTAGCGGTGAAATGCGTAGATATTCGGAGGAACACCAGTGGCGAAGGCGGCTTGCTG
GGCTTTTACTGACGCTGAGGCTCGAAAGTGTGGGTAGCAAACAGG
>OTU965
GTGGGGAATATTGGACAATGGGGGAAACCCTGATCCAGCGACGCCGCGTGAGTGAAGAAG
TATTTCGGTATGTAAAGCTCTATCAGCAGGGAAGATGATGACGGTACCTGACTAAGAAGC
CCCGGCTAACTACGTGCCAGCAGCCGCGGTAATACGTAGGGGGCAAGCGTTATCCGGATT
TACTGGGTGTAAAGGGAGTGTAGGCGGCTTAGCAAGTCAGAAGTGAAAGCCCGGGGCTTA
ACCCCGGGACTGCTTTTGAAACTGCCAAGCTTGAGTGCAGGAGAGGTAAGCGGAATTCCT
AGTGTAGCGGTGAAATGCGTAGATATTAGGAAGAACACCGGTGGCGAAGGCGGCTTACTG
GACTGAGACTGACGCTGAGGCTCGAAAGCGTGGGGAGCAAACAGG
>OTU968
GTGAGGGATATTGCACAATGGGCGAAAGCCTGATGCAGCAACGCCGCGTGAGGGATGACG
GTTTTCGGATTGTAAACCTCTGTCTTCGGTGAAGATGATGACATTAGCCGAGGAGGAAGC
CACGGCTAACTACGTGCCAGCAGCCGCGGTAATACGTAGGTGGCAAGCGTTGTCCGGATT
TACTGGGTGTAAAGGGAGCGCAGGCGGGATAGCAAGTCAGCGGTGAAATGCATGGGCTCA
ACCCATGAACTGCCGTTGAAACTGTTATTCTTGAGTGGAGTAGAGGCAAGCGGAATTCCG
AGTGTAGCGGTGAAATGCGTAGATATTCGGAGGAACACCAGTGGCGAAGGCGGCTTGCTG
GGCTCTAACTGACGCTGAGGCTCGAAAGTGTGGGGAGCAAACAGG
>OTU971
GTAGGGAATATTGCACAATGGGGGGAACCCTGATGCAGCAACGCCACGTGTGGGAAGAAG
CATTTCGGTGTGTAAACCACTGTCGTGAGGGAATAAGGCCTGCTTTCGGGCAGGATTGAA
TGTACCTCGAAAGGAAGCACCGGCAAACTTCGTGCCAGCAGCCGCGGTAATACGAGGGGT
GCAAGCGTTGTTCGGAATCACTGGGCGTAAAGGGAGCGTAGGCGGAGATTCAAGCGGATT
GTACAATCCCGGGGCCCAACCCCGGACCTGCAGTCCGAACTGGATTTCTTGGATAGTTCA
GGGGCAGGCGGAATTCCTGGTGTAGCGGTGGAATGCGTAGAGATCAGGAAGAACACCGAT
GGCGAAGGCAGCCTGCTGGGGACTAATCGACGCTGAGGCTCGAAAGTGCGGGTAGCAAAC
AGG
>OTU972
GTAAGGAATATTGGGCAATGGAGGCAACTCTGACCCAGCCATGCCGCGTGAGGGAATAAG
GCCCTACGGGTCGTAAACCTCTTTTGCCCGGGGACAATGACGGCGTCGTGAACGCCGTTT
GCGGGTACCGGGCGAATAAGCATCGGCTAACTCCGTGCCAGCAGCCGCGGTAATACGGAG
GATGCGAGCGTTATCCGGATTCATTGGGTTTAAAGGGTGCGCAGGCGGCCTGGTAAGTCA
GCGGTGAAAGTCAGGGGCCCAACCCCGGAAGTGCCGTTGATACTGTCGGGCTTGAATGCG
GTCGAGGCGGGCGGAATGTGGTGTGTAGCGGTGAAATGCATAGATATGCCACAGAACGCC
GATAGCGAAGGCAGCTCGCCAGGCCTGCATTGACGCTCAGGCACGAAAGCGTGGGGATCA
AACAGG
>OTU973
GTAGGGAATTTTGCGCAATGGGGGAAACCCTGACGCAGCAACGCCGCGTGACCGATGAAG
CCCTTCGGGGTGTAAAGGTCTGTCAGTGGGGACGAAATCTGACGGTACCCACAGAGGAAG
CATCGGCTAACTCCGTGCCAGCAGCCGCGGTAATACGGGGGATGCAAGCGTTGTCCGGAA
TCATTGGGCGTAAAGAGTTCGTAGGTGGTTTGTTAAGTTAGGTGTTAAATTCAGAGGCTC
AACTTCTGCGTGGCACTTGATACTGGCAGACTTGAATGCGGCAGAGGTAAAGGGAATTCC
TGGTGTAGCGGTGAAATGCGTAGATATCAGGAGGAACATCGGAGGCGAAAGCGCTTTACT
GGACCGTAATTGACACTGAGGAACGAAAGCCAGGGTAGCAAATGGG
>OTU974
GTGGGGAATTGTTCGCAATGGGCGCAAGCCTGACGACGCAACGCCGCGTGGAGGATGAAG
GTCTTCGGATTGTAAACTCCTGTTGCCCGGGACGAATGGCTCCAACCTAATACGTTGGAG
TGTGACGGTACCGGGTGAGGAAGCCCCGGCTAACTCTGTGCCAGCAGCCGCGGTAATACA
GAGGGGGCAAGCGTTGTTCGGAATTACTGGGCGTAAAGGGCGCGTAGGCGGCCTGCTAAG
TCGAACGTGAAATCCCTGGGCTCAACCCAGGAACTGCGTCCGATACTGGTTGGCTTGAAT
CCGGGAGAGGGATGTGGAATTCCAGGTGTAGCGGTGAAATGCGTAGATATCTGGAGGAAC
ACCGGTGGCGAAGGCGACATCCTGGACCGGCATTGACGCTGAGGCGCGAAAGCCAGGGGA
GCAAACGGG
>OTU979
GTGGGGAATATTGGACAATGGGGGCAACCCTGATCCAGCAATGCCGCGTGAGTGATGAAG
GCCTTCGGGTTGTAAAGCTCTTTTGCCAGGGACGATGATGACGGTACCTGGAGAATAAGC
CCCGGCTAACTTCGTGCCAGCAGCCGCGGTAATACGAAGGGGGCAAGCGTTGTTCGGAAT
TACTGGGCGTAAAGGGCGCGTAGGCGGCTTATCAAGTCAGGCGTGAAATTCCCGGGCTCA
ACCTGGGGGCTGCGCTTGATACTGATGAGCTTGAATGCGGGAGAGGATAGTGGAATTCCC
AGTGTAGAGGTGAAATTCGTAGATATTGGGAAGAACACCGGTGGCGAAGGCGGCTATCTG
GCCCGTAATTGACGCTGAGGCGCGAAAGCGTGGGGAGCAAACAGG
>OTU983
GTGGGGGATATTGCACAATGGAGGAAACTCTGATGCAGCAACGCCGCGTGAGGGAAGAAG
GTTTTCGGATTGTAAACCTCTGTTTTTAGTGAAGAAACAAATGACGGTAGCTAAAGAGGA
AGCCACGGCTAACTACGTGCCAGCAGCCGCGGTAATACGTAGGTGGCAAGCGTTGTCCGG
AATTACTGGGTGTAAAGGGTGCGCAGGCGGGACTGCAAGTTGGATGTGAAATACCGGAGC
TTAACTCCGGAGCTGCATCCAAAACTGTGGTTCTTGAGTGGAGTAGAGGTAAGCGGAATT
CCGAGTGTAGCGGTGAAATGCGTAGATATTCGGAGGAACACCAGTGGCGAAGGCGGCTTA
CTGGGCTCTAACTGACGCTGAGGCACGAAAGCATGGGTAGCAAACAGG
>OTU984
GTGGGGGATATTGCACAATGGGGGGAACCCTGATGCAGCGACGCCGCGTGAAGGAGGAAG
TGCTTCGGCATGTAAACTTCTATCAGCAGGGAAGAAGATGACGGTACCTGCACAAGAAGC
CCCGGCTAACTACGTGCCAGCAGCCGCGGTAATACGTAGGGGGCAAGCGTTATCCGGATT
TACTGGGTGTAAAGGGAGCGTAGACGGCGAAGCAAGTCTGATGTGAAAACCCGGGGCTCA
ACCGCGGGATTGCATTGGAAACTGTTTTGCTTGAGTACTGGAGGGGCAGGCGGAATTCCT
GGTGTAGCGGTGAAATGCGTAGATATCAGGAGGAACACCGGTGGCGAAGGCGGCCTGCTG
GACAGTAACTGACGTTGAGGCTCGAAAGCGTGGGGAGCAAACAGG
>OTU989
GTGGGGAATATTGCACAATGGGCGCAAGCCTGATGCAGCAACGCCGCGTGGAGGAAGACG
GTTTTCGGATTGTAAACTCCTGTTCTTAGTGACGAAGAAGTGACGGTAGCTAAGGAGCAA
GCCACGGCTAACTACGTGCCAGCAGCCGCGGTAATACGTAGGTGGCGAGCGTTGTCCGGA
TTTACTGGGTGTAAAGGGAGCGCAGGCGGGAAGACAAGTCAGCTGTGAAATCTATGGGCT
CAACCCATAAACTGCAGTTGAAACTGTTTTTCTTGAGTGGAGTAGAGGCAAGCGGAATTC
CGAGTGTAGCGGTGAAATGCGTAGATATTCGGAGGAACACCAGTGGCGAAGGCGGCTTGC
TGGGCTCTAACTGACGCTGAGGCTCGAAAGTGTGGGGAGCAAACAGG
>OTU990
GTGAGGAATATTGGTCAATGGGCGAGAGCCTGAACCAGCCAAGTAGCGTGAAGGATGACT
GCCCTATGGGTTGTAAACTTCTTTTATAAAGGAATAAAGTCGGGTATGCATACCCGTTTG
CATGTACTTTATGAATAAGGATCGGCTAACTCCGTGCCAGCAGCCGCGGTAATACGGAGG
ATCCGAGCGTTATCCGGATTTATTGGGTTTAAAGGGAGCGTAGATGGATGTTTAAGTCAG
TTGTGAAAGTTTGCGGCTCAACCGTAAAATTGCAGTTGATACTGGATATCTTGAGTGCAG
TTGAGGCAGGCGGAATTCGTGGTGTAGCGGTGAAATGCTTAGATATCACGAAGAACTCCG
ATTGCGAAGGCAGCCTGCTAAGCTGCAACTGACATTGAGGCTCGAAAGTGTGGGTATCAA
ACAGG
>OTU991
GTGGGGAATATTGCACAATGGGGGAAACCCTGATGCAGCGACGCCGCGTGAGTGATGAAG
TATTTCGGTATGTAAAGCTCTATCAGCAGGGAAGAAAATGACGGTACCTGACTAAGAAGC
CCCGGCTAACTACGTGCCAGCAGCCGCGGTAATACGTAGGGGGCAAGCGTTATCCGGATT
TACTGGGTGTAAAGGGAGCGCAGACGGAATGCCAAGTCTGATGTGAAATGTCGGGGCTCA
ACCCCGAAGCTGCATTGGAAACTGGTAGTCTAGAGTGCAGGAGAGGTAAGTGGAATTCCT
AGTGTAGCGGTGAAATGCGTAGATATTAGGAGGAACACCGGTGGCGAAGGCGGCTTACTG
GACTGTAACTGACGTTGAGGCTCGAAAGCGTGGGGAGCAAACAGG
>OTU993
GTAGGGAATTTTGCGCAATGGGCGAAAGCCTGACGCAGCAACGCCGCGTGTGTGATGACG
CCCTTCGGGGTGTAAAACACTGTCAGTAGGGACGAAACTTGACGGTACCTACAGAGGAAG
CACCGGCTAACTCCGTGCCAGCAGCCGCGGTAATACGGAGGGTGCAAGCGTTGTCCGGAA
TCATTGGGCGTAAAGAGTTCGTAGGTGGTTTGTTAAGTCTGGTGTTAAAGCCCGAAGCTC
AACTTCGGTTCGGCATCGGATACTGGCAGACTAGAATGCGGTAGAGGTAAAGGGAATTCC
TGGTGTAGCGGTGAAATGCGTAGATATCAGGAGGAACATCGGTGGCGTAAGCGCTTTACT
GGGCCGTGATTGACACTGAGGAACGAAAGCCGGGGTAGCAAATGGG
>OTU997
GTGAGGAATATTGGTCAATGGCCGAGAGGCTGAACCAGCCATGCCGCGTGCGGGAAGACG
GCCCTATGGGTTGTAAACCGCTTTTTTGTGGGAGCAATAAGTTGCACGTGTGCAATGATG
AGAGTACCATGAGAATAAGCATCGGCTAACTCCGTGCCAGCAGCCGCGGTAATACGGAGG
ATGCGAGCGTTATCCGGATTTATTGGGTTTAAAGGGTGCGTAGGCGGATTTTTAAGCGTG
AGGTGAAATGCCCGGGCTCAACCTGGGAACTGCCTCGCGAACTGGGAGTCTTGAATGCCC
CTGCCGTGGGAGGAATGTGTGGTGTAGCGGTGAAATGCATAGAGATCACACAGAACACCG
ATTGCGAAGGCATCTCACGAAGGGGTGATTGACGCTGAGGCACGAAAGCGTGGGGATCAA
ACAGG
>OTU1002
GTAGGGAATTTTGCGCAATGGGCGAAAGCCTGACGCAGCAACGCCGCGTGAGTGATGAAG
CCCCTCGGGGTGTAAAACTCTGTCAGTAGGGACAAATTCTGATGGTACCTACAGAGGAAG
CATCGGCTAACTACGTGCCAGCAGCCGCGGTAAGACGTAGGATGCAAGCGTTGTCCGGAA
TTATTGGGCGTAAAGCGTTCGTAGGCGGCATGCTAAGTCTGGTGTTAAAGCCCGGGGCTC
AACTCCGGTTCGGCACTAGATACTGGTAAGCTAGAGTGCGGTAGAGGCAAGGGGAATTCC
TGGTGTAGCGGTGAAATGCGTAGATATCAGGAGGAACACCGGTGGCGTAAGCGCCTTGCT
GGGCCGTAACTGACGCTGAGGAACGAAAGCCAGGGTAGCAAATGGG
>OTU1003
GTGGGGAATATTGGGCAATGGGGGCAACCCTGACCCAGCAACGCCGCGTGGAGGAAGAAG
GCTTTCGGGTTGTAAACTCCTTTGACGAGGGACGATAGTGACGGTACCTCGAAAACAAGC
CACGGCTAACTACGTGCCAGCAGCCGCGGTAATACGTAGGTGGCAAGCGTTGTCCGGATT
TACTGGGTGTAAAGGGCGCGTAGGCGGGCAGGCAAGTCAGATGTGAAATCTATGGGCTCA
ACCCATAAATTGCATTTGAAACTGCAGGTCTTGAGTATCGGAGAGGCAAGCGGAATTCCC
AGTGTAGCGGTGAAATGCGTAGATATTGGGAGGAACACCAGTGGCGAAGGCGGCTTGCTG
GACGACAACTGACGCTGAGGCGCGAAAGCGTGGGGAGCAAACAGG
>OTU1004
GTCGAGGATCATTTGCAATGGGCGAAAGCCTGACAATGCGACGCTGCGTGGAGGATGAAG
GCCTTCGGGTTGTAAACTCCTGTCATGGGGGAACAGGCGAGGGGACCCAATACGTCCCTT
AGTTGAGTGTACCCCAAGAGGAAGCGACGGCTAACTCTGTGCCAGCAGCCGCGGTAATAC
AGAGGTCGCAAGCGTTGTTCGGATTTACTGGGCGTAAAGGGCGCGTAGGCGGCATGGCGT
GTCGGATGTGAAATCTCCGGGCTCAACCCGGAAAGTGCGTCCGAAACTACCGTGCTGGAG
TATGGGAGGGGGAATCGGAATATAGGGTGTAGCGGTGAAATGCGTTGATATCCTATAGAA
CACCGGAGGCGAAGGCGGATTCCTTGAACATCACTGACGCTGAGGCGCGAAAGTCGGGGG
AGCAAACAGG
>OTU1006
GTGAGGAATATTGGTCAATGGGCGGGAGCCTGAACCAGCCAAGTAGCGTGCAGGACGACG
GCCCTATGGGTTGTAAACTGCTTTTATGCGGGGATAAAGTGAGGGACGTGTCCCTTTTTG
CAGGTACCGCATGAATAAGGACCGGCTAATTCCGTGCCAGCAGCCGCGGTAATACGGAAG
GTCCGGGCGTTATCCGGATTTATTGGGTTTAAAGGGAGCGCAGGCGGGAGTTTAAGCGTG
CCGTGAAATGTACCGGCTCAACCGGTGAAGTGCGGCGCGAACTGGACTTCTTGAGTGAGT
GCGACGTCGGCGGAATTCGTGGTGTAGCGGTGAAATGCTTAGATATCACGAAGAACCCCG
ATTGCGAAGGCAGCTGACGAGCCCCTTACTGACGCTAAAGCTCGAAGGTGCGGGTATCGA
ACAGG
>OTU1013
GTGGGGGATATTGCGCAATGGGGGAAACCCTGACGCAGCGACGCCGCGTGAAGGAAGAAG
GTTTTCGGATTGTAAACTTCTGTCAACAGGGACGAGGAAGGACGGTACCTGAGGAGGAAG
CCACGGCTAACTACGTGCCAGCAGCCGCGGTAATACGTAGGTGGCAAGCGTTGTCCGGAT
TTACTGGGTGTAAAGGGCGTGTAGGCGGGCCGATAAGTTGGGTGTGAAATACCACGGCTT
AACCGTGGGGCTGCACCCAAAACTGTAGGTCTTGAGTGTCGGAGAGGTAAGCGGAATTCC
TAGTGTAGCGGTGAAATGCGTAGATATTAGGAGGAACACCAGTGGCGAAGGCGGCTTACT
GGAAGGCAACTGACGCTGAGGCGCGAAAGCGTGGGGAGCAAACAGG
>OTU1016
GTAAGGAATTTTCGGCAATGGGCGAAAGCCTGACCGAGCAACGCCGCGTGAGTGATGAAG
GTCTTCGGATCGTAAAGCTCTGTTGTAAAGGAAGAACTGATACTTGAGGAAATGCTCGTA
TCTTGACGGTACTTTACTAGAAAGTCACGGCTTACTACGTGCCAGCAGCCGCGGTAATAC
GTAGGTGGCAAGCGTTATCCGGATTTATTGGGCGTAAAGGGTGCGCAGGCGGTCTGTTAA
GTTTGAGGTGAAAGCGTTGGGCTCAACCCAATCAAGCCTTGAATACTGGCAGACTTGAGT
GCAGAAGAGGGTATTGGAATTCCATGTGTAGCGGTAAAATGCATAGATATATGGAGGAAC
ACCGGTGGCGAAGGCGGATACCTGGTCTGTAACTGACGCTCAGGCACGAAAGCGTGGGGA
GCAAATAGG
>OTU1017
GTAGGGAGTTTTCGGCAATGGGGGAAACCCTGACCGAGCAACGCCGCGTGAACGATGAAG
GTCTTCGGATTGTAAAGTTCTGTTATAAGGGAAGAATGATAGCCTGAGGAAATGCTGGCT
GTTTGACGGTACCTTATTAGAAAGCCACGGCTAACTACGTGCCAGCAGCCGCGGTAATAC
GTAGGTGGCAAGCGTTATCCGGAATTATTGGGCGTAAAGAGTGAGCAGGCGGCATGATAA
GTTTGAAGTGAAAGCGTGGGGCTTAACCCCATACAGCTCCAAAAACTGTCAAGCTAGAGT
GCGAGAGAGGTAAACGGAACTCCATGTGTAGCGGTGAAATGCGTAGATATATGGAAGAAC
ACCAGTGGCGAAGGCGGTTTACTAGCTCGATACTGACGCTCAGTCACGAAAGCGTGGGGA
GCAAATAGG
>OTU1018
GTGGGGAATCTTGCGCAATGGGGGAAACCCTGACGCAGCCATGCCGCGTGAGTGATGAAG
GCCTTCGGGTTGTAAAGCTCTGTCTAAGGGGACGAATGGTGCATAGAACAAGACACTATG
CACGTGACGGTACCCTTAAAGAAAACACCGGCTAACTCCGTGCCAGCAGCCGCGGCAATA
CGGGGGGTGTAAGCGTTGTTCGGAATTACTGGGCGTAAAGGGCGTGCAGGCGGTCACCGC
AAGTTGAATGTGAAATCCCCGAGCTTAACTTGGGACGTGCGTTCAAGACTGCGGGACTCG
AATACGGGAGAGGGTCGTGGAATTCCTGGTGTAGAGGTGAAATTCGTAGAGATCAGGAGG
AACACTCGTGGCGAAGGCGACGACCTGGACCGATATTGACGCTGAGACGCGAAAGCGTGG
GTAGCAAACAGG
>OTU1024
GTGGGGGATATTGCACAATGGGGGAAACCCTGATGCAGCGACGCCGCGTGAGTGAAGAAG
TATTTCGGTATGTAAAGCTCTATCAGCAGGGAAGAAAATGACGGTACCTGACTAAGAAGC
CCCGGCTAACTACGTGCCAGCAGCCGCGGTAATACGTAGGGGGCAAGCGTTATCCGGATT
TACTGGGTGTAAAGGGAGCGTAGACGGCATGGCAAGTCTGATGTGAAAGGTGCGGGCTCA
ACCCGCAAACTGCATTGGAAACTGTCACGCTGGAGTGCAGGAGAGGTAAGTGGAATTCCT
AGTGTAGCGGTGAAATGCTCAGATATTAGGAGGAACACCAGCGGCGAAGGCGGCTTACTG
GACTGTAACTGACGTTGAGGCTCGAAAGCGTGGGTAGCAAACAGG
>OTU1028
GTGGGGAATATTGGGCAATGGGCGAAAGCCTGACCCAGCAACGCCGCGTGAGTGAAGAAG
GCCTTCGGGTTGTAAAGCTCTGTTATAGGGGGCGAAGGAAGTGACGGTACCCTATAAGGA
AGCCCCGGCTAACTACGTGCCAGCAGCCGCGGTAATACGTAGGGGGCGAGCGTTGTCCGG
AATGACTGGGCGTAAAGGGCGTGTAGGCGGCCTGATAAGTCTGGAGTGAAAGTCCCGGAT
TCAATTTGGGAACTGCTTTGGATACTGTCGGGCTCGAGTGCGGAAGAGGTAAGTGGAATT
CCCAGTGTAGCGGTGAAATGCGTAGAGATTGGGAGGAACACCAGTGGCGAAGGCGACTTA
CTGGGCCGTAACTGACGCTGAGGCGCGAAAGCGTGGGGAGCGAACAGG
>OTU1030
GTGAGGAATATTGGACAATGGCCGGGAGGCTGATCCAGCCATGCCGCGTGCGGGAGGACG
GCCCTATGGGTTGTAAACCGCTTTTGTCGGGGAGCAATAAGGTCCACGTGTGGACTGATG
AGAGTACCCGGCGAATAAGCATCGGCTAACTCCGTGCCAGCAGCCGCGGTAATACGGAGG
ATGCAAGCGTTATCCGGATTTATTGGGTTTAAAGGGTGCGTAGGCGGATGTTTAAGCGTG
AGGTGAAATGCCACGGCTCAACCGTGGAACTGCCTCGCGAACTGGGCATCTGGAATGCCC
CTGCCGTGGGAGGAATGTGTGGTGTAGCGGTGAAATGCATAGAGATCACACAGAACACCG
ATTGCGAAGGCATCTCACGAAGGGGTGATTGACGCTGAGGCACGAAAGCGTGGGGATCAA
ACAGG
>OTU1031
GTGGGGGATATTGCGCAATGGGGGAAACCCTGACGCAGCAACGCCGCGTGCAGGAAGACG
GCCTTCGGGTTGTAAACTGTTGTCGCAAGGGAAGAAGAAAGTGACGGTACCTTGTGAGAA
AGCCACGGCTAACTACGTGCCAGCAGCCGCGGTAATACGTAGGTGGCAAGCGTTGTCCGG
ATTTACTGGGTGTAAAGGGCGCGTAGGCGGGCTTTCAAGTCAGATGTGAAATACCGAGGC
TTAACCTCGGGGCTGCATTTGAAACTGTTAGTCTTGAGTATCGGAGAGGAAAGCGGAATT
CCTAGTGTAGCGGTGAAATGCGTAGATATTAGGAGGAACACCAGTGGCGAAGGCGGCTTT
CTGGACGACAACTGACGCTGAGGCGCGAAAGTGTGGGGAGCAAACAGG
>OTU1034
GTGAGGAATATTGGACAATGGTCGGAAGACTGATCCAGCCATGCCGCGTGAAGGATTAAG
GTCCTATGGATTGTAAACTTCTTTTGAGAGGGAGCAATAAGGTGTACGCGTACACCGATG
AGAGTACCTTTCGAATAAGCATCGGCTAACTCCGTGCCAGCAGCCGCGGTAATACGGAGG
ATGCGAGCGTTATCCGGATTTATTGGGTTTAAAGGGTGCGTAGGCGGTTTTTTAAGTCAG
CGGTGAAACGCAAGGGCTCAACCCTTGACCTGCCGTTGAAACTGGAGGACTTGAATGCGG
ATGCTGTGGGAGGAATGTGTGGTGTAGCGGTGAAATGCATAGATATCACACAGAACACCG
ATTGCGAAGGCATCTCACAAATCCGTGATTGACGCTGAGGCACGAAAGTGTGGGGATCAA
ACAGG
>OTU1039
GTGGGGAATATTGGGCAATGGGAGCAATCCTGACCCAGCCATGCCGCGTGAAGGAAGAAG
GCCCTACGGGTTGTAAACTTCTTTTGCCGCAGAGTAACCGGGGGGACGTGTCCCCCCTTG
AGAGTATGCGGCGAATAAGCACCGGCTAACTCCGTGCCAGCAGCCGCGGTAATACGGAGG
GTGCGAGCGTTATCCGGATTCATTGGGTTTAAAGGGTGCGCAGGCGGACGGCCAAGTCAG
GGGTGAAATCCCGCCGCTCAACGGTGGATGTGCCTTTGATACTGGTCGACTGGAGTACCG
GTGGCGCGGCCGGAATGTGACGTGTAGCGGTGAAATGCATAGATATGTCACAGAACGCCG
ATCGTGAAGACAGGCCGCGAACCGGTGACTGACGCTCAGGCACGAAAGCGTGGGTATCAA
ACAGG
>OTU1048
GTAGGGAATTTTGCGCAATGGGCGAAAGCCTGACGCAGCAACGCCGCGTGAACGTAGAAG
CCCTTCGGGGTGTAAAGTTCTGTCAGAGGGGACGAATTTTGACGGTACCCTCAGAGGAAG
CACCGGCTAACTCCGTGCCAGCAGCCGCGGTAATACGGAGGGTGCAAGCGTTGTCCGGAA
TCATTGGGCGTAAAGCGTTCGTAGGCGGTTTATCAAGTCTGGTGTTAAATCCCGGGGCTC
AACTCCGGATCTGCACTGGATACTGGTAGACTAGAATGAGGTAGAGGTAATGGGAATTCC
TGGTGTAACGGTGAAATGTTTAGATATCAGGAGGAACATCGGTGGCGTAAGCGCATTACT
GGGCCTTTATTGACGCTGAGGAACGAAAGCTAGGGTAGCAAACGGG
>OTU1054
GTGAGGAATATTGGTCAATGGCCGAAAGGCTGAACCAGCCAAGTAGCGTGCAGGATGACG
GCCCTATGGGTTGTAAACTGCTTTTGTGCGGGAATAACGGTCGCTACGAGTAGCGATGTG
CATGTACCGTACGAATAAGGATCGGCTAACTCCGTGCCAGCAGCCGCGGTAATACGGAGG
ATCCGAGCGTTCTCCGGATTTATTGGGTTTAAAGGGAGCGTAGGCGGAAGATCAAGTCAG
CTGTGAAATGTAGACGCTCAACGTCTGCACTGCAGTTGAAACTGGTTTTCTTGAGTGCGT
AAGGGGCAGGCGGAATTCGTCGTGTAGCGGTGAAATGCTTAGATATGACGAAGAACTCCG
ATCGCGAAGGCAGCTTGCCGGGCCGCAACTGACGCTGAAGCTCGAAGGTGCGGGTATCGA
ACAGG
>OTU1055
GTGAGGAATATTGGACAATGGCCGGAAGGCTGATCCAGCCATGCCGCGTGCGGGAAGACG
GCCCTATGGGTTGTAAACCGCTTTTGCGAGGGAGCAATAAGAGTCACGAGTGGTTCGATG
AGAGTACCTCGCGAATAAGCATCGGCTAACTCCGTGCCAGCAGCCGCGGTAATACGGAGG
ATGCAAGCGTTATCCGGATTTATTGGGTTTAAAGGGTGCGCAGGCGGCTTGTTAAGCGGG
AGGTGAAATGCCGGCGCTCAACGTCGGAAGTGCCTCCCGAACTGGTGAGCTTGAATGACT
CTGCCGTGGGAGGAATGTGTAGTGTAGCGGTGAAATGCTTAGAGATTACACAGAACACCG
ATTGCGAAGGCATCTCACGAAGGGTTGATTGACGCTGAGGCACGAAAGCGTGGGGATCAA
ACAGG
>OTU1076
GTAGGGAATATTGCTTAATGGGCGAAAGCCTGAAGCAGCAACGCCGCGTGGATGAAGAAG
GCCTTCGGGTCGTAAAATCCTTTTATGAGTGAAGAGGAAGGACGGTAGCTCATGAATAAG
TCTCGGCTAACTACGTGCCAGCAGCCGCGGTAAAACGTAGGAGACGAGCGTTATCCGGAT
TTACTGGGCGTAAAGCGCGTGTAGGAGGCTGAACAAGTTGGATGTAAAATCTCCCGGCTT
AACTGGGAGGCGTCGTTCAAAACTGTAGAGCTGGAGTAGTGGAGAGGTAATCGGAACTCC
GGGTGTAGCGGTGAAATGCGTAGATATCCGGAAGAACACCAGAGGCGAAAGCGGATTACT
GGCCACCAACTGACACTGAGACGCGAAAGCCAGGGTAGCAAACGGG
>OTU1077
GTGGGGAATATTGCACAATGGGCGAAAGCCTGATGCAGCAACGCCGCGTGAGCGAAGAAG
GCGGAATCGTCGTAAAGCTCTGTCCTTGGGGAAGAAGAACTGACGGTACCCTTGGAGGAA
GCCCCGGCTAAATACGTGCCAGCAGCCGCGGTAATACGTATGGGGCAAGCGTTATCCGGA
ATTATTGGGCGTAAAGAGTGCGTAGGTGGTTTTTTAAGCGTGGGGTTTAAGGCTACGGCT
TAACCGTAGTTCGCCCCATGAACTGGGAGACTTGAGTGCAGGAGAGGAAAGCGGAATTCC
TAGTGTAGCGGTGAAATGCGTAGATATTAGGAGGAACACCGGTGGCGAAGGCGGCTTTCT
GGACTGTAACTGACACTGAGGCACGAAAGCGTGGGGAGCAAACAGG
>OTU1089
GTGGGAATATTGGGCAATGGAGGCAACTCTGACCCAGCCATGCCGCGTGAAGGAAGACGG
CCCTATGGGTTGTAAACTTCTTTTGCCGCAGAGTAAACGCGGGGACGTGTCCCCGCCTGA
GAGTATGCGGCGAATAAGTATCGGCTAACTCCGTGCCAGCAGCCGCGGTAATACGGAGGA
TACAAGCGTTATCCGGATTTATTGGGTTTAAAGGGTGCGCAGGCGGACCGCTAAGTCAGG
GGTGAAAAGTTCGGGCTTAACCTGAATCGTGCCTTTGATACTGGCGGACTAGAGTGCGAT
AGGCGTGGCCGGAATGTGGTGTGTAGCGGTGAAATGCTTAGATATGCCACAGAACACCGA
TCGAGAAGTCAGGTCACGAGTTCGCAACTGACGCTCATGCACGAAAGCGTGGGGATCAAA
CAGG
>OTU1093
GCTAAGAATATTCCGCAATGGACGAAAGTCTGACGGAGCGACGCCGCGTGGATGATGAAG
GCCGGAAGGTTGTAAAATCCTTTTGGGAGCGAGGAATAAGGAATCTGAGAGAAACGGATT
CTGGTGACGGTAGCTTCTGAATAAGCAACGGCTAATTACGTGCCAGCAGCCGCGGTAACA
CGTAAGTTGCGAGCGTTGTTCGGAATTATTGGGCGTAAAGGGCATGTAGGCGGTCTTGCA
AGTCTGGTGTGAAATTCCGTGGCTCAACCACGGAACTGCGTTGGAAACTGCATGACTGGA
GTCGCTGAGGGGCAGGCAGAATTCCTGGTGTAGGGGTGAAATCTGTAGATATCAGGAAGA
ATACCAATGGCGAAGGCAGCCTGCCAGCAGATGACTGACGCTGAGGTGCGAAGGTGCGGG
GAGCAAACAGG
>OTU1096
GTGAGGAATATTGGTCAATGGGCGAGAGCCTGAACCAGCCAAGTAGCGTGCAGGATGACG
GCCCTATGGGTTGTAAACTGCTTTTATGCGGGGATAAAGTGAGGGACGTGTCCCTTTTTG
TAGGTACCGCATGAATAAGGACCGGCTAATTCCGTGCCAGCAGCCGCGGTAATACGGAAG
GTCCGGGCGTTATCCGGATTTATTGGGTTTAAAGGGAGCGCAGGCGGCCTTTTAAGCGTG
ACGTGAAATGCAGGTGCTCAACATCTGAGCTGCGTCGCGAACTGGAGGGCTTGAGTGAGT
TCGATGTCAGCGGAATTCGTGGTGTAGCGGTGAAATGCTTAGATATCACGAAGAACCCCG
ATTGCGAAGGCAGCTGGCAAGGCCTTTACTGACGCTAAAGCTCGAAGGTGCGGGTATCGA
ACAGG
>OTU1108
GTGGGGAATATTGCACAATGGGCGGAAGCCTGATGCAGCAACGCCGCGTGAAGGAAGAAG
GTTTTCGGATCGTAAACTTCTGTCCCTGGGGAAGAAAGAAATGACGGTACCCAAGGAGGA
AGCCCCGGCTAACTACGTGCCAGCAGCCGCGGTAATACGTAGGGGGCGAGCGTTATCCGG
AATTACTGGGCGTAAAGAGTGCGTAGGTGGTTATGCAAGCGCGGGGTATAAGGCTAGGGC
CTAACCGTAGTTCGCCCCGCGAACTGCGTAACTTGAGTACAGGAGGGGAAAGCGGAATTC
CTAGTGTAGCGGTGAAATGCGTAGATATTAGGAGGAACACCAGTGGCGAAGGCGGCTTTC
TGGACTGCAACTGACACTGAGGCACGAAAGCGTGGGTAGCAAACAGG
>OTU1110
GTGAGGAATATTGGTCAATGGACGAGAGTCTGAACCAGCCAAGTAGCGTGAGGGACGACT
GCCCTATGGGTTGTAAACCTCTTTTGTTTGGGAATAAAGTGTCCTACGTGTAGGATTTTG
TATGTACCATACGAATAAGCATCGGCTAATTCCGTGCCAGCAGCCGCGGTAATACGGAAG
ATGCGAGCGTTATCCGGATTTATTGGGTTTAAAGGGAGCGTAGGCGGCCTGTTAAGTCAG
CGGTTAAATGTCATTGCCCAACATTGGCATGCCGTTGATACTGGTGGGCTTGAATACACA
CAAGGATGGTGGAATTCGTTGTGTAGCGGTGAAATGCTTAGATATGACGAAGAACTCCGA
TTGCGAAGGCAGCCATCTGGGGTGCGATTGACGCTGAGGCTCGAAAGTGCGGGTATCAAA
CAGG
>OTU1113
GTGAGGAATATTGGTCAATGGGCGAGAGCCTGAACCAGCCAAGTAGCGTGCAGGATGACT
GCCCTATGGGTTGTAAACTGCTTTTATGCGGGAATAAAGTGCACTACGTGTAGTGTTTTG
TATGTACCGCATGAATAAGGACCGGCTAATTCCGTGCCAGCAGCCGCGGTAATACGGAAG
GTCCGGGCGTTATCCGGATTTATTGGGTTTAAAGGGAGCGCAGGCTGAAGGTTAAGCGTG
ACGTGAAATGTACCGGCTCAACCGGTGAATTGCGTCGCGAACTGGTCTTCTTGAGTGAGT
GCGACGTCAGCGGAATTCGTGGTGTAGCGGTGAAATGCTTAGATATCACGAAGAACTCCG
ATTGCGAAGGCAGCTGACGAGTCCTTAACTGACGCTAAAGCTCGAAAGTGCGGGTATCGA
ACAGG
>OTU1119
GTGAGGAATATTGGTCAATGGTCGTAAGACTGAACCAGCCAAGTAGCGTGCAGGATGACG
GCCCTATGGGTTGTAAACTGCTTTTGGAGGGGAATAAAGTTGCGTACGTGTACGCATTTG
CATGTACCCTCAGAATAAGGACCGGCTAATTCCGTGCCAGCAGCCGCGGTAATACGGAAG
GTCCGGGCGTTATCCGGATTTATTGGGTTTAAAGGGAGCGCAGGCTGGAGATTAAGCGTG
ACGTGAAATGTCCCGGCTCAACCGGGGAGTTGCGTCGCGAACTGGTTTTCTTGAGTGCGG
ACGAGGTATGCGGAATTCGTGGTGTAGCGGTGAAATGCTTAGATATCACGAAGAACCCCG
ATTGCGAAGGCAGCGTACCAGGCCGTAACTGACGCTAATGCTCGAAGGTGCGGGTATCGA
ACAGG
>OTU1123
GTGGGGAATATTGGGCAATGGGCGAAAGCCTGACCCAGCAACGCCGCGTGAGTGAAGAAG
GCCTTCGGGTTGTAAAGCTCTGTTATGCGAGAAGAAGGACGTGACGGTATCGCATAAGGA
AGCCCCGGCTAACTACGTGCCAGCAGCCGCGGTAATACGTAGGGGGCGAGCGTTGTCCGG
AATGACTGGGCGTAAAGGGCGTGTAGGCGGCCTGCTAAGTCTGGAGTGAAAGTCCTGCAT
TCAATGTGGGAATTGCTTTGGAGACTGGCGGGCTTGAGTGCGGAAGAGGTAAGTGGAATT
CCCAGTGTAGCGGTGAAATGCGTAGAGATTGGGAGGAACACCAGTGGCGAAGGCGACTTA
CTGGGCCGTAACTGACGCTGAGGCGCGAAAGCGTGGGGAGCGAACAGG
>OTU1124
GTGAGGAATATTGGTCAATGGGCGCGAGCCTGAACCAGCCAAGTAGCGTGAAGGATGACT
GCCCTATGGGTTGTAAACTTCTTTTGCGAGGGAATAACGTGGCCCACGCGTGGGCTATTG
CATGTACCTTGCGAATAAGCATCGGCTAATTCCGTGCCAGCAGCCGCGGTAATACGGAAG
ATGCGAGCGTTATCCGGATTTATTGGGTTTAAAGGGAGCGTAGGCGGCCCTGTAAGTCAG
CGGTTAAATGTCATGGCCCAACCTTGGCATGCCGTTGAAACTGCTGGGCTTGAATGCACT
CAAGGAAGGCGGAATTCGTCGTGTAGCGGTGAAATGCTTAGATATGACGAGGAACTCCGA
TTGCGAAGGCAGCCTTCTGGCGTGCGATTGACGCTGAGGCTCGAAAGCGCGGGTATCAAA
CAGG
>OTU1125
GTGAGGAATATTGGTCAATGGGCGAGAGCCTGAACCAGCCAAGTAGCGTGCAGGATGACG
GCCCTATGGGTTGTAAACTGCTTTTGCAGGGGAATAAAGTGAGGCACGTGTGCCTTTTTG
TATGTACCCTGAGAATAAGGACCGGCTAATTCCGTGCCAGCAGCCGCGGTAATACGGAAG
GTCCGGGCGTTATCCGGATTTATTGGGTTTAAAGGGAGCGCAGGCCGAAGATTAAGCGTG
ACGTGAAATGCCGCGGCTCAACCGTGGAAGTGCGTCGCGAACTGGTTTTCTTGAGTGTGC
ACGAGGAAGGCGGAATTCGTGGTGTAGCGGTGAAATGCTTAGATATCACGAAGAACTCCG
ATTGCGAAGGCAGCCTTCCAGGGCATTACTGACGCTAAAGCTCGAAGGTGCGGGTATCGA
ACAGG
>OTU1127
GTAGGGAATATTGCACAATGGGGGAAACCCTGATGCAGCCATGCCGCGTGTGTGAAGAAG
GCCTTTGGGTTGTAAAGCACTTTCAGTATGGAGGAAGTGTAGTATGTTAACAGCATGCTG
CATTGACGTTACATACAGAAGAAGCACCGGCTAACTCCGTGCCAGCAGCCGCGGTAATAC
GGAGGGTGCGAGCGTTAATCGGAATAACTGGGCGTAAAGAGCTCGTAGGCGGTTTGTCAA
GTCAGATGTGAAAGCCCCGGGCTTAACCTGGGAACCGCATTTGAAACTGACAGACTAGAG
TACTGTAGAGGGAGGTAGAATTCCAGGTGTAGCGGTGAAATGCGTAGATATCTGGAGGAA
TACCGGTGGCGAAGGCGGCCTCCTGGACAGAGACTGACGCTGAGGAGCGAAAGCGTGGGG
AGCAAACAGG
>OTU1130
GTGGGGAATATTGGGCAATGGGCGAAAGCCTGACCCAGCGACGCCGCGTGAAGGAAGAAG
GTCTTCGGATTGTAAACTTTTGTCAGCAGGGAAGAAGCAAGTGACGGTACCTGCTAAGAA
AGCCACGGCTAACTACGTGCCAGCAGCCGCGGTAATACGTAGGTGGCGAGCGTTATCCGG
ATTTACTGGGTGTAAAGGGTGTGTAGGCGGACTTGCAAGTCAGGTGTGAAATGTATCGGC
TTAACCGGTAGACTGCACTTGAAACTGCAGGCCTTGAGAGTCGGAGAGGTAAGCGGAATT
CCCAGTGTAGCGGTGAAATGCGTAGATATTGGGAGGAACACCAGTGGCGAAGGCGGCTTA
CTGGACGACCACTGACGCTGAGACACGAAAGCGTGGGGAGCAAACAGG
>OTU1132
GTAAGGGATATTGGTCAATGGGGGGAACCCTGAACCAGCCATGCCGCGTGAGGGAATGAG
GCCCTACGGGTCGTGAACCTCTTTTGCCCGGGGACAATGCGGCGCACGCGATGCGCCGAT
GAGGGTACCGGGCGAATAAGCATCGGCTAACTCCGTGCCAGCAGCCGCGGTAATACGGAG
GATGCGAGCGTTATCCGGATTCATTGGGTTTAAAGGGTGCGCAGGCGGCTTGGCAAGTCA
GCGGTGAAAGCCCGGGGCCCAACCCCGGAAGTGCCGTTGATACTGTCGGGCTGGAATGCG
GTCGAGGCGGGCGGAACGTGGCGTGTAGCGGTGAAATGCGTAGATATGCCACAGAACGCC
GATAGCGAAGGCAGCTCGCCAGGCCTGCATTGACGCTCGGGCACGAAAGCGTGGGGATCG
AACAGG
>OTU1134
GTGGGGAATATTGGACAATGGGGGAAACCCTGATCCAGCGACGCCGCGTGAGTGAAGAAG
TATTTCGGTATGTAAAGCTCTATCAGCAGGGAAGATAATGACGGTACCTGACTAAGAAGC
CCCGGCTAACTACGTGCCAGCAGCCGCGGTAATACGTAGGGGGCAAGCGTTATCCGGATT
TACTGGGTGTAAAGGGAGCGTAGACGGTTGTGCAAGTCTGATGTGAAAACCCGGGGCTCA
ACTCCGGGATTGCATTGGAAACTGTATAACTAGAGTGCAGGAGAGGTAAGTGGAATTCCT
AGTGTAGCGGTGAAATGCGTAGATATTAGGAGGAACACCGGCGGCGAAGGCGGCTTACTG
GACTGTAACTGACGTTGAGGCTCGAAGGCGTGGGGAGCAAACAGG
>OTU1135
GTGAGGAATATTGGACAATGGCCGGAAGGCTGATCCAGCCATGCCGCGTGCGGGAGGACG
GCCCTATGGGTTGTAAACCGCTTTTGCGGGGGAGCAATAAGTCGTACGCGTACGACGATG
AGAGTACCCTGCGAATAAGCATCGGCTAACTCCGTGCCAGCAGCCGCGGTAATACGGAGG
ATGCGAGCGTTATCCGGATTTATTGGGTTTAAAGGGTGCGTAGGCGGTTTGCTAAGCGGG
AGGTGAAATGCCGGCGCTCAACGTCGGAAGTGCCTCCCGAACTGGTGGACTGGAATGACT
CTGCCGTGGGAGGAATGTGTAGTGTAGCGGTGAAATGCTTAGAGATTACACAGAACACCG
ATTGCGAAGGCATCTCACGAAGGGTTGATTGACGCTGAGGCACGAAAGCGTGGGGATCAA
ACAGG
>OTU1138
GTGGGGAATATTGCACAATGGGCGAAAGCCTGATGCAGCAACGCCGCGTGCGGGAAGAAG
GCCTTAGGGTTGTAAACCGCTTTCAGCAGGGAAGAAACTGACGGTACCTGCAGAAGAAGG
TGCGGCCAACTACGTGCCAGCAGCCGCGGTGACACGTAGGCACCAAGCGTTGTCCGGATT
TATTGGGCGTAAAGAGCTCGTAGGCGGTTCAGTAAGTCGGGTGTGAAAACTCTGGGCTCA
ACCCAGAGACGCCACCCGATACTGCTGTGACTTGAGTACGGTAGGGGAGTGGGGAATTCC
TGGTGTAGCGGTGAAATGCGCAGATATCAGGAGGAACACCAGTGGCGAAGGCGCCACTCT
GGGCCGTAACTGACGCTGAGGAGCGAAAGCGTGGGTAGCAAACAGG
>OTU1142
GTGGGGAATCTTCCGCAATGGGCGCAAGCCTGACGGAGCAACGCCGCGTGAGTGAAGAAG
GTTTTCGGATCGTAAAGCTCTGTTGACAGGGACGAGAGGATGCATCAGGAAATGGGTGTA
TTAGGACGGTACCTGTCGAGGAAGCCACGGCTAACTACGTGCCAGCAGCCGCGGTAATAC
GTAGGTGGCGAGCGTTGTCCGGAATTATTGGGCGTAAAGGGAGCGCAGGTGGGATTGTAA
GTCAGTCTTAAAAGTTCGGGGCTCAACCCCGTGATGGGATTGAAACTATAATTCTTGAGT
GCAGGAGAGGAAAGCGGAATTCCTAGTGTAGCGGTGAAATGCGTAGATATTAGGAGGAAC
ACCAGTGGCGAAGGCGGCTTTCTGGACTGTAACTGACACTGAGGCTCGAAAGCGTGGGGA
GCGAACAGG
>OTU1144
GTGGGGGATATTGGACAATGGGGGAAACCCTGATCCAGCGACGCCGCGTGAGGGAAGAAG
GTTTTCGGATTGTAAACCTCTGTTGACAGGGAAGAAAATGACGGTACCTGTTTAGAAAGC
CACGGCTAACTACGTGCCAGCAGCCGCGGTAATACGTAGGTGGCAAGCGTTGTCCGGAAT
TACTGGGTGTAAAGGGAGCGTAGGCGGGGCGGCAAGTCAGAAGTGAAAATTATGGGCTCA
ACTCATAACCTGCTTTTGAAACTGTTGCTCTTGAGTGAAGTAGAGGCAAGCGGAATTCCC
AGTGTAGCGGTGAAATGCGTAGATATTGGGAGGAACACCAGTGGCGAAGGCGGCTTGCTG
GGCTTTTACTGACGCTGAGGCTCGAAAGCGTGGGGAGCAAACAGG
>OTU1146
GTAAGGGATATTGGTCAATGGGGGGAACCCTGAACCAGCCATGCCGCGTGAGGGAGGAAG
GCCCTACGGGTCGTAAACCTCTTTTGCCGGGGGATAATGACAGCCTCGTGAGGTTGTTTG
AAGGTACCCGGAGAATAAGCATCGGCTAACTCCGTGCCAGCAGCCGCGGTAATACGGAGG
ATGCGAGCGTTATCCGGATTTATTGGGTTTAAAGGGTGCGCAGGCGGGCTGTTAAGTCAG
CGGTGAAAGGCTCGGGCTCAACCGGAGCAGTGCCGTTGATACTGGCAGTCTTGAATGCGG
TCAAGGCCGGCGGAATGTGGCGTGTAGCGGTGAAATGCATAGATATGCCACAGAACACCG
ATAGCGAAGGCAGCTGGCCGGGCCTGCATTGACGCTGAGGCACGAAAGCGTGGGGATCGA
ACAGG
>OTU1147
GTGGGGAATATTGCACAATGGGCGAAAGCCTGATGCAGCAACGCCGCGTGAAGGATGAAG
GTCTTCGGATCGTAAACTTCTGTCCTTGGGGAAGAAAAAATGACGGTACCCATGGAGGAA
GCCCCGGCTAACTACGTGCCAGCAGCCGCGGTAATACGTAGGGGGCAAGCGTTATCCGGA
ATTATTGGGCGTAAAGAGTGCGTAGGTGGTTCTTTAAGCGAGAGGTTTAAGGCTATGGCT
TAACCATAGTTCGCCTCCCGAACTGAAGGACTTGAGTGCAGGAGAGGAAAGCGGAATTCC
TAGTGTAGCGGTGAAATGCGTAGATATTAGGAGGAACACCAGTGGCGAAGGCGGCTTTCT
GGACTGAAACTGACACTGAGGCACGAAAGCGTGGGGAGCAAACAGG
>OTU1151
GTGGGGGATATTGCGCAATGGGGGAAACCCTGACGCAGCAACGCCGCGTGATGGAAGAAG
GCCTTCGGGTTGTAAACATCTGTTGCAAGGGAAGAAAAAAATGACGGTACCTTGTGAGGA
AGCCACGGCTAACTACGTGCCAGCAGCCGCGGTAATACGTAGGTGGCGAGCGTTGTCCGG
ATTTACTGGGTGTAAAGGGCGCGTAGGCGGGTGAGCAAGTCAGTCGTGAAATACCGAGGC
TTAACTTCGGGGCTGCGATTGAAACTGTTCATCTTGAGTGTCGGAGAGGAAAGCGGAATT
CCTAGTGTAGCGGTGAAATGCGTAGATATTAGGAGGAACACCAGTGGCGAAGGCGGCTTT
CTGGACGATAACTGACGCTGAGGCGCGAAAGTGTGGGGAGCAAACAGG
>OTU1152
GTGAGGAATATTGGTCAATGGGCGTAAGCCTGAACCAGCCAAGTAGCGTGCAGGATGACG
GCCCTATGGGTTGTAAACTGCTTTTATGCGGGGATAAAGTCGGCTACGCGTAGCCGTTTG
TAGGTACCGCATGAATAAGGACCGGCTAATTCCGTGCCAGCAGCCGCGGTAATACGGAAG
GTCCGGGCGTTATCCGGATTTATTGGGTTTAAAGGGAGCGCAGGCCGGAGGTCAAGCGTG
ACGTGAAATGTAGCCGCTCAACGGCTGAGTTGCGTCGCGAACTGGTTTCCTTGAGTGAGT
ACGACGTCAGCGGAATTCGTGGTGTAGCGGTGAAATGCTTAGATATCACGAAGAACCCCG
ATTGCGAAGGCAGCTGACGAGTCCTTTACTGACGCTAAAGCTCGAAGGTGCGGGTATCGA
ACAGG
>OTU1155
GTGGGGAATATTGGACAATGGGCGAAAGCCTGATCCAGCGACGCCGCGTGTGTGAAGAAG
GCCTGCGGGTTGTAAAGCACTTTCGATGGGAACGAAATGTGCCGGGCTAATACCCCGGCA
AGCTGACGTTACTCAATGAAGAAGCACCGGCTAACTCTGTGCCAGCAGCCGCGGTAATAC
AGAGGGTGCGAGCGTTAATCGGAATTACTGGGCGTAAAGCGCACGTAGGTGGCGACGTAA
GTCGGGTGTGAAAGCCCCGGGCTCAACCTGGGAATTGCATTCGAGACTGTGTTGCTGGAG
TACGGAAGAGGAGGGCGGAATTCCCGGTGTAGCGGTGAAATGCGTAGATATCGGGAGGAA
CATCAGTGGCGAAGGCGGCCCTCTGGTCCAGTACTGACACTCAAGTGCGAAAGCGTGGGG
AGCAAACAGG
>OTU1161
GTGGGGAATATTGGACAATGGGCGAAAGCCTGATCCAGCAATGCCGCGTGAGTGATGAAG
GCCTTAGGGTTGTAAAGCTCTTTTACCCGGGATGATAATGACAGTACCGGGAGAATAAGC
TCCGGCTAACTCCGTGCCAGCAGCCGCGGTAATACGGAGGGAGCTAGCGTTGTTCGGAAT
TACTGGGCGTAAAGCGCACGTAGGCGGCTTTGTAAGTTAGAGGTGAAAGCCCGGAGCTCA
ACTCCGGAACTGCCTTTAAGACTGCATCGCTTGAATCCAGGAGAGGTGAGTGGAATTCCG
AGTGTAGAGGTGAAATTCGTAGATATTCGGAAGAACACCAGTGGCGAAGGCGGCTCACTG
GACTGGTATTGACGCTGAGGTGCGAAAGCGTGGGGAGCAAACAGG
>OTU1162
GTGAGGAATATTGGTCAATGGGCGCGAGCCTGAACCAGCCAAGTAGCGTGCAGGAAGACT
GCCCTATGGGTTGTAAACTGCTTTTATGCGGGGATAAAGTGTGCCACGTGTGGCATATTG
CAGGTACCGCATGAATAAGGACCGGCTAATTCCGTGCCAGCAGCCGCGGTAATACGGAAG
GTCCGGGCGTTATCCGGATTTATTGGGTTTAAAGGGAGCGCAGGCCGTTGGTTAAGCGTG
CCGTGAAATGTACCGGCTCAACCGGTGAGTTGCGGCGCGAACTGTCCGACTTGAGTGCGT
ACGAGGGTGGCGGAATTCGTGGTGTAGCGGTGAAATGCTTAGATATCACGAAGACCTCCG
ATTGCGAAGGCAGCTGCCCAGTCCGTAACTGACGCTAATGCTCGAAGGTGCGGGTATCGA
ACAGG
>OTU1173
GTGGGGAATATTGGACAATGGGCGAAAGCCTGATCCAGCAATGCCGCGTGAGTGATGAAG
GCCTTAGGGTTGTAAAGCTCTTTTACCAGGGATGATAATGACAGTACCTGGAGAATAAGC
TCCGGCTAACTCCGTGCCAGCAGCCGCGGTAATACGGAGGGAGCTAGCGTTGTTCGGAAT
TACTGGGCGTAAAGCGCGCGTAGGCGGCTGCTCAAGTCAGAGGTGAAAGCCCGGGGCTCA
ACCCCGGAACTGCCTTTGAAACTAGGTAGCTAGAATCTTGGAGAGGTCAGTGGAATTCCG
AGTGTAGAGGTGAAATTCGTAGATATTCGGAAGAACACCAGTGGCGAAGGCGACTGACTG
GACAAGTATTGACGCTGAGGTGCGAAAGCGTGGGGAGCAAACAGG
>OTU1174
GTAGGGAATCTTCCGCAATGGACGAAAGTCTGACGGAGCAACGCCGCGTGAGTGAGGAAG
GTCTTCGGATCGTAAAACTCTGTTGTCAGGGAAGAACCGCCGGGATGACCTCTCGGTCTG
ACGGTACCTGACGAGAAAGCCCCGGCTAACTACGTGCCAGCAGCCGCGGTAATACGTAGG
GGGCAAGCGTTGTCCGGAATTATTGGGCGTAAAGCGCGCGCAGGCGGCTTCTTAAGTCAG
GTGTGAAAGCCCACGGCTCAACCGTGGAGGGCCATCTGAAACTGGGGAGCTTGAGTGCAG
GAGAGGAGAGCGGAATTCCACGTGTAGCGGTGAAATGCGTAGAGATGTGGAGGAACACCA
GTGGCGAAGGCGGCTCTCTGGCCTGTAACTGACGCTGAGGCGCGAAAGCGTGGGGAGCAA
ACAGG
>OTU1176
GTGGGGAATATTGCACAATGGAGGAAACTCTGATGCAGCAACGCCGCGTGAAGGATGAAG
GTCTTCGGATCGTAAACTTCTGTCCTTGGGGACGAAACAAATGACGGTACCCTTGGAGGA
AGCCCCGGCTAACTACGTGCCAGCAGCCGCGGTAATACGTAGGGGGCAAGCGTTATCCGG
AATTACTGGGCGTAAAGGGTGCGTAGGCGGTTTTGTAAGCGCGGGGTGAAAGGCAGAGGC
TCAACTTCTGTTAGCCCCGTGAACTGCATTACTTGAGTACGGGAGAGGAAAGTGGAATTC
CTAGTGTAGCGGTGAAATGCGTAGATATTAGGAGGAACACCAGTGGCGAAGGCGACTTTC
TGGACCGCAACTGACGCTGAGGCACGAAAGTGTGGGGAGCAAACAGG
>OTU1177
GTGAGGAATATTGGTCAATGGTCGAGAGACTGAACCAGCCAAGTAGCGTGAAGGAAGACT
GCCCTATGGGTTGTAAACTTCTTTTGTTAGGGAATAAAGTCCACTACGTGTAGTGGTTTG
TATGTACCTTTCGAATAAGCATCGGCTAATTCCGTGCCAGCAGCCGCGGTAATACGGAAG
ATGCGAGCGTTATCCGGATTTATTGGGTTTAAAGGGAGCGTAGGCGGCCCGTTAAGTCAG
CGGTTAAATGTCAGTGCCCAACATTGGCATGCCGTTGATACTGGTGGGCTTGAATACACA
CAAGGAAGGTGGAATTCGTCGTGTAGCGGTGAAATGCTTAGATATGACGAAGAACTCCGA
TTGCGAAGGCAGCCTTCTGGGGTGCGATTGACGCTGAGGCTCGAAAGTGCGGGAATCAAA
CAGG
>OTU1180
GTGAGGAATATTGGTCAATGGACGAGAGTCTGAACCAGCCAAGTAGCGTGAAGGATGAAG
GTCCTACGGATTGTAAACTTCTTTTATAAGGGAATAAACCCTCCCACGTGTGGGAGCTTG
TATGTACCTTATGAATAAGCATCGGCTAACTCCGTGCCAGCAGCCGCGGTAATACGGAGG
ATGCGAGCGTTATCCGGATTTATTGGGTTTAAAGGGAGCGCAGACGGGTCGTTAAGTCAG
CTGTGAAAGTTTGGGGCTCAACCTTAAAATTGCAGTTGATACTGGCGTCCTTGAGTGCGG
TTGAGGTGTGCGGAATTCGTGGTGTAGCGGTGAAATGCTTAGATATCACGAAGAACTCCG
ATTGCGAAGGCAGCACACTAATCCGTAACTGACGTTCATGCTCGAAAGTGTGGGTATCAA
ACAGG
>OTU1184
GTGAGGAATATTGGGCAATGGAGGGAACTCTGACCCAGCCATGCCGCGTGAGTGAAGAAG
GTTTTCGGATTGTAAAGCTCTTTCAGATGGGAAGATGATGACGGTACCATCAGAAGAAGC
ACCGGCTAACTTCGTGCCAGCAGCCGCGGTAATACGAAGGGTGCAAGCGTTGTTCGGAAT
TACTGGGCGTAAAGGGTGTGTAGGCGGTTTAGTAAGATAGCGGTGAAATGCCGGGGCTTA
ACCTCGGAACTGCCGTTATAACTATTGAACTAGAATGACAGAGAGGATATTGGAATACCC
AGTGTAGAGGTGAAATTCGTAGATATTGGGTAGAACACCGGTGGCGAAGGCGAGTATCTG
GCTGTAAATTGACGCTGAGGCACGAAAGCATGGGGATCAAACAGG
>OTU1185
GTGAGGAATATTGGACAATGGCCGGAAGGCTGATCCAGCCATGCCGCGTGCAGGAAGACG
GTCCTATGGATTGTAAACTGCTTTTGTACGGGAGCAATAAGTTCTACGTGTAGGACGATG
AGAGTACCGTACGAATAAGCATCGGCTAACTCCGTGCCAGCAGCCGCGGTAATACGGAGG
ATGCGAGCGTTATCCGGATTTATTGGGTTTAAAGGGTGCGTAGGCGGCTTGACAAGTCAG
CGGTGAAATGCAAGGGCCTAACCCTTGACGTGCCGTTGAAACTGCCGGGCTAGAATGCGG
ATGCTGTGGGAGGAATGTGTAGTGTAGCGGTGAAATGCATAGATATTACACAGAACACCG
ATTGCGAAGGCATCTCACAAATCCGCTATTGACGCTGAGGCACGAAAGTGCGGGGATCAA
ACAGG
>OTU1189
GTCGGGAATATTGCGCAATGGAGGAAACTCTGACGCAGTGACGCCGCGTATAGGAAGAAG
GTTTTAGGATTGTAAACTATTTTAGACAGGGAAGAAAAATGACAGTACCTGTAGAATAAG
CTCCGGCTAACTACGTGCCAGCAGCCGCGGTAATACGTAGGGAGCAAGCGTTATCCGGAA
TTATTGGGTGTAAAGGGTGCGTAGACGGGAAAGCAAGTTGGCTGTGAAATCCCTCGGCTT
AACTGAGGAACTGCAACCAAAACTACTTTTCTTGAGTGCAGGAGAGGAAAGCGGAATTCC
TAGTGTAGCGGTGAAATGCGTAGATATTAGGAGGAACACCAGTGGCGAAGGCGGCTTTCT
GGACTGTAACTGACGTTGAGGCACGAAAGTGTGGGGAGCAAACAGG
>OTU1191
GTGAGGAATATTGGTCAATGGGCGAGAGCCTGAACCAGCCAAGTAGCGTGGAGGACGACG
GCCCTACGGGTTGTAAACTCCTTTTATGCGGGGATAAAGAGTGCCACGTGTGGCACGTTG
CAGGTACCGCATGAATAAGGACCGGCTAATTCCGTGCCAGCAGCCGCGGTAATACGGAAG
GTCCGGGCGTTATCCGGATTCATTGGGTTTAAAGGGAGCGCAGGCGGGCAGTCAAGCCAG
CCGTCAAATGGCCCGGCTCAACCGGGTCTTGCGGTTGGAACTGGCAGCCTTGGGTGCACA
AGAGGAAGGCGGAACTCGTGGTGTAGCGGTGAAATGCATAGATATCACGAAGACCTCCGA
TTGCGAAGGCAGCCTTCTGGGGTGTTACCGACGCTCATGCTCGAAGGTGCGGGTATCAAA
CAGG
>OTU1200
GTGGGGAATATTGCGCAATGGGCGAAAGCCTGACGCAGCGACGCCGCGTGTGGGATGACG
GCCTTCGGGTTGTAAACCACTGTCGGGAGGGACGAAGATCTGACGGTACCTCCAAAGGAA
GCACCGGCTAACTCTGTGCCAGCAGCCGCGGTAATACAGAGGGTGCTAGCGTTGTCCGGA
ATCACTGGGCGTAAAGGGCGCGTAGGCGGCCCGGTAAGCAGGGGGTGAAATCTTGCGGCT
CAACCGCAAGGCTGCCTTCTGAACTGCCGGGCTGGAGCACGGTAGAGGCAGATGGAATTC
CCGGTGTAGCGGTGGAATGCGTAGAGATCGGGAAGAACACCAGTGGCGAAGGCGGTCTGC
TGGGCCGTTGCTGACGCTGAGGCGCGACAGCGTGGGGAGCAAACAGG
>OTU1204
GTGGGGGATATTGCACAATGGAGGAAACTCTGATGCAGCGACGCCGCGTGAGTGAAGAAG
TATTTCGGTATGTAAAGCTCTATCAGCAGGGAAGAAAGGCCCGCAAGGGAGATGACGGTA
CCTGACTAAGAAGCCCCGGCTAACTACGTGCCAGCAGCCGCGGTAATACGTAGGGGGCAA
GCGTTATCCGGATTTACTGGGTGTAAAGGGAGCGCAGACGGCATTGCAAGTCTGAAGTGA
AAACCTGCGGCTCAACCGCAGGCTTGCTTTGGAAACTGCATAGCTAGAGTACTGGAGAGG
TAAGCGGAATTCCTAGTGTAGCGGTGAAATGCGTAGATATTAGGAGGAACATCGGTGGCG
AAGGCGGCTTACTGGACAGCAACTGACGTTGAGGCTCGAAGGCGTGGGGAGCAAACAGG
>OTU1212
GTGAGGAATCTTCCGCAATGGGCGAAAGCCTGACGGAGCGACACCGCGTGTGGGATGAAG
TCCTTCGGGATGTAAACCACTGTTGGAGGGGAAGACAACTGACGGTACCCTCCGAGAAAG
CCCCGGCTAACTACGTGCCAGCAGCCGCGGTAATACGTAGGGGGCGAGCGTTATCCAGAT
TTACTGGGCGTAAAGCGCGTGTAGGCGGCTGGTTAGGTGTGATGTGAAATCCTCGGGCTC
AACCCGAGAACTGCATTGCAAACCGGCCTGGCTAGAGTGCAGGAGAGGGAAGCGGAATTC
CAGGTGTAGCGGTGAAATGCGTAGATATCTGGAGGAACACCAGTGGCGAAGGCGGCTTCC
TGGCCTGTAACTGACGCTGAGACGCGAAAGCGTGGGGAGCGAACCGG
>OTU1216
GCTAAGAATATTCCGCAATGGACGAAAGTCTGACGGAGCGACGCCGCGTGGATGATGAAG
GCCGGAAGGTTGTAAAATCCTTTTATGACTGAGGAATAAGGAAAGTGAGGGAAACGCTTT
CTGGTGACTGTAGGTCATGAATAAGCAACGGCTAATTACGTGCCAGCAGCCGCGGTAACA
CGTAAGTTGCGAGCGTTGTTCGGAATTATTGGGCGTAAAGGGCATGTAGGCGGTTCTGCA
AGTCTGGTGTGAAATACCGGGGCTCAACCCCGGAACTGCGTTGGAAACTGCGGAACTGGA
GTCGCTGAGGGGCAGCCAGAATTCCAGGTGTAGGGGTGAAATCTGTAGATATCTGGAAGA
ATACCAATGGCGAAGGCAGGCTGCCAGCAGATGACTGACGCTGAGGTGCGAAGGTGCGGG
GAGCAAACAGG
>OTU1219
GTGAGGAATATTGGTCAATGGCGGTAACGCTGAACCAGCCAAGTAGCGTGAGGGATTACG
GCCCTATGGGTTTTAAACCTCTTTTGTTAGGGAGCAACCTATGGCACTAGTGCCATACTG
CGAGTACCTTTCGAATAAGCATCGGCTAACTCCGTGCCAGCAGCCGCGGTAATACGGAGG
ATGCGAGCGTTATCCGGATTTATTGGGTTTAAAGGGAGCGCGGACGGGTGATTAAGTCAG
CTGTTAAATATCGGGGCCCAACCCCGTTATGCGGTTGATACTGGTTATCTTGAGTGCGGC
ATGGGCAGGCGGAATTCACGGTGTAGCGGTGAAATGCTTAGATATCGTGAAGAACTCCGA
TCGCGAAGGCAGCTTGCCGGACCGTTACTGACGTTTAGGCTCGAAAGTGCGGGTATCAAA
CAGG
>OTU1220
GTGGGGGATATTGCACAATGGGGGAAACCCTGATGCAGCGACGCCGCGTGAGTGAAGAAG
TATTTCGGTATGTAAAGCTCTATCAGCAGGGAAGAAAATGACGGTACCTGACTAAGAAGC
TCCGGCTAAATACGTGCCAGCAGCCGCGGTAATACGTATGGAGCAAGCGTTATCCGGATT
TACTGGGTGTAAAGGGAGCGTAGACGGCATGGCAAGTCTGATGTGAAAGGTGCGGGCTCA
ACCCACAAACTGCATTGGAAACTGTCTAGCTAGAGTGTCGGAGAGGTAAGTGGAATTCCT
AGTGTAGCGGTGAAATGCGTAGATATTAGGAGGAACATCGGTGGCGAAGGCGGCTTACTG
GACAGCAACTGACGTTGAGGCTCGAAGGCGTGGGGAGCAAACAGG
>OTU1221
GTGGGGAATATTGCACAATGGGGGAAACCCTGATGCAGCGACGCCGCGTGAGCGAAGAAG
TATTTCGGTATGTAAAGCTCTATCAGCAGGGAAGAAAATGACGGTACCTGACTAAGAAGC
CCCGGCTAACTACGTGCCAGCAGCCGCGGTAATACGTAGGGGGCAAGCGTTATCCGGATT
TACTGGGTGTAAAGGGAGCGTAGACGGCGGTGCAAGTCTGATGTGAAAGGCAGGGGCTCA
ACTCCTGGACTGCATTGGAAACTGTACTGCTAGAGTGCCGGAGAGGTAAGCGGAATTCCT
AGTGTAGCGGTGAAATGCGTAGATATTAGGAGGAACACCAGTGGCGAAGGCGGCTTACTG
GACGGTAACTGACGTTGAGGCTCGAAAGCGTGGGGAGCAAACAGG
>OTU1222
GTGGGGAATATTGGGCAATGGGCGCAAGCCTGACCCAGCAACGCCGCGTGAGTGAAGAAG
GCCTTCGGGTTGTAAAGCTCTGTTATAGTTGACGAAGGAAGTGACGGTAGGCTATAAGGA
AGCCCCGGCTAACTACGTGCCAGCAGCCGCGGTAATACGTAGGGGGCGAGCGTTGTCCGG
AATGACTGGGCGTAAAGGGCGTGTAGGCGGTTTGATAAGTCTGGAGTGAAAGTCCTGCTT
TCAAGGTGGGAATTGCTTTGGATACTGACAAACTTGAGTGCGGAAGAGGTAAGTGGAATT
CCCAGTGTAGCGGTGAAATGCGTAGAGATTGGGAGGAACACCAGTGGCGAAGGCGACTTA
CTGGGCCGTAACTGACGCTGAGGCGCGAAAGCGTGGGGAGCGAACAGG
>OTU1224
GTGGGGGATATTGCACAATGGGGGAAACCCTGATGCAGCGACGCCGCGTGAGTGAAGAAG
TATTTCGGTATGTAAAGCTCTATCAGCAGGGAAGAAGATGACGGTACCTGAGTAAGAAGC
CCCGGCTAACTACGTGCCAGCAGCCGCGGTAATACGTAGGGGGCAAGCGTTATCCGGATT
TACTGGGTGTAAAGGGAGCGCAGACGGTGAAGCAAGTCTGAAGTGAAAGCCCGCGGCTTA
ACTGCGGGACTGCTTTGGAAACTGTCTCACTAGAGTGCTGGAGAGGTAAGCGGAATTCCC
AGTGTAGCGGTGAAATGCGTAGATATTGGGAAGAACACCGGTGGCGAAGGCGGCTTACTG
GACAGTAACTGACGTTCATGCTCGAAGGCGTGGGGAGCAAACAGG
>OTU1227
GTGGGGAATATTGGTCAATGGCCGGAAGGCTGAACCAGCCATGCCGCGTGCGGGAAGACG
GCCCTATGGGTTGTAAACCGCTTTTGTGTGGGAGCAATAAGCATCACGTGTGATGCGATG
AGAGTACCATACGAATAAGCATCGGCTAACTCCGTGCCAGCAGCCGCGGTAATACGGAGG
ATGCAAGCGTTATCCGGATTTATTGGGTTTAAAGGGTGCGTAGGCGGCGCGTTAAGCGTG
AGGTGAAAGCTCGGGGCTCAACCCCGGAACTGCCTCGCGAACTGGCGTGCTTGAATGCCC
CTGCCGTGGGAGGAATGTGTGGTGTAGCGGTGAAATGCATAGAGATCACACAGAACACCG
ATTGCGAAGGCATCTCACGAAGGGGTGATTGACGCTGAGGCACGAAAGCGTGGGGATCAA
ACAGG
>OTU1234
GTGAGGAATATTGGTCAATGGACGGTAGTCTGAACCAGCCAAGTCGCGTGCGGGATGAAG
GCCCTCCGGGTCGTAAACCGCTTTAGCCGGGGAGTAACGTGGGGGACGCGTCCCTCAGTG
AGAGTACCCGGAGAATAAGCATCGGCTAACTCCGTGCCAGCAGCCGCGGTAATACGGAGG
ATGCGAGCGTTATCCGGATTTATTGGGTTTAAAGGGTGCGCAGGCGGCACGTCAAGTCAG
CGGTCAAACTGCGGGGCTCAACCCCGTACCGCCGTTGAAACTGGCGGGCTCGAGTGCGTG
CGAGGATGGCGGAATGCGCGGTGTAGCGGTGAAATGCATAGATATCGCGCAGAACTCCGA
TTGCGAAGGCAGCTGTCCAGCACGCCACTGACGCTCATGCACGAAAGCGTGGGTATCGAA
CAGG
>OTU1236
GTGGGGAATCTTGCGCAATGGAGGAAACTCTGACGCAGCCATGCCGCGTGAGTGATGAAG
GCCCTCGGGTTGTAAAGCTCTGTCTAAGGGGAAAAATGGCGTTGGATCCAACAGGTCCGA
TGATTGATGGTACCCTTAAAGAAAACACCGGCTAACTCCGTGCCAGCAGCCGCGGCAATA
CGGGGGGTGTAAGCGTTGTTCGGAATTACTGGGCGTAAAGGGCGTGCAGGCGGTCACCGC
AAGTTGAATGTGAAATCCCTGGGCTTAACCCAGGACGTGCGTTCAAGACTGCGGGACTCG
AATACGGGAGAGGATCGTGGAATTCCTGGTGTAGAGGTGAAATTCGTAGAGATCAGGAGG
AACACTCGTGGCGAAGGCGACGATCTGGACCGATATTGACGCTGAGACGCGAAAGCGTGG
GTAGCAAACAGG
>OTU1240
GTGGGGAATCTTCGGCAATGGACGAAAGTCTGACCGAGCAACGCCGCGTGAGTGAAGAAG
GTTTTCGGATCGTAAAACTCTGTTGTTAGAGAAGAACAAGGATGAGAGTAACTGTTCATC
CCTTGACGGTATCTAACCAGAAAGCCACGGCTAACTACGTGCCAGCAGCCGCGGTAATAC
GTAGGTGGCAAGCGTTGTCCGGATTTATTGGGCGTAAAGCGAGCGCAGGCGGTTTCTTAA
GTCTGATGTGAAAGCCCCCGGCTCAACCGGGGAGGGTCATTGGAAACTGGGAGACTTGAG
TGCAGAAGAGGAGAGTGGAATTCCATGTGTAGCGGTGAAATGCGTAGATATATGGAGGAA
CACCAGTGGCGAAGGCGGCTCTCTGGTCTGTAACTGACGCTGAGGCTCGAAAGCGTGGGG
AGCAAACAGG
>OTU1248
GTCGAGGATCATTTGCAATGGGCGAAAGCCTGACAATGCGACGCTGCGTGGAGGATGAAG
GCCCTCGGGTTGTAAACTCCTGTCATGGGGGAAAAGGAAACCCTGCCCAATACGCAGGGA
CTTTGATGGTACCCCAAGAGGAAGCGACGGCTAACTCTGTGCCAGCAGCCGCGGTAATAC
AGAGGTCGCAAGCGTTGTTCGGATTTACTGGGCGTAAAGGGCGCGTAGGCGGCCGTGCGT
GTCGGATGTGAAATCTCCGGGCTCAACCCGGAAAGTGCGTCCGAAACTGCATGGCTCGAG
TTCGGGAGAGGGAATCGGAATGCAGGGTGTAGCGGTGAAATGCGTTGATATCCTGCAGAA
CACCGGAGGCGAAGGCGGATTCCTGGAACGAAACTGACGCTCAGGCGCGAAAGTCGGGGG
AGCAAACAGG
>OTU1249
GTCGGGAATATTGCGCAATGGAGGAAACTCTGACGCAGTGACGCCGCGTATAGGACGAAG
GTCTTCGGATTGTAAACTATTGTCGTTAGGGAAGAAAAAGGACAGTACCTAAGGAGGAAG
CTCCGGCTAACTACGTGCCAGCAGCCGCGGTAATACGTAGGGAGCAAGCGTTATCCGGAT
TTATTGGGTGTAAAGGGTGCGTAGACGGGAATTTAAGTTGGTTGTGAAATCCCTCGGCTC
AACTGAGGAACTGCAACCAAAACTGGATTTCTTGAGTGCTGGAGAGGAAAGCGGAATTCC
TAGTGTAGCGGTGAAATGCGTAGATATTAGGAGGAACACCAGTGGCGAAGGCGGCTTTCT
GGACAGTAACTGACGTTGAGGCACGAAAGTGTGGGGAGCAAACAGG
>OTU1253
GTGAGGAATATTGGTCAATGGGCGCGAGCCTGAACCAGCCAAGTAGCGTGCAGGATGACG
GCCCTATGGGTTGTAAACTGCTTTTGCCGGGGAATAAAGTGTCCTACGTGTAGGATTTTG
TATGTACCCGGAGAATAAGGACCGGCTAATTCCGTGCCAGCAGCCGCGGTAATACGGAAG
GTCCTGGCGTTATCCGGATTTATTGGGTTTAAAGGGAGCGCAGGCCGATGATTAAGCGTG
ACGTGAAATGCCGCGGCTCAACCGTGGAAGTGCGTCGCGAACTGGTTGTCTTGAGTGAGT
TCGACGTCAGCGGAATTCGTGGTGTAGCGGTGAAATGCTTAGATATCACGAAGAACTCCG
ATTGCGAAGGCAGCTGGCGAGACCTTTACTGACGCTAAAGCTCGAAGGTGCGGGTATCGA
ACAGG
>OTU1258
GTGGGGAATATTGGGCAATGGGCGCAAGCCTGACCCAGCAACGCCGCGTGAAGGAAGAAG
GCTTTCGGGTTGTAAACTTCTTTTAAGGGGGAAGAGCGGAAGACGGTACCCCTTGAATAA
GCCACGGCTAACTACGTGCCAGCAGCCGCGGTAATACGTAGGTGGCGAGCGTTGTCCGGA
TTTACTGGGCGTAAAGGGCGTGCAGCCGGGCCTGCAAGTCAGATGTGAAATCCATGGGCT
TAACCCATGAACTGCATTTGAAACTGCGGGTCTTGAGTGTCGGAGAGGCAATCGGAATTC
CTGGTGTAGCGGTGAAATGCGTAGATATCAGGAAGAACACCAGTGGCGAAGGCGGATTGC
TGGACGATAACTGACGGTGAGGCGCGAAAGCGTGGGGAGCAAACAGG
>OTU1268
GTGGGGAATATTGGACAATGGGCGCAAGCCTGATCCAGCCATGCCGCGTGGGTGATGAAG
GCCCTAGGGTTGTAAAGCCCTTTCAGCGGGGAAGATAATGACGGTACCCGCAGAAGAAGC
CCCGGCTAACTTCGTGCCAGCAGCCGCGGTAATACGAAGGGGGCTAGCGTTGCTCGGAAT
TACTGGGCGTAAAGCGCACGTAGGCGGCTTTCTAAGTCGGGGGTGAAATCCTGGAGCTCA
ACTCCAGAACTGCCTTCGATACTGGAAAGCTCGAGTCCGGGAGAGGTGAGTGGAACTGCG
AGTGTAGAGGTGAAATTCGTAGATATTCGCAAGAACACCAGTGGCGAAGGCGGCTCACTG
GCCCGGTACTGACGCTGAGGTGCGAAAGCGTGGGGAGCAAACAGG
>OTU1276
GCTAAGAATCTTCCACAATGGACGAAAGTCTGATGGAGCGACGCCGCGTGGGCGATGAAG
GCCGTGAGGTTGTAAAGCCCTTTTCTTGAGGGGGAATAAAGCGGGCAGGGAATGGCCCGC
TGATGACGTGAATCAAGGAATAAGCCCCGGCTAACTACGTGCCAGCAGCCGCGGTAACAC
GTAGGGGGCGAGCGTTGTTCGGAATCATTGGGCGTAAAGGGCGCGCAGGCGGCCGCGTAA
GTCTGGTGTAAAATGGTTGTGCTCAACACAATCATGCGCTGGAAACTGCGGGGCTTGAGT
CAACGAGGGGATGCCGGAATTCCAGGTGTAGGGGTGAAATCTGTAGATATCTGGAAGAAC
ACCAGTGGCGAAGGCAGGCATCTGGCGACTGACTGACGCTGAGGCGCGAAGGTGCGGGGA
GCAAAC
>OTU1284
GTGGGGAATATTGGTCAATGGACGAGAGTCTGAACCAGCCAAGTAGCGTGAAGGATGACT
GCCCTATGGGTTGTAAACTTCTTTTATACGGGAATAAAGTTAGCCACGTGTGGCTTTTTG
TATGTACCGTATGAATAAGGATCGGCTAACTCCGTGCCAGCAGCCGCGGTAATACGGAGG
ATCCGAGCGTTATCCGGATTTATTGGGTTTAAAGGGAGCGTAGGCGGGTTGTTAAGTCAG
TTGTGAAAGTTTGCGGCTCAACCGTAAAATTGCAGTTGATACTGGCGACCTTGAGTGCAA
CAGAGGTAGGCGGAATTCGTGGTGTAGCGGTGAAATGCTTAGATATCACGAAGAACTCCG
ATTGCGAAGGCAGCTTACTGGATTGTAACTGACGCTGATGCTCGAAAGTGTGGGTATCAA
ACAGG
>OTU1286
GTGAGGAATATTGGTCAATGGGCGGGAGCCTGAACCAGCCAAGTAGCGTGCAGGAAGACG
GCCCTATGGGTTGTAAACTGCTTTTGCAGGGGAATAAAGTGAGGTATGCATACCTTTTTG
TATGTACCCTGAGAATAAGGACCGGCTAATTCCGTGCCAGCAGCCGCGGTAATACGGAAG
GTCCGGGCGTTATCCGGATTTATTGGGTTTAAAGGGAGCGCAGGCCGGCTGTTAAGCGTG
ACGTGAAATGCCGCGGCTCAACCGTGGAAGTGCGTCGCGAACTGGCAGTCTTGAGTGAGT
ACGACGTCAGCGGAATTCGTGGTGTAGCGGTGAAATGCTTAGATATCACGAAGAACCCCG
ATTGCGAAGGCAGCTGACGAGTCCTTAACTGACGCTAAAGCTCGAAGGTGCGGGTATCGA
ACAGG
>OTU1288
GTGGGGAATATTGGGCAATGGGCGCAAGCCTGACCCAGCAACGCCGCGTGAAGGATGAAG
GTCTTCGGATTGTAAACTTCTTTGATTGGGGAAGAATAAATGACCTACCCAAAGAACAAG
CCACGGCTAACTACGTGCCAGCAGCCGCGGTAATACGTAGGTGGCGAGCGTTATCCGGAT
TTACTGGGTGTAAAGGGCGTGTAGGCGGCTCTGCAAGTCAGAAGTGAAATCCCCGGGCTT
AACTCGGGAGCTGCTTCTGAAACTGCAGAACTTGAGTACTGGAGGGGAAAGCGGAATTCC
TAGTGTAGCGGTAAAATGCGCAGATATTAGGAGGAACACCGGTGGCGAAGGCGGCTTTCT
GGACAGTAACTGACGCTGAGGCGCGAAAGCGTGGGGAGCAAACAGG
>OTU1289
GTGAGGAATATTGGTCAATGGACGAGAGTCTGAACCAGCCAAGTAGCGTGCAGGATGACG
GCCCTATGGGTTGTAAACTGCTTTTATACGGGGATAAAGTGACCCACGTGTGGGTTTTTG
TAGGTACCGTATGAATAAGGACCGGCTAATTCCGTGCCAGCAGCCGCGGTAATACGGAAG
GTCCGGGCGTTATCCGGATTTATTGGGTTTAAAGGGAGCGCAGGCCGATGGTTAAGCGTG
ACGTGAAATGTAGCCGCTCAACGGCTGAACTGCGTCGCGAACTGGCTGTCTTGAGTGAGT
TCGATGTGGGCGGAATTCGTGGTGTAGCGGTGAAATGCTTAGATATCACGAAGAACTCCG
ATTGCGAAGGCAGCTGTCCAGTCCGTAACTGACGCTAATGCTCGAAGGTGCGGGTATCGA
ACAGG
>OTU1290
GTGGGGAATATTGCACAATGGGGGAAACCCTGATGCAGCGACGCCGCGTGAGTGAAGAAG
TATTTCGGTATGTAAAGCTCTTTAAGCAGGGAAGATAATGACGGTACCTGCAGAATAAGC
ACCGGCTAAATACGTGCCAGCAGCCGCGGTAATACGTATGGTGCAAGCGTTATCCGGATT
TACTGGGTGTAAAGGGAGCGTAGGTGGTGAGGCAAGCCAGAAGTGAAAACCCGGGGCTCA
ACTCCGTGGATTGCTTTTGGAACTGTTTTACTGGAGTGCAGGAGGGGTAAGCGGAATTCC
CAGTGTAGCGGTGAAATGCTTAGATATTGGGAGGAACACCAGCGGCGAAGGCGGCTTACT
GGACTGTAACTGACACTGAGGCTCGAAAGCGTGGGGAGCAAACAGG
>OTU1295
GTGGGGAATATTGGACAATGGGCGCAAGCCTGATCCAGCCATGCCGCGTGAGTGATGAAG
GCCTTAGGGTTGTAAAGCTCTTTCACCGGAGAAGATAATGACGGTATCCGGAGAAGAAGC
CCCGGCTAACTTCGTGCCAGCAGCCGCGGTAATACGAAGGGGGCTAGCGTTGTTCGGAAT
TACTGGGCGTAAAGCGCACGTAGGCGGATATTTAAGTCAGGGGTGAAATCCCAGAGCTCA
ACTCTGGAACTGCCTTTGATACTGGGTATCTTGAGTATGGAAGAGGTAAGTGGAATTCCG
AGTGTAGAGGTGAAATTCGTAGATATTCGGAGGAACACCAGTGGCGAAGGCGGCTTACTG
GTCCATTACTGACGCTGAGGTGCGAAAGCGTGGGGAGCAAACAGG
>OTU1307
GTAGGGAATCTTTCACAATGGGCGAAAGCCTGATGGAGCAACGCCGCGTGCAGGATGACG
GCCTTCGGGTTGTAAACTGCTTTTATAAGCGAGAAATATGATGGTAACTTATGAATAAGG
ATCGGCTAACTACGTGCCAGCAGCCGCGGTCATACGTAGGATCCGAGCATTATCCGGAGT
GACTGGGTGTAAAGAGTTGCGTAGGTGGCATGGTAAGTAGATAGTGAAATCTGGTGGCTC
AACCATTCAGACTATTATCTAAACTGCTAAGCTCGAGACCGTTAGGGGTAACTGGAATTT
CTAGTGTAGGAGTGAAATCCGTAGATATTAGAAGGAACACCGATAGCGTAGGCAGGTTAC
TGGGACGGTTCTGACACTAAGGCACGAAAGCGTAGGGAGCAAACGGG
>OTU1314
GTGAGGAATATTGGTCAATGGGCGAGAGCCTGAACCAGCCAAGTAGCGTGCAGGATGACG
GCCCTATGGGTTGTAAACTGCTTTTATCAGGGGATAAAGTGAGGGACGCGTCCCTTTTTG
TAGGTACCTGATGAATAAGGACCGGCTAATTCCGTGCCAGCAGCCGCGGTAATACGGAAG
GTCCGGGCGTTATCCGGATTTATTGGGTTTAAAGGGAGCGCAGGCGGGCTTTTAAGCGTG
ACGTGAAATGTAGTTGCTCAACATCTGCACTGCGTCGCGAACTGGAGGCCTTGAGTGCAT
TCGACGCTGGCGGAATTCGTGGTGTAGCGGTGAAATGCTTAGATATCACGAAGAACTCCG
ATTGCGAAGGCAGCCGGCGAGACTGTAACTGACGCTAAAGCTCGAAAGTGCGGGTATCGA
ACAGG
>OTU1320
GTGGGGAATATTGGACAATGGGCGAAAGCCTGATCCAGCCATGCCGCGTGAGTGATGAAG
GCCTTAGGGTTGTAAAGCTCTTTCAGTGGGGAAGATAATGACGGTACCCACAGAAGAAGC
CCCGGCTAACTTCGTGCCAGCAGCCGCGGTAATACGAAGGGGGCTAGCGTTGTTCGGATT
TACTGGGCGTAAAGCGCACGTAGGCGGATCGTTAAGTCGGGGGTGAAATCCTGGAGCTCA
ACTCCAGAACTGCCTTCGATACTGGCGATCTTGAGTCCGGAAGAGGTGAGTGGAACTCCT
AGTGTAGAGGTGGAATTCGTAGATATTAGGAAGAACACCAGTGGCGAAGGCGGCTCACTG
GTCCGGTACTGACGCTGAGGTGCGAAAGCGTGGGGAGCAAACAGG
>OTU1323
GTGAGGAATATTGGTCAATGGAGGGAACTCTGAACCAGCCATGCCGCGTGGAGGAAGAAG
GTCCTATGGGTTGTAAACTCCTTTTGTTCCGGAGTAATAAGTGCCTTGCGAGGCACGATG
AGAGTACGGGACGAATAAGCATCGGCTAACTCCGTGCCAGCAGCCGCGGTAATACGGAGG
ATGCAAGCGTTATCCGGATTTATTGGGTTTAAAGGGTGCGCAGGCGGCGCGTTAAGTCAG
CGGTGAAATCTCATGGCTCAACCATGGAACTGCCGTTGATACTGGCGCGCTGGAGTACGG
ACGGCGCCGGCGGAATGTGTCATGTAGCGGTGAAATGCTTAGATATGCCACAGAACACCG
ATCGCGAAGGCAGCTGGCGAGGCCGGTACTGACGCTCAGGCACGAAAGCGTGGGGATCAA
ACAGG
>OTU1334
GTGAGGAATATTGGTCAATGGTCGTAAGACTGAACCAGCCAAGTAGCGTGCAGGATGACG
GCCCTACGGGTTGTAAACTGCTTTTATAGGGGGATAATATGCGGGACGTGTCCTGTATTG
CAGGTACCCTATGAATAAGGACCGGCTAATTCCGTGCCAGCAGCCGCGGTAATACGGAAG
GTCCGGGCGTTATCCGGATTTATTGGGTTTAAAGGGAGCGCAGACGGCTTGGTAAGCGTG
CAGTGAAATCCGGCGGCTCACCCGTCGGAGTGCTGCGTGAACTGCCTGGCTTGAGTGAGC
CGGAAGAGGGTGGAATTTGTGGTGTAGCGGTGAAATGCTTAGATATCACGAAGAACTCCG
ATTGCGTAGGCAGCCCTCTGTAGCTTTACTGACGTTCATGCTCGAAGGTGCGGGTATCGA
ACAGG
>OTU1335
GTGAGGAATATTGGTCAATGGGCGGTAGCCTGAACCAGCCAAGTCGCGTGCGGGATGAAG
GCCCTCCGGGTCGTAAACCGCTTTAGCCGGGGAGTAACGTGCGGGACGTGTCCCGCAGTG
AGAGTACCCGGAGAATAAGCATCGGCTAACTCCGTGCCAGCAGCCGCGGTAATACGGAGG
ATGCGAGCGTTATCCGGATTTATTGGGTTTAAAGGGTGCGCAGGCGGCAGGTCAAGTCAG
CGGTCAAACTGCGGAGCTCAACTCCGTACCGCCGTTGAAACTGGCAGGCTGGAGTGCGTG
CGATGGTGGCGGAATGCGCGGTGTAGCGGTGAAATGCATAGATATCGCGCAGAACTCCGA
TTGCGAAGGCAGCTGCCAAGCACGCTACTGACGCTCATGCACGAAAGCGTGGGTATCGAA
CAGG
>OTU1345
GTGAGGAATATTGGTCAATGGGCGGAAGCCTGAACCAGCCAAGTAGCGTGCAGGATGACG
GCCCTATGGGTTGTAAACTGCTTTTGTCAGGGAACAAAGTGAGGGACGTGTCCCTTTTTG
CGTGTACCTGTCGAATAAGGACCGGCTAATTCCGTGCCAGCAGCCGCGGTAATACGGAAG
GTCCGGGCGTTATCCGGATTTATTGGGTTTAAAGGGAGCGTAGGCCGAAGGCTAAGCGTG
TTGTGAAATGTAGTCGCTCAACGGGTGCACTGCAGCGCGAACTGGCTTTCTTGAGTGCGC
GGAAAGTTGGCGGAATTCGTTGTGTAGCGGTGAAATGCTTAGATATGACGAAGAACTCCG
ATTGCGAAGGCAGCTGACTGTAGCGTAACTGACGCTGAAGCTCGAAAGCGTGGGTATCGA
ACAGG
>OTU1351
GTGGGGAATTGTTCGCAATGGGCGCAAGCCTGACGACGCAACGCCGCGTGGAGGATGAAG
ATCTTCGGGTCGTAAACTCCTTTCGATCGAGACGAACGGCCTCCGGGTGAACAATCCGGA
GGAGTGACGGTACCGAGAGAAGAAGCCCCGGCTAACTCCGTGCCAGCAGCCGCGGTAATA
CGGGGGGGGCAAGCGTTGTTCGGAATTACTGGGCGTAAAGGGCTCGTAGGCGGCCAACTA
AGTCAGACGTGAAATCCCTCGGCTTAACCGGGGAACTGCGTCTGATACTGGATGGCTGGA
GTTTGGGAGAGGGATGCGGAATTCCAGGTGTAGCGGTGAAATGCGTAGATATCTGGAGGA
ACACCGGTGGCGAAGGCGGCATCCTGGACCAACACTGACGCTGATGAGCGAAAGCCAGGG
GAGCAAACGGG
>OTU1360
GTGAGGAATATTGGTCAATGGGCGAGAGCCTGAACCAGCCAAGTAGCGTGCAGGAAGACG
GCCCTACGGGTTGTAAACTGCTTTTATGCGGGGATAAAGTGCGGGACGCGTCCCGTATTG
CAGGTACCGCATGAATAAGGACCGGCTAATTCCGTGCCAGCAGCCGCGGTAATACGGAAG
GTCCGGGCGTTATCCGGATTTATTGGGTTTAAAGGGAGCGCAGGCGGGAGGTTAAGCGTG
ACGTGAAATGTAGCCGCTCAACGGCTGAGTTGCGTCGCGAACTGGCTTTCTTGAGTGGGT
ACGACGGAGGCGGAATTCGTGGTGTAGCGGTGAAATGCTTAGATATCACGAAGAACCCCG
ATTGCGAAGGCAGCCTCCGAGTCCCTTACTGACGCTAAAGCTCGAAGGTGCGGGTATCGA
ACAGG
>OTU1366
GTGGGGAATATTGCACAATGGGGGAAACCCTGATGCAGCGACGCCGCGTGAGCGAAGAAG
TATTTCGGTATGTAAAGCTCTATCAGCAGGGAAGAAACTGACGGTACCTGACTAAGAAGC
ACCGGCTAAATACGTGCCAGCAGCCGCGGTAATACGTATGGTGCAAGCGTTATCCGGATT
TACTGGGTGTAAAGGGAGCGTAGACGGATAGGCAAGTCTGGAGTGAAAGCCCGGGGCTCA
ACCCCGGGACTGCTTTGGAAACTGTTTATCTAGAGTGCTGGAGAGGTAAGTGGAATTCCT
AGTGTAGCGGTGAAATGCGTAGATATTAGGAGGAACACCAGTGGCGAAGGCGGCTTACTG
GACAGTAACTGACGTTGAGGCTCGAAAGCGTGGGGAGCAAACAGG
>OTU1371
GTGGGGGATATTGGTCAATGGGGGGAACCCTGAACCAGCCATGCCGCGTGAGGGAGGAAG
GCCCTACGGGTCGTAAACCTCTTTTGCCGGGGGATAAGGACGGGAACGCGTTCCCGTTTG
AAGGTACCCGGAGAATAAGCATCGGCTAACTCCGTGCCAGCAGCCGCGGTAATACGGAGG
ATGCGAGCGTTATCCGGATTTATTGGGTTTAAAGGGTGCGCAGGCGGGCGATTAAGTCAG
CGGTGAAAGGCTCGGGCTCAACCGGAGCAGTGCCGTTGATACTGGTTGTCTTGAATGCGG
TCAAGGCCGGCGGAATGTGGCGTGTAGCGGTGAAATGCATAGATATGCCACAGAACACCG
ATAGCGAAGGCAGCTGGCCGGGCCTGCATTGACGCTCAGGCACGAAAGCGTGGGGATCGA
ACAGG
>OTU1374
GTGAGGAATATTGGTCAATGGGCGCGAGCCTGAACCAGCCAAGTAGCGTGCAGGATGACG
GCCCTATGGGTTGTAAACTGCTTTTGTGCGGGAATAACGGTCGACACGTGTGTTGATGTG
CATGTACCGTACGAATAAGGATCGGCTAACTCCGTGCCAGCAGCCGCGGTAATACGGAGG
ATCCGAGCGTTATCCGGATTTATTGGGTTTAAAGGGAGCGTAGGCGGGAAGTCAAGTCAG
CTGTGAAATGTAGATGCTCAACATCTGCACTGCAGTTGAAACTGGTTTTCTTGAGTGCGT
AAGAGGCAGGCGGAATTCGTCGTGTAGCGGTGAAATGCTTAGATATGACGAAGAACTCCG
ATCGCGAAGGCAGCTTGCCGGGCCGCGACTGACGCTGAAGCTCGAAGGTGCGGGTATCGA
ACAGG
>OTU1385
GTGAGGAATATTGGTCAATGGCCGAGAGGCTGAACCAGCCATGCCGCGTGCGGGAGGACG
GCCCTATGGGTTGTAAACCGCTTTTGTTGGGGAGCAATAAGGAGCACGTGTGCTTCGATG
AGAGTACCCAGCGAATAAGCATCGGCTAACTCCGTGCCAGCAGCCGCGGTAATACGGAGG
ATGCAAGCGTTATCCGGATTTATTGGGTTTAAAGGGTGCGTAGGCGGAGCTTTAAGCGTG
AGGTGAAATGCCACAGCTCAACTGTGGAACTGCCTCGCGAACTGGAGTTCTTGAATGCCC
CTGCCGTGGGAGGAATGTGTGGTGTAGCGGTGAAATGCATAGAGATCACACAGAACACCG
ATTGCGAAGGCATCTCACGAAGGGGTGATTGACGCTGAGGCACGAAAGCGTGGGGATCAA
ACAGG
>OTU1386
GTGAGGAATATTGGACAATGGCCGGAAGGCTGATCCAGCCATGCCGCGTGCGGGAGGACG
GCCCTATGGGTTGTAAACCGCTTTTGCGGGGGAGCAATAAGGTGCACGTGTGCACCGATG
AGAGTACCCTGCGAATAAGCATCGGCTAACTCCGTGCCAGCAGCCGCGGTAATACGGAGG
ATGCAAGCGTTATCCGGATTTATTGGGTTTAAAGGGTGCGTAGGCGGCTTGTTAAGCGGG
AGGTGAAATGCCGGCGCTCAACGTCGGAAGTGCCTCCCGAACTGGCGAGCTTGAATAGCC
CTGCCGTGGGAGGAATGTGTGGTGTAGCGGTGAAATGCATAGAGATCACACAGAACACCG
ATTGCGAAGGCATCTCACGAAGGGCCGATTGACGCTGAGGCACGAAAGCGTGGGGATCAA
ACAGG
>OTU1393
GTAAGGGATATTGGGCAATGGGGGGAACCCTGACCCAGCCATGCCGCGTGAGGTATGAAG
GCCCTACGGGTCGTAAGCCTCTTTTGTCCAGGGACAAGGACGCGCACGTGATGCACGTTT
GAGGGTACTGGAAGAATAAGCGTCGGCTAACTCCGTGCCAGCAGCCGCGGTAATACGGAG
GACGCGAGCGTTATCCGGATTCATTGGGTTTAAAGGGTGCGCAGGCGGCCGTGCAAGTCA
GCGGTGAAAGCCCGGGGCCCAACCCCGGAAGTGCCGTTGATACTGTGCGGCTGGAATGCG
GTCGAGGCGGGCGGAACGTGGCGTGTAGCGGTGAAATGCGTAGATATGCCACAGAACGCC
GATAGCGGAGGCAGCTCGCCAGGCCTGCATTGACGCTCGGGCACGAAAGCGTGGGGATCG
AACAGG
>OTU1400
GTGAGGAATATTGGTCAATGGACGGTAGTCTGAACCAGCCAAGTCGCGTGCGGGAAGAAG
GCCCTCCGGGTCGTAAACCGCTTTAGCCGGGGAGTAACGTGGGGGACGTGTCCCTCAGTG
AGAGTACCCGGAGAATAAGCATCGGCTAACTCCGTGCCAGCAGCCGCGGTAATACGGAGG
ATGCGAGCGTTCTCCGGATTTATTGGGTTTAAAGGGTGCGCAGGCGGCGAGTCAAGTCAG
CGGTCAAACTGCGGCGCTCAACGCCGTACCGCCGTTGAAACTGGCGCGCTCGAGTTTGTG
CGAGGATGGCGGAATGCGCAGTGTAGCGGTGAAATGCATAGATATTGCGCAGAACTCCGA
TTGCGAAGGCAGCTGTCCAGCACACTACTGACGCTCATGCACGAAAGCGTGGGTATCGAA
CAGG
>OTU1401
GTCGGGAATTTTGGGCAATGGGCGAAAGCCTGACCCAGCAACGCCGCGTGAAGGATGAAA
TCCCTCGGGATGTAAACTTCGCAAGAACGGGAAGAATAAGTAAGAGCTAACATCTCTTAC
GATGACGGTACTGTTTGTAAGCTCCGGCTAACTCCGTGCCAGCAGCCGCGGTAATACGGG
GGGAGCAAGCGTTGTTCGGATTTACTGGGCGTAAAGGGCGCGTAGGCGGCCTCTGCAAGT
CGACTGTGAAATCTCCGGGCTTAACCCGGAACGGTCAGCCGATACTGCAGGGCTAGAGTG
CAGAAGGGGCAACTGGAATTCTCGGTGTAGCGGTGAAATGCGTAGATATCGAGAGGAACA
CCTGCGGCGAAGGCGGGTTGCTGGGCTGACACTGACGCTGAGGCGCGAAAGCTAGGGGAG
CGAACGGG
>OTU1405
GTGGGGAATCTTGCGCAATGGGCGAAAGCCTGACGCAGCAACGCCGCGTGGGGGACGAAG
GCCTTCGGGTTGTAAACCCCTTTCAGCAGGGACGAACATGACGGTACCTGCAGAAGAAGC
CCCGGCCAACTACGTGCCAGCAGCCGCGGTAATACGTAGGGGGCGAGCGTTGTCCGGATT
TATTGGGCGTAAAGAGCTCGTAGGCGGTTTGGCAAGTCGGGTGTGAAAACTCCGGGCTCA
ACTCGGAGACGCCACTCGATACTGCCATGACTCGAGTCCGGTAGGGGAGTGCGGAATTCC
TGGTGTAGCGGTGAAATGCGCAGATATCAGGAGGAACACCGGTGGCGAAGGCGGCACTCT
GGGCCGGAACTGACGCTGAGGAGCGAAAGCGTGGGGAGCGAACAGG
>OTU1409
GTGGGGAATCTTCCGCAATGGGCGAAAGCCTGACGGAGCAACGCCGCGTGAGTGATGAAG
GTCTTCGGATCGTAAAACTCTGTTATTAGGGAAGAACATACGTGTAAGTAACTATGCACG
TCTTGACGGTACCTAATCAGAAAGCCACGGCTAACTACGTGCCAGCAGCCGCGGTAATAC
GTAGGTGGCAAGCGTTATCCGGAATTATTGGGCGTAAAGCGCGCGTAGGCGGTTTTTTAA
GTCTGATGTGAAAGCCCACGGCTCAACCGTGGAGGGTCATTGGAAACTGGAAAACTTGAG
TGCAGAAGAGGAAAGTGGAATTCCATGTGTAGCGGTGAAATGCGCAGAGATATGGAGGAA
CACCAGTGGCGAAGGCGACTTTCTGGTCTGTAACTGACGCTGATGTGCGAAAGCGTGGGG
ATCAAACAGG
>OTU1414
GTGGGGAATATTGGACAATGGGCGCAAGCCTGATCCAGCCATGCCGCGTGAGTGATGAAG
GCCCTAGGGTTGTAAAGCTCTTTCAACGGTGAAGATAATGACGGTAACCGTAGAAGAAGC
CCCGGCTAACTTCGTGCCAGCAGCCGCGGTAATACGAAGGGGGCTAGCGTTGTTCGGAAT
TACTGGGCGTAAAGCGCACGTAGGCGGATACTTAAGTCAGGGGTGAAATCCCGGGGCTCA
ACCCCGGAACTGCCTTTGATACTGGGTATCTCGAGTCCGGAAGAGGTGAGTGGAATTCCG
AGTGTAGAGGTGAAATTCGTAGATATTCGGAGGAACACCAGTGGCGAAGGCGGCTCACTG
GTCCGGTACTGACGCTGAGGTGCGAAAGCGTGGGGAGCAAACAGG
>OTU1417
GTGGGGAATATTGCACAATGGGGGAAACCCTGATGCAGCGACGCCGCGTGAGTGAAGAAG
TATTTCGGTATGTAAAGCTCTATCAGCAGGGAAGATCATGACGGTACCTGACTAAGAAGC
TCCGGCTAAATACGTGCCAGCAGCCGCGGTAATACGTATGGAGCAAGCGTTATCCGGATT
TACTGGGTGTAAAGGGTGCGTAGGTGGTATGGTAAGTCAGAAGTGAAAACCCGGGGCTCA
ACCCCGTGGATTGCTTTTGAAACTATCAAACTAGAGTATAGGAGAGGCAAGCGGAATTCC
TAGTGTAGCGGTGAAATGCGTAGATATTAGGAGGAACACCAGTGGCGAAGGCGGCTTGCT
GGACTAAAACTGACACTGAGGCACGAAAGCGTGGGGAGCAAACAGG
>OTU1418
GTGAGGAATATTGGTCAATGGGCGAGAGCCTGAACCAGCCAAGTAGCGTGCAGGATGACG
GCCCTATGGGTTGTAAACTGCTTTTGCCGGGGAATAAAGTGCAGTACGTGTACTGTTTTG
TATGTACCCGGAGAATAAGGACCGGCTAATTCCGTGCCAGCAGCCGCGGTAATACGGAAG
GTCCGGGCGTTATCCGGATTTATTGGGTTTAAAGGGAGCGTAGGCCGTGGATTAAGTGTG
TTGTGAAATGTAGGCGCTCAACGTCTGACTTGCAGCGCATACTGGTCCACTTGAGTGCGC
ACAACGCGGGCGGAATTTGTCGTGTAGCGGTGAAATGCTTAGATATGACGAAGAACCCCG
ATTGCGAAGGCAGCTCGCGGGAGCGCAACTGACGCTGAAGCTCGAAAGTGCGGGTATCGA
ACAGG
>OTU1421
GTGAGGAATATTGGTCAATGGGCGATGGCCTGAACCAGCCAAGTCGCGTGCGGGAAGACG
GCCCTACGGGTTGTAAACCGCTTTAGCCGGGGAGTAACGGGCGCCACGCGTGGCGCCGTG
AGAGTACCCGGAGAATAAGCATCGGCTAACTCCGTGCCAGCAGCCGCGGTAATACGGAGG
ATGCGAGCGTTATCCGGATTCATTGGGTTTAAAGGGTGCGCAGGCGGCGCTCCAAGTCAG
CGGTCAAATTTCCGGGCTCAACCCGGTCCCGCCGTTGAAACTGGTGTGCTTGAGTAGGTG
CGACGGAGGCGGAATGCGTGGTGTAGCGGTGAAATGCATAGATATCACGCAGAACCCCGA
TTGCGAAGGCAGCCTCCGAGCCCCCGACTGACGCTGAGGCACGAAAGCGTGGGTATCGAA
CAGG
>OTU1432
GTGGGGAATATTGCACAATGGGGGAAACCCTGATGCAGCGACGCCGCGTGAGCGAAGAAG
TATTTCGGTATGTAAAGCTCTATCAGCAGGGAAGAAAATGACGGTACCTGACTAAGAAGC
CCCGGCTAACTACGTGCCAGCAGCCGCGGTAATACGTAGGGGGCAAGCGTTATCCGGATT
TACTGGGTGTAAAGGGAGCGTAGACGGCAGTGCAAGTCTGAAGTGAAATTTCGCGGCTCA
ACTGCGAAACTGCTTTGGAAACTGTACAGCTAGAGTACCGGAGGGGTAAGCGGAATTCCT
AGTGTAGCGGTGAAATGCGTAGATATTAGGAAGAACACCGGTGGCGAAGGCGGCTTACTG
GACGGTAACTGACGTTGAGGCTCGAAAGCGTGGGGAGCAAACAGG
>OTU1440
GTGGGGAATTTTGGACAATGGGCGCAAGCCTGATCCAGCAATGCCGCGTGCAGGAAGAAG
GCCTTCGGGTTGTAAACTGCTTTTGTACGGAACGAAACGGTCTGGGTTAATACCCTGGGC
TAATGACGGTACCGTAAGAATAAGCACCGGCTAACTACGTGCCAGCAGCCGCGGTAATAC
GTAGGGTGCAAGCGTTAATCGGAATTACTGGGCGTAAAGCGTGCGCAGGCGGTTTTGTAA
GACAGTCGTGAAATCCCCGGGCTCAACCTGGGAATTGCGATTGTGACTGCAAAGCTGGAG
TGCGGCAGAGGGGGATGGAATTCCGCGTGTAGCAGTGAAATGCGTAGATATGCGGAGGAA
CACCGATGGCGAAGGCAATCCCCTGGGCCTGCACTGACGCTCATGCACGAAAGCGTGGGG
AGCAAACAGG
>OTU1458
GTGGGGAATATTGGGCAATGGGCGAAAGCCTGACCCAGCAACGCCGCGTGAGTGAAGAAG
GCTTTCGGGTTGTAAAGCTCTGTTATAGGTGACGAAGGAAGTGACGGTAGCCTATAAGGA
AGCCCCGGCTAACTACGTGCCAGCAGCCGCGGTAATACGTAGGGGGCGAGCGTTGTCCGG
AATGACTGGGCGTAAAGGGCGTGTAGGCGGCTAAATAAGTCTGGAGTGAAAGTCCTGCAT
TCAATGTGGGAATTGCTTTGGATACTGTATAGCTTGAGTGCGGAAGAGGTAAGTGGAATT
CCCAGTGTAGCGGTGAAATGCGTAGAGATTGGGAGGAACACCAGTGGCGAAGGCGACTTA
CTGGGCCGTAACTGACGCTGAGGCGCGAAAGCGTGGGGAGCGAACAGG
>OTU1459
GTGAGGAATATTGGTCAATGGGCGCAGGCCTGAACCAGCCAAGTCGCGTGCGGGATGAAG
GCCCTCCGGGTCGTAAACCGCTTTAGCCGGGGAGTAACGTGGGGGACGCGTCCTCCAGTG
AGAGTACCCGGAGAATAAGCATCGGCTAACTCCGTGCCAGCAGCCGCGGTAATACGGAGG
ATGCGAGCGTTATCCGGATTTATTGGGTTTAAAGGGTGCGCAGGCGGCGCGTCAAGTCAG
CGGTCAAAATGCGGCGCTCAACGCCGTACCGCCGTTGAAACTGGCGTGCTCGAGTGCGTG
GGAGGATGGCGGAATGCGCGGTGTAGCGGTGAAATGCATAGATATCGCGCAGAACCCCGA
TTGCGAAGGCAGCCGTCCATCACGCCACTGACGCTCATGCACGAAAGCGTGGGTATCGAA
CAGG
>OTU1468
GTGGGGAATTTTGGACAATGGGGGCAACCCTGATCCAGCCATGCCGCGTGTGTGAAGAAG
GCCTTCGGGTTGTAAAGCACTTTCGGCCGGAACGAAATCGCGCGGGTGAATACCCCGCGT
GGATGACGGTACCGGAAGAAGAAGCACCGGCTAACTACGTGCCAGCAGCCGCGGTAATAC
GTAGGGTGCGAGCGTTAATCGGAATTACTGGGCGTAAAGTGTGCGCAGGTGGCCGCGCAT
GTCGAGTGTGAAATCCCCGGGCTTAACTTGGGAATTGCGCTCGAAACTACGTGGCTAGAG
TGTGGCAGAGGAAGGTGGAATTCCACGTGTAGCGGTGAAATGCGTAGAGATGTGGAGGAA
CACCGATGGCGAAGGCAGCCTTCTGGGCCAACACTGACGCTCATGCACGAAAGCGTGGGG
AGCAAACAGG
>OTU1474
GTGGGGAATCTTGCACAATGGGCGAAAGCCTGATGCAGCGACGCCGCGTGCGGGATGAAG
GCCTTCGGGTTGTAAACCGCTTTCAGTAGGGACGAGGCCGCAAGGTGACGGTACCTACAG
AAGAAGCCCCGGCTAACTACGTGCCAGCAGCCGCGGTAATACGTAGGGGGCAAGCGTTAT
CCGGATTCATTGGGCGTAAAGCGCGTGTAGGCGGTCTGTTAGGTCGGGAGTTAAATCCGG
GGGCTCAACCCCCGTCCGCTCCCGATACCGGCAGACTTGAGTTCGGTAGGGGAAAGTGGA
ATTCCCAGTGTAGCGGTGGAATGCGCAGATATTGGGAAGAACACCAGTGGCGAAGGCGGC
TTTCTGGGCCGTAACTGACGCTGAGACGCGAAAGCTAGGGGAGCAAACAGG
>OTU1475
GTGGGGAATATTGCGCAATGGGCGAAAGCCTGACGCAGCAACGCCGCGTGAGGGATGACG
GCCTTCGGGTTGTAAACCTCTTTCGAGCAGGGACGATAATGACGGTACCTGCAGAAGAAG
CTCCGGCCAACTACGTGCCAGCAGCCGCGGTAATACGTAGGGAGCGAGCGTTGTCCGGAT
TCATTGGGCGTAAAGAGCTCGTAGGCGGCTTGATAAGTCGGATGTGAAACCTCCAGGCTC
AACCTGGAGTCGCCATCCGATACTGTCATGGCTAGAGTCCGGTAGGGGCCCACGGAACTC
CTGGTGTAGCGGTGAAATGCGCAGATATCAGGAAGAACACCGGTGGCGAAGGCGGTGGGC
TGGGCCGGCACTGACGCTGAGGAGCGAAAGCGTGGGGAGCGAACAGG
>OTU1485
GTGGGGAATATTGGACAATGGGCGCAAGCCTGATCCAGCAACGCCGCGTGAGGGATGACG
GCCTTCGGGTTGTAAACCTCTTTCAGCAGGGACGAAGCGAAAGTGACGGTACCTGCAGAA
GAAGGACCGGCCAACTACGTGCCAGCAGCCGCGGTAATACGTAGGGTCCGAGCGTTGTCC
GGAATTATTGGGCGTAAAGGGCTCGTAGGCGGTTAGTCACGTCGGGAGTGAAAACTCAGG
GCTCAACCCTGAGCGTGCTTCCGATACGGGCTGACTAGAGGTATGCAGGGGAGAACGGAA
TTCCTGGTGTAGCGGTGGAATGCGCAGATATCAGGAGGAACACCGGTGGCGAAGGCGGTT
CTCTGGGCATTACCTGACGCTGAGGAGCGAAAGCATGGGGAGCGAACAGG
>OTU1486
GTGAGGAATATTGGTCAATGGACGGAAGTCTGAACCAGCCAAGTAGCGTGCAGGATGACT
GCCCTATGGGTTGTAAACTGCTTTTATAGGGGAATAAAGTGAGGTACGTGTACCTTTTTG
TATGTACCCTATGAATAAGGACCGGCTAATTCCGTGCCAGCAGCCGCGGTAATACGGAAG
GTCCGGGCGTTATCCGGATTTATTGGGTTTAAAGGGAGCGCAGGCGGGTTTTTAAGCGTG
TTGTGAAATGTACCGGCTCAACCGGTGACTTGCAGCGCGAACTGGAGACCTTGAGTGAGT
ACGAGGAAGGCGGAATTCGTGGTGTAGCGGTGAAATGCTTAGATATCACGAAGAACTCCG
ATTGCGAAGGCAGCTTTCCAGTCCTTAACTGACGCTAAAGCTCGAAAGTGCGGGTATCGA
ACAGG
>OTU1487
GTGGGGAATATTGCACAATGGGGGGAACCCTGATGCAGCGACGCCGCGTGAGTGAAGAAG
TATTTCGGTATGTAAAGCTCTATCAGCAGGGAAGAAAATGACGGTACCTGACTAAGAAGC
CCCGGCTAACTACGTGCCAGCAGCCGCGGTAATACGTAGGGGGCAAGCGTTATCCGGATT
TACTGGGTGTAAAGGGAGCGTAGACGGTTATGCAAGTCTGAAGTGAAAGCCCAAGGCTCA
ACCATGGGACTGCTTTGGAAACTGTAAAACTGGAGTGCAGGAGAGGTAAGCGGAATTCCT
AGTGTAGCGGTGAAATGCGTAGATATTAGGAGGAACACCAGTGGCGAAGGCGGCTTACTG
GACTGTAACTGACGTTGAGGCTCGAAGGCGTGGGGAGCAAACAGG
>OTU1489
GTGAGGAATATTGGTCAATGGACGAGAGTCTGAACCAGCCAAGTAGCGTGCAGGATGACG
GCCCTATGGGTTGTAAACTGCTTTTATCAGGGGATAAAGTGACCCACGTGTGGGTTTTTG
TAGGTACCTGATGAATAAGGACCGGCTAATTCCGTGCCAGCAGCCGCGGTAATACGGAAG
GTCCGGGCGTTATCCGGATTTATTGGGTTTAAAGGGAGCGCAGGCCGGCTTTTAAGCGTG
ACGTGAAATGTAGACGCTCAACGTCTGAATTGCGTCGCGAACTGGAGGCCTTGAGTGCAT
TCGACGTCAGCGGAATTCGTGGTGTAGCGGTGAAATGCTTAGATATCACGAAGAACTCCG
ATTGCGAAGGCAGCTGACGAGACTGTAACTGACGCTAAAGCTCGAAAGTGCGGGTATCGA
ACAGG
>OTU1490
GTGAGGAATATTGGTCAATGGGCGCGAGCCTGAACCAGCCAAGTAGCGTGCAGGACGACG
GCCCTATGGGTTGTAAACTGCTTTTATGCGGGGATAAAGTGCGGCACGTGTGCCGTTTTG
TAGGTACCGCATGAATAAGGACCGGCTAATTCCGTGCCAGCAGCCGCGGTAATACGGAAG
GTCCGGGCGTTATCCGGATTTATTGGGTTTAAAGGGAGCGCAGGCTGAAGATTAAGCGTG
ACGTGAAATGTCCCGGCTCAACCGGGGAGTTGCGTCGCGAACTGGTTTTCTTGAGTGAGT
ACGACGTTTGCGGAATTCGTGGTGTAGCGGTGAAATGCTTAGATATCACGAAGAACTCCG
ATTGCGAAGGCAGCAGACGAGTCCTTTACTGACGCTAATGCTCGAAAGTGCGGGTATCGA
ACAGG
>OTU1511
GTGGGGAATATTGCACAATGGGGGAAACCCTGATGCAGCGACGCCGCGTGAGTGAAGAAG
CATTTCGGTGCGTAAAGCTCTGTCAGCAGGAAAGAAAGTGACGGTACCTGACCAAGAAGC
CCCGGCTAACTACGTGCCAGCAGCCGCGGTAATACGTAGGGGGCAAGCGTTATCCGGATT
TACTGGGTGTAAAGGGAGCGTAGACGGCGAAGCAAGTCTGAAGTGAAAGGCCGGGGCCCA
ACCCCGTAACTGCTTTGGAAACTGTTTTGCTTGAGTGCGGGAGGGGTAAGCGGAATTCCT
AGTGTAGCGGTGAAATGCGTAGATATTAGGAGGAACACCGGTGGCGAAGGCGGCTTACTG
GACCGTAACTGACGTTGAGGCTCGAAGGCGTGGGGAGCAAACAGG
>OTU1535
GTGAGGAATATTGGTCAATGGGCGGAAGCCTGAACCAGCCAAGTCGCGTGAAGGATGAAG
GCATTACGTGTTGTAAACTTCTTTAGCTGTGGAGAAATAAGGGGCATGCATGCCCTGATG
CTAGTACACAGAGAATAAGGATCGGCTAACTCCGTGCCAGCAGCCGCGGTAATACGGAGG
ATCCGAGCGTTATCCGGATTCATTGGGTTTAAAGGGTGCGCAGGCGGCTCCTTAAGTCAG
CGGTAAAATCGCGGGGCTCAACCCCGTCCCGCCGTTGATACTGGGGAGCTTGATTACGGT
CGAGGCAGGCGGAATTCGTCGTGTAGCGGTGAAATGCATAGATATGACGAAGAACACCGA
TTGCGTAGGCAGCCTACCAGGCCGTTAATGACGCTCATGCACGAAAGTGCGGGGATCGAA
CAGG
>OTU1545
GTGGGGAATCTTCCGCAATGGGCGAAAGCCTGACGGAGCAACGCCGCGTGAGTGAAGAAG
GTCTTCGGATCGTAAAGCTCTGTCGAAGGGGACGAACGTAGTGCTTATCAACAACGAGCG
CTAATGACGGTACCTTTCAAGAAAGCCACGGCTAACTACGTGCCAGCAGCCGCGGTAATA
CGTAGGTGGCGAGCGTTGTCCGGAATCATTGGGCGTAAAGGGAGCGCAGGCGGGAGATCA
GGTCTTGCTTAAAAGTTCGGGGCTCAACCCCGTGATGGGCAAGAAACCGGTCTTCTTGAG
TGCAGGAGAGGAAAGCGGAATTCCTAGTGTAGCGGTGAAATGCGTAGATATTAGGAGGAA
CACCAGTGGCGAAGGCGGCTTTCTGGACTGTAACTGACGCTGAGGCTCGAAAGCGTGGGG
AGCGAACAGG
>OTU1562
GTGGGGGATATTGCACAATGGGGGAAACCCTGATGCAGCGACGCCGCGTGGGTGAAGAAG
TATTTCGGTATGTAAAGCCCTATCAGCAGGGACGATAATGACGGTACCTGAGTAAGAAGC
CCCGGCTAACTACGTGCCAGCAGCCGCGGTAATACGTAGGGGGCAAGCGTTATCCGGATT
TACTGGGTGTAAAGGGGGCGCAGACGGAATCGTAAGCCAGATGTGAAAGCCCCGGGCTCA
GCCCGGGGAGTGCATTTGGAACTGCGGATCTGGAGTACTGGAGGGGCAGGCGGAATTCCT
GGTGTAGCGGTGAAATGCGTAGATATCAGGAAGAACACCGGTGGCGAAGGCGGCCTGCTG
GACAGAGACTGACGTTGAGGCCCGAAAGCGTGGGGAGCAAACAGG
>OTU1564
GTAAGGGATATTGGTCAATGGGCGGAAGCCTGAACCAGCCATGCCGCGTGAGGTATGAAG
GCCCTACGGGTCGTAAGCCTCTTTTATTCGGGGACAAGGGCCCCCACGTGATGGGGGTTA
GAGGGTACCGAAGGAATAAGCGTCGGCTAACTCCGTGCCAGCAGCCGCGGTAATACGGAG
GACGCGAGCGTTATCCGGATTCATTGGGTTTAAAGGGTGCGCAGGCGGCCTGGCAAGTCA
GCGGTGAAAGCCCGGGTCCCAACCCCGGAAGTGCCGTTGATACTGTCGGGCTGGAATGCG
GTCGAGGCGGGCGGAACGTGGCGTGTAGCGGTGAAATGCGTAGATATGCCACAGAACGCC
GATAGCGGAGGCAGCTCGCCAGGCCTGCATTGACGCTCGGGCACGAAAGCGTGGGGATCG
AACAGG
>OTU1565
GTGGGGAATATTGCACAATGGGCGCAAGCCTGATGCAGCGATGCCGCGTGAGGGAAGAAG
GTTTTCGGATTGTAAACCTCTGTTGACAGGGACGATAATGACGGTACCTGTTCAGAAAGC
TCCGGCTAACTACGTGCCAGCAGCCGCGGTAATACGTAGGGAGCGAGCGTTGTCCGGAAT
TACTGGGTGTAAAGGGAGTGCAGGCGGGACTGCAAGTCAGATGTGAAATTTAGGGGCTCA
ACCCCTCAAACTGCATTTGAAACTGTGGTTCTTGAGTGAAGTAGAGGTAAGCGGAATTCC
AAGTGTAGCGGTGAAATGCGTAGATATTTGGAGGAACATCAGTGGCGAAGGCGGCTTACT
GGGCTTTAACTGACGCTGAGGCTCGAAAGCGTGGGGAGCAAACAGG
>OTU1573
GTGAGGAATATTGGTCAATGGGCGAGAGCCTGAACCAGCCAAGTAGCGTGCAGGATGACG
GCCCTATGGGTTGTAAACTGCTTTTGTACGGGAATAAAGTGACCTACGTGTAGGTTTTTG
CATGTACCGTAAGAATAAGGACCGGCTAATTCCGTGCCAGCAGCCGCGGTAATACGGAAG
GTCCGGGCGTTATCCGGATTTATTGGGTTTAAAGGGAGCGTAGGCCGTTCCTTAAGCGTG
TTGTGAAATGTAGGCGCCCAACGTCTGCACTGCAGCGCGAACTGGGGAACTTGAGTACGC
AGGAAGCAGGCGGAATTCGTCGTGTAGCGGTGAAATGCTTAGATATGACGAAGAACTCCG
ATTGGGAAGCCAGCCTGCTGTAGCGCCACTGACGCTGATGCTCGAAAGCGTGGGTATCGA
ACAGG
>OTU1622
GTGGGGAATATTGCGCAATGGACGAAAGTCTGACGCAGCGACGCCGCGTGTGGGATGACG
GTCTTCGGATTGTAAACCACTGTCGGGAGGGACGAATACGCCGCAAGGCGGGTGACGGTA
CCTCCAAAGGAAGCACCGGCTAACTCCGTGCCAGCAGCCGCGGTAATACGGAGGGTGCGA
GCGTTGTCCGGAATCACTGGGCGTAAAGGGCGCGTAGGCGGCCTGATAAGTAGGGGGTGA
AATCCTGCGGCTTAACCGCAGGGCTGCCTTCTAAACTGTCGGGCTCGAGCACAGTAGAGG
CAGGTGGAATTCCCGGTGTAGCGGTGGAATGCGTAGAGATCGGGAAGAACATCAGTGGCG
AAGGCGGCCTGCTGGGCTGTTGCTGACGCTGAGGCGCGACAGCGTGGGGAGCAAACAGG
>OTU1651
GTCGGGAATTTTGCGCAATGGGCGAAAGCCTGACGCAGCAACGCCGCGTGAGGGATGAAG
GCCTTCGGGTTGTAAACCTCTTTTGTCAGGGACGATGATGACGGTACCTGACGAATAAGC
CACGGCTAACTACGTGCCAGCAGCCGCGGTAATACGTAGGTGGCAAGCGTTGTCCGGATT
TACTGGGCGTAAAGAGCGCGCAGGCGGTCGTTCAAGTCGCGTGTGAAAGCCCCCGGCTCA
ACTGGGGAGGGTCACGCGATACTGATCGACTCGAAGGCAGGAGAGGGTAGTGGAATTCCC
GGTGTAGTGGTGAAATGCGTAGATATCGGGAGGAACACCAGTGGCGAAGGCGACTACCTG
GCCTGTTCTTGACGCTGAGGCGCGAAAGCTAGGGGAGCAAACGGG
>OTU1677
GTGGGGAATATTGCACAATGGGGGAAACCCTGATGCAGCGACGCCGCGTGAGTGATGAAG
TATTTCGGTACGTAAAACTCTATCAGCAGGGAAGATAATGACGGTACCTGACTAAGAAGC
CCCGGCTAACTACGTGCCAGCAGCCGCGGTAATACGTAGGGGGCAAGCGTTATCCGGATT
TACTGGGTGTAAAGGGAGTGTAGGTGGTCTGGCAAGTCAGATGTGAAAGCCCGCGGCTCA
ACTGCGGGACTGCATTTGAAACTGTCAGACTGGAGTGCAGGAGAGGAAAGTGGAATTCCT
AGTGTAGCGGTGAAATGCGTAGATATTAGGAAGAACACCAGTGGCGAAGGCGGCTTTCTG
GACTGTAACTGACACTGAGGCTCGAAAGCGTGGGGAGCAAACAGG
>OTU1693
GTGGGGAATATTGGGCAATGGGGGCAACCCTGACGCAGCAACGCCGCGTGAGTGATGACG
GCCTTCGGGTTGTAAAGCTCTGTCGTGTGTGACGAGTAGGGACGGTAACACACAAGGAAG
CCTCGGCTAACTACGTGCCAGCAGCCGCGGTAAGACGTAGGGGGCAAGCGTTATCCGGAA
TCACTGGGCGTAAAGAGCTCGTAGGTGGAAATGTAAGTTATTGAATAAATTCCAATGCTC
AACATTGGCAAATTTGATAATACTGCATATCTTGAGGACAGAAGGGGAAACTGGAATTCC
AAGTGTAGCGGTGAAATGCGTAGAGATTTGGAAGAACATCGGTGGCGAAGGCGTGTTTCT
GGTCTGTATCTGACACTGAGGAGCGAAAGTTAGGGTAGCGAACGGG
>OTU1695
GTGAGGAATATTGGTCAATGGACGAGAGTCTGAACCAGCCAAGTAGCGTGCAGGAAGACG
GCCCTATGGGTTGTAAACTGCTTTTATAGGGGAATAAAGTTGAGTACGTGTACTTTTTTG
TATGTACCCTATGAATAAGGACCGGCTAATTCCGTGCCAGCAGCCGCGGTAATACGGAAG
GTCCGGGCGTTATCCGGATTTATTGGGTTTAAAGGGAGCGTAGGCGGTATTTTAAGCGTG
CAGTGAAAACCAGGTGCTTAACATCTGACGTGCTGCGCGAACTGGAGTACTTGAGTGAGC
GGAACGGAGGCGGAATTTGTGGTGTAGCGGTGAAATGCTTAGATATCACGAAGAACTCCG
ATTGCGAAGGCAGCTTTCGGTAGCTTTACTGACGCTGATGCTCGAAGGTGCGGGTATCGA
ACAGG
>OTU1718
GTGGGGAATATTGGACAATGGGGGAAACCCTGATCCAGCAATGCCGCGTGGGTGAAGAAG
GCCTGCGGGTTGTAAAGCCCTTTCGGTGAGGACAAAACGCGCCACGTTAATACCGTGGTG
TTTTGATTTAACTCACTAAAGAAGCACCGGCTAACTCTGTGCCAGCAGCCGCGGTAATAC
AGAGGGTGCAAGCGTTAATCGGAATTACTGGGCGTAAAGCGCACGTAGGCGGCTTGGTAA
GTTGGATGTGAAATCCCCGGGCTTAACTTGGGAATTGCATTCAAGACTGCCTTGCTAGAG
TGTGGGAGAGGGAAGCGGAATTCCAGGTGTAGCGGTGAAATGCGTAGATATCTGGAGGAA
CATCAGTGGCGAAGGCGGCTTTCTGGCCCAACACTGACGCTGAGGTGCGAAAGCGTGGGG
AGCAAACAGG
>OTU1720
GTGAGGAATATTGGTCAATGGGCGTAAGCCTGAACCAGCCAAGTCGCGTGAGGGATGAAG
GTTCTATGGATCGTAAACCTCTTTTATAAGGGAATAAAGTGCGGGACGTGTCCCGTTTTG
TATGTACCTTATGAATAAGGATCGGCTAACTCCGTGCCAGCAGCCGCGGTAATACGGAGG
ATCCGAGCGTTATCCGGATTTATTGGGTTTAAAGGGTGCGTAGGCGGCCTTTTAAGTCAG
CGGTGAAAGTCTGTGGCTCAACCATAGAATTGCCGTTGAAACTGGGGGGCTTGAGTATGT
TTGAGGCAGGCGGAATGCGTGGTGTAGCGGTGAAATGCTTAGATATCACGCAGAACCCCG
ATTGCGAAGGCAGCCTGCCAAGCCATGACTGACGCTGATGCACGAAAGCGTGGGGATCAA
ACAGG
>OTU1728
GTGAGGAATATTGGTCAATGGGCGCGAGCCTGAACCAGCCAAGTAGCGTGCAGGACGACT
GCCCTATGGGTTGTAAACTGCTTTTATGCGGGAATAAAGTGCACTACGCGTAGTGTTTTG
TATGTACCGCATGAATAAGGACCGGCTAATTCCGTGCCAGCAGCCGCGGTAATACGGAAG
GTCCTGGCGTTATCCGGATTTATTGGGTTTAAAGGGAGCGCAGGCGGATGATTAAGCGTG
ACGTGAAATGTCCCGGCTCAACCGTGGCACTGCGTCGCGAACTGGTTGTCTTGAGTGAGT
ACGACGTCAGCGGAATTCGTGGTGTAGCGGTGAAATGCTTAGATATCACGAAGAACCCCG
ATTGCGAAGGCAGCTGACGAGTCCTTGACTGACGCTAAAGCTCGAAAGTGCGGGTATCGA
ACAGG
>OTU1729
GTGGGGAATATTGGGCAATGGGGGAAACCCTGACCCAGCAACGCCGCGTGAGGGAAGAAG
GTTTTCGGATCGTAAACCTCTGTCCTTGGTGAAGAGGAAGAGACGGTAGCCAAGGAGGAA
GCCCCGGCTAACTACGTGCCAGCAGCCGCGGTAATACGTAGGGGGCGAGCGTTGTCCGGA
ATGACTGGGCGTAAAGGGCGTGTAGGCGGTCGTTTAAGTCTGGAGTGAAAGTCCTGCTTT
CAAGGTGGGAAGGGCTTTGGATACTGGACGACTTGAGTGCGGAAGAGGTAAGTGGAATTC
CCAGTGTAGCGGTGAAATGCGTAGAGATTGGGAGGAACACCAGTGGCGAAGGCGACTTAC
TGGGCCGTAACTGACGCTGAGGCGCGAAAGCGTGGGGAGCGAACAGG
>OTU1733
GTGGGGAATATTGGGCAATGGGCGAAAGCCTGACCCAGCAACGCCGCGTGAGTGAAGAAA
TCCTTCGGGATGTAAAGCTCTGTTGTGCGGGGAGAAGGTAGTGACGGTACCGCACGAGGA
AGCCACGGCAAACTACGTGCCAGCAGCCGCGGTAATACGTAGGTGGCGAGCGTTGTCCGG
AATTACTGGGCGTGAAGCGCACGCAGGCTGATTATTAAGTCAGCTGTCTAAGGTGAAGGC
TCAACCTTCGCAACACAGCTGAAACTGGTAGTCTAGAGTATGTGAGAGGGAAGCGGAATT
CCCGGTGTAGCGGTGAAATGCGTAGATATCGGGAGGAACACCGGTGGCGAAGGCGGCTTC
CTGGCACAAGACTGACGCTCATGTGCGAAAGCCAGGGCAGCGAACGGG
>OTU1737
GTGGGGAATATTGGTCAATGGGCGAGAGCCTGAACCAGCCAAGTAGCGTGCAGGATGACT
GCCCTATGGGTTGTAAACTGCTTTTATGCGGGGATAAAGTGACGTACGCGTACGTTTTTG
CAGGTACCGCATGAATAAGGACCGGCTAATTCCGTGCCAGCAGCCGCGGTAATACGGAAG
GTCCGGGCGTTATCCGGATTTATTGGGTTTAAAGGGAGCGCAGGCTGGCTGTTAAGCGTG
CCGTGAAATGTACCGGCTCAACCGGTGACTTGCGGCGCGAACTGGCGGTCTTGAGTGCGT
GCGAGGATGGCGGAATTCGTGGTGTAGCGGTGAAATGCTTAGATATCACGAAGAACTCCG
ATTGCGAAGGCAGCTGTCCAGTCCGTAACTGACGCTAATGCTCGAAGGTGCGGGTATCGA
ACAGG
>OTU1740
GTGGGGAATTTTGGACAATGGGCGCAAGCCTGATCCAGCAACGATGCGTGGAGGATGAAG
GTTCTCGGATTGTAAACTCCTTTTGAGGGGGACGAAACAAATGACGGTACCCCTCGAATA
AGCCACGGCTAACTACGTGCCAGCAGCCGCGGTAAGACGTAGGTGGCGAGCGTTACTCGG
AATTACTAGGCGTAAAGCGCGCGTAGGCGGAATGTTAAGTCTGTTGTGTAATCTCCGGGC
TCAACCCGGAAACTGCAACGGAAACTGGCGTTCTTGAGTGAGGCAGAGGAGATCGGAATT
CCTAGTGTAGCAGTGAAATGCGTAGATATTAGGAGGAACACCGGTGGCGAAGGCGGATCT
CTGGGCCTTTACTGACGCTAAAGTGCGAAAGCTAGGGGAGCAAACGGG
>OTU1743
GTGGGGAATATTGGGCAATGGGCGAAAGCCTGACCCAGCAACGCCGCGTGAAGGAAGAAG
GCCTTCGGGTTGTAAACTTCTTTTATGAGGGACGAACAAATGACGGTACCTCATGAATAA
GCCACGGCTAACTACGTGCCAGCAGCCGCGGTAATACGTAGGTGGCAAGCGTTGTCCGGA
TTTACTGGGTGTAAAGGGCGCGTAGGCGGGATGGCAAGTCAGATGTGAAATGCACGGGCT
CAACCCGTGAACTGCATTTGAAACTGTCGTTCTTGAGTATCGGAGAGGCAAGCGGAATTC
CTAGTGTAGCGGTGAAATGCGTAGATATTAGGAGGAACACCAGTGGCGAAGGCGGCTTGC
TGGACGACAACTGACGCTGAGGCGCGAAAGCGTGGGGAGCAAACAGG
>OTU1749
GTGGGGAATATTGGTCAATGGACGTAAGTCTGAACCAGCCAAGTAGCGTGCAGGATGACG
GCCCTATGGGTTGTAAACTGCTTTTATGCGGGGATAAAGTGAGGGACGTGTCCCTTTTTG
TAGGTACCGCATGAATAAGGACCGGCTAATTCCGTGCCAGCAGCCGCGGTAATACGGAAG
GTCCGGGCGTTATCCGGATTTATTGGGTTTAAAGGGAGCGCAGGCTGATTGCTAAGCGTG
ACGTGAAATGTAGCCGCTCAACGGCTGAACTGCGTCGCGAACTGGTGGTCTTGAGTGAGT
ACGACGTCAGCGGAATTCGTGGTGTAGCGGTGAAATGCTTAGATATCACGAAGAACCCCG
ATTGCGAAGGCAGCTGACGAGTCCTTTACTGACGCTAAAGCTCGAAGGTGCGGGTATCGA
ACAGG
>OTU1761
GTGGGGAATATTGCACAATGGGGGAAACCCTGATGCAGCGACGCCGCGTGGGTGAAGAAG
TTTTTCGGAATGTAAAGCCCTATCAGCAGGGAAGAAAATGACGGTACCTGACTAAGAAGC
CCCGGCTAACTACGTGCCAGCAGCCGCGGTAATACGTAGGGGGCAAGCGTTATCCGGATT
TACTGGGTGTAAAGGGAGCGTAGACGGAATAGCAAGTCTGAAGTGAAATGACGGGGCTCA
ACCCCGTAACTGCTTTGGAAACTGTTGATCTTGAGTACCGGAGGGGCAGGCGGAATTCCT
GGTGTAGCGGTGAAATGCGTAGATATCAGGAAGAACACCGGTGGCGAAGGCGGCCTGCTG
GACGGTAACTGACGTTGAGGCTCGAAAGCGTGGGGAGCAAACAGG
>OTU1764
GTAGGGAATTTTGCGCAATGGGGGAAACCCTGACGCAGCAACACCGCGTGAATGTTAAGC
CCTTCGGGGTGTAAAGTTCTGTCAGTAGGGAAGAACAAATGACTGTACCTACAAAGGAAG
CACCGGCTAACTCCGTGCCAGCAGCCGCGGTAATACGGGGGGTGCAAGCGTTGTCCGGAA
TCATTGGGCGTAAAGCGTTCGTAGGCGGTAAGATAAGTCAGATGTTAAAGCCCGGGGCTC
AACTCCGGTTCGGCATTTGATACTATCTAACTGGAATGCGGTAGAGGTTAAGGGAATTCC
TGGTGTAGCGGTGAAATGCGTAGATATCAGGAGGAACATCGGTGGCGAAAGCGCTTAACT
GGGCCGTTATTGACGCTGAGGAACGAAAGCCGGGGGAGCAAATGGG
>OTU1772
GTCGAGGATCATTCGCAATGGGGGAAACCCTGACGATGCGACGCTGCGTGGAGGACGAAG
GCCTTCGGGTTGTAAACTCCTGTCATGACGGAAAAGGAGAGGGGACCCAACACGTCCCTT
ATTTGATGGTACGTCAAGAGGAAGAGACGGCTAACTCTGTGCCAGCAGCCGCGGTAATAC
AGAGGTCTCTAGCGTTGTTCGGATTTACTGGGCGTAAAGGGCGCGTAGGCGGCGCGGCGT
GTCGAGTGTGAAATCTCCGGGCTCAACCCGGAAAGTGCGCTCGAAACTGCCATGCTGGAG
TACGGGAGAGGGAATCGGAATATAGGGTGTAGCGGTGAAATGCGTTGATATCCTATAGAA
CACCGGAGGCGAAGGCGGATTCCTGGAACGTCACTGACGCTGAGGCGCGAAAGTCGGGGG
AGCAAACAGG
>OTU1785
GTCGAGGATCATTTGCAATGGGCGAAAGCCTGACAATGCGACGCTGCGTGGAGGATGAAG
GCCTTCGGGTTGTAAACTCCTGTCATGGGGGAACAGGCGAGGGGAGTTAATACCTCCCTT
AGTTGAGTGTACCCCAAGAGGAATTGGCGGCTAACTCTGTGCCAGCAGCCGCGGTAATAC
AGAGGCCAAGAGCGTTGTTCGGATTTACTGGGCGTAAAGGGCGCGTAGGCGGCATGGCGT
GTCGGATGTGAAATCTCCGGGCTCAACCCGGAAAGTGCGTCCGAAACTACCGTGCTGGAG
TATGGGAGGGGGAATCGGAATACAGGGTGTAGCGGTGAAATGCGTTGATATCCTGTAGAA
CACCGGAGGCGAAGGCGGATTCCTTGAACATCACTGACGCTGAGGCGCGAAAGTCGGGGG
AGCAAACAGG
>OTU1798
GTGGGGAATATTGGGCAATGGGCGAAAGCCTGACCCAGCAACGCCGCGTGAGTGAAGAAG
GCTTTCGGGTTGTAAAGCTCTGTTATGGGAGAAGAAGGAAGTGACGGTATCCCATAAGGA
AGCCCCGGCTAACTACGTGCCAGCAGCCGCGGTAATACGTAGGGGGCGAGCGTTGTCCGG
AATGACTGGGCGTAAAGGGCGTGTAGGCGGTTTTTTAAGTCTGGAGTGAAAGTCCTGCTT
TCAAGGTGGGAATTGCTTTGGAGACTGGAAGACTTGAGTGCGGAAGAGGTAAGTGGAATT
CCCAGTGTAGCGGTGAAATGCGTAGAGATTGGGAGGAACACCAGTGGCGAAGGCGACTTA
CTGGGCCGTAACTGACGCTGAGGCGCGAAAGCGTGGGGAGCGAACAGG
>OTU1825
GTGAGGAATATTGGTCAATGGGCGCGAGCCTGAACCAGCCAAGTAGCGTGCAGGATGACG
[truncated: 92,286 more chars]
